# Supplementary material for: Metagenomic community composition and resistome analysis in a full-scale cold climate wastewater treatment plant
Source: Environ Microbiome. 2022 Jan 15;17:3. doi: 10.1186/s40793-022-00398-1 (PMC8760730; doi:10.1186/s40793-022-00398-1)
Supplement: Supplementary file 2 — Additional file 2. NESTP metadata, MG-RAST taxonomical classification datasets, and real-time PCR datasets [file 40793_2022_398_MOESM2_ESM.xlsx]

## Sheet: NESTP-Raw-Sewage-Metadata
Time	Average Flow (MLD)	Max Flow (MLD)	TS (mg/L)	TSS (mg/L)	BOD5 (mg/L)	COD (mg/L)	sCOD (mg/L)	NH4-N (mg/L)	TP (mg/L)	TOC (mg/L)	TN (mg/L)
2019-10-21	352.9	567.4	1430	417	182			14.2	3.86	104	26.5
2019-10-22	341.3	525.4	1370	336	167	420	102	15	3.35	129.2	26.8
2019-10-23	289	436.4
2019-11-27	172.4	227.9	1220	450	254			32.3	9.1	180.4	62.9
2019-11-28	158.4	236.6	1370	484	349	734	198	31.5	7.9	207.5	61.8
2019-11-29	157.6	222.5	1320	356	278			29.3	7.74	155.7	52.1
2019-12-17	134.7	204.5	1450	620	358	834	229	39.5	6.81	207.4	75.8
2019-12-18	141.3	232.4	1340	510	363			37.5	6.23	223.9	73.9
2019-12-19	128.4	204	1340	510	417	832	247	36.1	6	201.1	62.1
2020-02-05	139.5	259.1	970	355	237			34.8	6.38	158.1	59
2020-02-06	135.9	255.7	1020	365	298	630	221	41.9	6.67	155.4	60.6
2020-02-07	129.9	251.3	1330	580	359			40.9	8.04	143.9	58.6

## Sheet: NESTP-Effluent-Metadata
Time	Raw Flow (MLD)	TS (mg/L)	pH_Grab	Turbidity (NTU)	TSS (mg/L)	BOD (mg/L)	cBOD (mg/L)	sCOD (mg/L)	COD (mg/L)	NH4-N (mg/L)	NOx-N (mg/L)	PO4-P (mg/L)	TP (mg/L)	TOC (mg/L)	TN (mg/L)	Grab Flow (MLD)	Grab Temp (C)	Filtered UVT_Grab (%)	E-coli	Fecal
2019-10-21	352.807	1050	7	19.9	30	27	16	29	66	6.28	7.26	1.38	1.741	23.1	16.7	421	14.1	56.8	1730	2050
2019-10-22	341.379		7.12													341	13.4	56.7	60	100
2019-10-23	288.928	1080	7.04	4.57	9	12	5	21	37	5.53	7.72	1.46	1.5988	16.5	14	325	14	57.6		6130
2019-11-27	172.466	734	6.79	4.86	9	12	5	52	69	24.8	5.16	2.46	2.978	23	39.2	208	13.8	53.5	20	20
2019-11-28	158.365	886	6.81	4.24	6	13	5	51	66	26.3	5.33	2.62	3.4332	21.2	40.7	119	14.1	52.1	60	20
2019-11-29	157.631	868	6.73	4.39	10	11		56	72	25.6	5.12	2.21	3.0715	21.4	35.5	181	14.4	51.9	30	40
2019-12-17	134.703	740	6.85	6.08	14	19	7	70	94	33.3	3.17	1.42	1.9434	30.2	50.2	181	14	47.8	20	10
2019-12-18	141.306	818	6.79	6.28	10	18	7	68	94	34.3	3.28	1.16	1.6906	29.6	49.8	223	14.1	45.8	90	40
2019-12-19	128.444	766	6.81	6.27	10	18	7	68	91	32.3	3.05	0.782	1.3154	30.9	43.3	193	14.2	46.9	50	20
2020-02-05	139.516	612	6.83	11.6	18	26	8	63	100	34.7	2	1.04	2.049	32.8	46	231	13.1	45.3	50	80
2020-02-06	135.851	598	6.99	9.24	18	26	7	63	89	34.9	2.07	1.04	1.6949	34.4	50.5	140	12.7	46.9	1080	640
2020-02-07	129.869	644	6.92	7.73	16	25	7	58	99	39	2.25	0.999	1.6843	34.2	48.8	142	13	43.9	1210	1620

## Sheet: Species-MG-RAST
domain	phylum	className	order	family	genus	species	EFF_Dec	EFF_Jan	EFF_Nov	EFF_Oct	EFFb_Dec	EFFb_Jan	EFFb_Nov	EFFb_Oct	MC1	MC2	MCv	NEG_Nov	NEG_Oct	NEGb_Oct-Jan	RAS_Dec	RAS_Jan	RAS_Nov	RAS_Oct	RASb_Dec	RASb_Jan	RASb_Nov	RASb_Oct	RS_Dec	RS_Jan	RS_Nov	RS_Oct	RSb_Dec	RSb_Jan	RSb_Nov	RSb_Oct	SC1	SC2	SCb1	SCb2RA	SCb2RH
Viruses	unclassified (derived from Viruses)	unclassified (derived from Viruses)	unclassified (derived from Viruses)	unclassified (derived from Viruses)	unclassified (derived from Viruses)	Abalone shriveling syndrome-associated virus	0	0	0	0	0	0	3	0	0	0	0	0	0	0	0	0	0	0	0	1	1	0	0	0	0	0	0	0	0	9	0	0	1	0	0
Viruses	unclassified (derived from Viruses)	unclassified (derived from Viruses)	unclassified (derived from Viruses)	Phycodnaviridae	Chlorovirus	Acanthocystis turfacea Chlorella virus 1	1	3	0	2	4	0	139	398	0	0	0	0	0	0	1	3	1	1	15	205	29	511	0	0	3	1	93	36	80	77	0	1	28	1	0
Viruses	unclassified (derived from Viruses)	unclassified (derived from Viruses)	unclassified (derived from Viruses)	Plasmaviridae	Plasmavirus	Acholeplasma phage L2	0	0	0	0	0	0	0	0	0	0	0	0	0	0	0	0	0	0	0	0	0	0	0	0	0	0	0	0	0	0	0	1	550	1	0
Viruses	unclassified (derived from Viruses)	unclassified (derived from Viruses)	unclassified (derived from Viruses)	Lipothrixviridae	Betalipothrixvirus	Acidianus filamentous virus 7	0	0	0	0	0	0	0	0	0	0	0	0	0	0	0	0	0	0	0	0	0	0	0	0	0	0	0	0	0	0	0	0	1	0	0
Viruses	unclassified (derived from Viruses)	unclassified (derived from Viruses)	unclassified (derived from Viruses)	Lipothrixviridae	Betalipothrixvirus	Acidianus filamentous virus 9	0	0	0	0	0	0	0	0	0	0	0	0	0	0	0	0	0	0	0	0	0	0	0	0	0	0	0	0	0	0	0	0	1	0	0
Viruses	unclassified (derived from Viruses)	unclassified (derived from Viruses)	Caudovirales	Myoviridae	T4-like viruses	Acinetobacter phage Ac42	3	2	0	3	0	0	66	11	0	0	0	0	0	0	1	52	0	0	17	11	60	14	0	0	0	3	40	190	88	33	2	1	37	2	0
Viruses	unclassified (derived from Viruses)	unclassified (derived from Viruses)	Caudovirales	Myoviridae	T4-like viruses	Acinetobacter phage Acj61	2	0	0	11	0	1	3	2	0	0	0	0	0	0	1	0	0	12	1	3	12	92	3	0	0	0	10	3	3	8	1	0	27	1	0
Viruses	unclassified (derived from Viruses)	unclassified (derived from Viruses)	Caudovirales	Myoviridae	T4-like viruses	Acinetobacter phage Acj9	0	0	0	0	0	0	47	10	0	0	0	0	0	0	0	0	0	4	3	5	11	96	0	0	0	0	9	66	17	85	0	1	21	0	0
Viruses	unclassified (derived from Viruses)	unclassified (derived from Viruses)	Caudovirales	Podoviridae	unclassified (derived from Podoviridae)	Actinomyces phage Av-1	0	0	0	1	0	1	0	0	0	0	0	0	0	0	0	0	0	0	2	0	4	0	1	0	0	0	1	0	0	4	0	0	139	0	0
Viruses	unclassified (derived from Viruses)	unclassified (derived from Viruses)	Caudovirales	Siphoviridae	unclassified (derived from Siphoviridae)	Actinoplanes phage phiAsp2	1	0	0	1	4	0	12	20	0	0	0	0	0	0	1	0	0	4	2	3	6	22	0	0	0	1	24	13	23	75	2	1	182	0	2
Viruses	unclassified (derived from Viruses)	unclassified (derived from Viruses)	unclassified (derived from Viruses)	Baculoviridae	Betabaculovirus	Adoxophyes orana granulovirus	0	0	0	0	0	0	0	0	0	0	0	0	0	0	0	0	0	0	0	0	0	0	0	0	0	0	0	0	0	0	0	0	1	0	0
Viruses	unclassified (derived from Viruses)	unclassified (derived from Viruses)	Caudovirales	Myoviridae	T4-like viruses	Aeromonas phage 25	0	4	0	1	0	2	2	15	0	0	0	0	0	0	1	1	0	1	0	24	8	35	1	1	0	0	13	59	17	20	0	0	26	0	0
Viruses	unclassified (derived from Viruses)	unclassified (derived from Viruses)	Caudovirales	Myoviridae	T4-like viruses	Aeromonas phage 31	1	1	0	0	0	0	0	0	0	0	0	0	0	0	1	1	0	1	0	2	6	2	1	0	0	1	7	34	5	21	0	0	26	0	0
Viruses	unclassified (derived from Viruses)	unclassified (derived from Viruses)	Caudovirales	Myoviridae	T4-like viruses	Aeromonas phage 44RR2.8t	0	0	0	1	0	0	4	2	0	0	0	0	0	0	0	2	0	0	0	0	4	52	0	0	0	0	3	2	8	11	1	0	16	0	0
Viruses	unclassified (derived from Viruses)	unclassified (derived from Viruses)	Caudovirales	Myoviridae	T4-like viruses	Aeromonas phage Aeh1	1	1	0	2	3	0	15	17	0	0	9	0	0	0	0	0	1	1	11	586	10	47	0	0	0	1	32	37	21	24	1	1	34	2	0
Viruses	unclassified (derived from Viruses)	unclassified (derived from Viruses)	Caudovirales	Myoviridae	T4-like viruses	Aeromonas phage phiAS4	0	0	0	0	0	0	0	0	0	0	0	0	0	0	0	0	1	0	0	2	2	20	1	0	0	0	29	0	5	10	0	0	13	0	0
Viruses	unclassified (derived from Viruses)	unclassified (derived from Viruses)	Caudovirales	Myoviridae	T4-like viruses	Aeromonas phage phiAS5	1	0	0	0	37	10	20	23	0	0	0	0	0	0	0	0	0	0	11	262	11	43	0	0	0	1	26	54	19	25	1	0	41	0	0
Viruses	unclassified (derived from Viruses)	unclassified (derived from Viruses)	Caudovirales	Myoviridae	P2-like viruses	Aeromonas phage phiO18P	10	0	1	25	11	0	0	21	0	0	0	0	0	0	1	0	3	7	8	5	20	8	1	2	2	0	2	5	2	11	1	3	113	2	0
Viruses	unclassified (derived from Viruses)	unclassified (derived from Viruses)	unclassified (derived from Viruses)	Asfarviridae	Asfivirus	African swine fever virus	0	1	0	0	0	0	0	1	0	0	0	0	0	0	0	0	0	0	0	0	0	0	0	0	0	0	0	0	0	0	0	0	0	0	0
Viruses	unclassified (derived from Viruses)	unclassified (derived from Viruses)	Caudovirales	Myoviridae	unclassified (derived from Myoviridae)	Aggregatibacter phage S1249	0	1	0	3	3	4	21	17	0	0	0	0	0	0	0	4	0	2	23	46	4	23	0	0	0	0	71	16	33	53	0	1	42	0	0
Viruses	unclassified (derived from Viruses)	unclassified (derived from Viruses)	unclassified (derived from Viruses)	Baculoviridae	Alphabaculovirus	Agrotis ipsilon multiple nucleopolyhedrovirus	0	0	0	0	0	0	0	0	0	0	0	0	0	0	0	2	0	0	0	0	0	1	0	0	0	0	0	0	0	0	0	0	0	0	0
Viruses	unclassified (derived from Viruses)	unclassified (derived from Viruses)	unclassified (derived from Viruses)	Baculoviridae	Betabaculovirus	Agrotis segetum granulovirus	0	0	0	1	0	0	0	0	0	0	0	0	0	0	0	0	0	0	0	0	0	0	0	0	0	0	0	0	0	0	0	0	0	0	0
Viruses	unclassified (derived from Viruses)	unclassified (derived from Viruses)	Herpesvirales	Herpesviridae	Macavirus	Alcelaphine herpesvirus 1	0	0	0	0	0	0	0	0	0	0	0	0	0	0	0	0	0	0	0	0	0	1	0	0	0	0	0	0	0	1	0	0	0	0	0
Viruses	unclassified (derived from Viruses)	unclassified (derived from Viruses)	unclassified (derived from Viruses)	Iridoviridae	Ranavirus	Ambystoma tigrinum virus	0	0	0	0	0	1	0	2	0	0	0	0	0	0	0	0	0	0	0	1	0	1	0	0	0	0	0	0	5	0	0	0	0	0	0
Viruses	unclassified (derived from Viruses)	unclassified (derived from Viruses)	unclassified (derived from Viruses)	Poxviridae	Betaentomopoxvirus	Amsacta moorei entomopoxvirus 'L'	0	0	0	1	0	0	0	0	0	0	0	0	0	0	0	0	0	0	0	0	0	0	0	0	0	0	1	0	0	1	0	0	2	0	0
Viruses	unclassified (derived from Viruses)	unclassified (derived from Viruses)	Herpesvirales	Alloherpesviridae	unclassified (derived from Alloherpesviridae)	Anguillid herpesvirus 1	0	0	0	1	0	0	0	0	0	0	0	0	0	0	0	0	0	0	0	0	0	0	0	0	0	0	0	0	0	1	2	4	0	0	0
Viruses	unclassified (derived from Viruses)	unclassified (derived from Viruses)	unclassified (derived from Viruses)	Baculoviridae	Alphabaculovirus	Antheraea pernyi nucleopolyhedrovirus	0	0	0	0	0	0	0	0	0	0	0	0	0	0	0	0	0	0	0	0	0	0	0	0	0	0	0	1	0	0	0	0	0	0	0
Viruses	unclassified (derived from Viruses)	unclassified (derived from Viruses)	unclassified (derived from Viruses)	Retroviridae	unclassified (derived from Retroviridae)	Atlantic salmon swim bladder sarcoma virus	0	0	0	1	0	0	0	0	0	0	0	0	0	0	0	0	0	0	0	0	0	0	0	0	0	0	0	0	0	0	0	0	0	0	0
Viruses	unclassified (derived from Viruses)	unclassified (derived from Viruses)	unclassified (derived from Viruses)	Baculoviridae	Alphabaculovirus	Autographa californica MNPV	0	0	0	0	0	0	0	0	0	0	0	0	0	0	0	0	0	0	0	0	0	0	0	0	0	0	0	0	0	0	1	0	0	0	0
Viruses	unclassified (derived from Viruses)	unclassified (derived from Viruses)	Caudovirales	Siphoviridae	unclassified (derived from Siphoviridae)	Azospirillum phage Cd	10	1	1	4	127	60	347	88	0	0	0	0	0	0	4	0	7	4	151	267	131	164	0	2	2	3	198	33	171	314	0	4	38	4	0
Viruses	unclassified (derived from Viruses)	unclassified (derived from Viruses)	Caudovirales	Myoviridae	unclassified (derived from Myoviridae)	Bacillus phage 0305phi8-36	0	0	0	1	1	0	3	3	0	0	0	0	0	0	0	2	0	0	1	90	2	2	0	0	0	0	6	52	0	21	0	0	20	2	0
Viruses	unclassified (derived from Viruses)	unclassified (derived from Viruses)	unclassified (derived from Viruses)	Tectiviridae	Tectivirus	Bacillus phage AP50	0	0	0	0	0	0	0	0	0	0	0	0	0	0	0	0	0	0	0	3	0	0	0	0	0	0	0	0	0	0	0	0	0	0	0
Viruses	unclassified (derived from Viruses)	unclassified (derived from Viruses)	Caudovirales	Podoviridae	Phi29-like viruses	Bacillus phage B103	0	1	0	0	27	7	8	5	0	0	0	0	0	0	0	0	0	0	14	0	14	8	0	0	0	0	11	5	88	25	0	0	27	0	0
Viruses	unclassified (derived from Viruses)	unclassified (derived from Viruses)	Caudovirales	Siphoviridae	unclassified (derived from Siphoviridae)	Bacillus phage BCJA1c	3	1	0	3	0	4	16	14	0	0	0	0	0	0	2	0	0	5	13	42	14	10	4	2	0	0	69	6	26	19	4	4	60	3	0
Viruses	unclassified (derived from Viruses)	unclassified (derived from Viruses)	unclassified (derived from Viruses)	Tectiviridae	Tectivirus	Bacillus phage Bam35	0	0	0	0	0	0	0	0	0	0	0	0	0	0	0	0	0	0	0	0	0	0	0	0	0	0	1	0	0	0	0	0	0	0	0
Viruses	unclassified (derived from Viruses)	unclassified (derived from Viruses)	Caudovirales	Siphoviridae	unclassified (derived from Siphoviridae)	Bacillus phage Fah	0	0	0	0	0	0	0	0	0	0	0	0	0	0	0	0	0	0	0	0	0	0	0	0	0	0	0	0	0	0	0	1	0	0	0
Viruses	unclassified (derived from Viruses)	unclassified (derived from Viruses)	Caudovirales	Podoviridae	Phi29-like viruses	Bacillus phage GA-1	0	0	0	0	0	1	0	0	0	0	0	0	0	0	0	0	0	0	1	0	5	0	0	0	0	0	0	1	0	1	0	0	8	0	0
Viruses	unclassified (derived from Viruses)	unclassified (derived from Viruses)	unclassified (derived from Viruses)	Tectiviridae	Tectivirus	Bacillus phage GIL16c	0	0	0	0	0	0	0	1	0	0	0	0	0	0	0	0	0	0	0	0	0	1	0	0	0	0	0	0	0	0	0	0	0	0	0
Viruses	unclassified (derived from Viruses)	unclassified (derived from Viruses)	Caudovirales	Siphoviridae	unclassified (derived from Siphoviridae)	Bacillus phage Gamma	0	0	0	0	0	0	1	1	0	0	0	0	0	0	0	0	0	0	1	2	1	2	0	0	0	0	0	0	0	5	0	0	1	0	0
Viruses	unclassified (derived from Viruses)	unclassified (derived from Viruses)	Caudovirales	Siphoviridae	unclassified (derived from Siphoviridae)	Bacillus phage IEBH	1	1	0	2	9	3	4	6	0	1	0	0	0	0	0	1	0	2	4	6	6	2	0	2	0	0	24	6	10	11	2	3	45	1	0
Viruses	unclassified (derived from Viruses)	unclassified (derived from Viruses)	Caudovirales	Myoviridae	SPO1-like viruses	Bacillus phage SPO1	1	0	0	1	0	3	12	6	0	0	1	0	0	0	0	1	3	1	11	9	17	11	0	0	0	2	52	13	42	13	2	1	6	0	0
Viruses	unclassified (derived from Viruses)	unclassified (derived from Viruses)	Caudovirales	Siphoviridae	Lambda-like viruses	Bacillus phage SPP1	0	1	0	0	0	0	20	11	0	0	0	0	0	0	0	2	0	1	14	24	9	16	0	0	0	0	16	4	38	57	0	0	10	2	0
Viruses	unclassified (derived from Viruses)	unclassified (derived from Viruses)	Caudovirales	Siphoviridae	SPbeta-like viruses	Bacillus phage SPbeta	0	0	0	1	0	0	3	0	0	0	0	0	0	0	0	0	0	1	1	1	2	2	1	0	0	0	1	3	2	2	3	2	3	0	0
Viruses	unclassified (derived from Viruses)	unclassified (derived from Viruses)	Caudovirales	Siphoviridae	unclassified (derived from Siphoviridae)	Bacillus phage TP21-L	1	0	1	1	0	0	58	10	0	0	0	0	0	0	0	0	0	0	19	1	8	29	1	0	1	0	66	42	49	22	0	0	12	1	0
Viruses	unclassified (derived from Viruses)	unclassified (derived from Viruses)	Caudovirales	Siphoviridae	Lambda-like viruses	Bacillus phage phi105	1	1	0	1	4	16	6	2	0	0	0	0	0	0	1	0	0	2	1	15	5	1	0	1	0	0	31	12	0	19	1	2	105	6	1
Viruses	unclassified (derived from Viruses)	unclassified (derived from Viruses)	Caudovirales	Podoviridae	Phi29-like viruses	Bacillus phage phi29	0	0	0	1	0	0	0	0	0	0	0	0	0	0	0	0	0	0	6	1	4	0	0	0	0	0	4	0	5	3	0	0	58	0	0
Viruses	unclassified (derived from Viruses)	unclassified (derived from Viruses)	Caudovirales	unclassified (derived from Caudovirales)	unclassified (derived from Caudovirales)	Bacillus virus 1	0	0	0	0	0	0	4	5	0	0	0	0	0	0	0	3	0	3	3	10	7	7	0	0	0	0	48	25	10	29	1	3	37	2	1
Viruses	unclassified (derived from Viruses)	unclassified (derived from Viruses)	Caudovirales	Podoviridae	unclassified (derived from Podoviridae)	Bacteriophage APSE-2	0	0	0	0	0	0	1	3	0	0	0	0	0	0	0	0	0	0	0	47	0	7	0	0	0	0	2	0	0	2	0	0	116	1	0
Viruses	unclassified (derived from Viruses)	unclassified (derived from Viruses)	Caudovirales	Siphoviridae	unclassified (derived from Siphoviridae)	Bacteroides phage B40-8	6	2	0	6	6	2	5	5	0	0	0	0	0	0	1	0	2	5	12	9	18	1	1	2	0	0	62	13	71	36	0	0	35	4	0
Viruses	unclassified (derived from Viruses)	unclassified (derived from Viruses)	unclassified (derived from Viruses)	Phycodnaviridae	Prasinovirus	Bathycoccus sp. RCC1105 virus BpV	1	1	0	0	0	1	1	0	0	0	0	0	0	0	0	0	0	1	2	0	0	2	0	0	0	0	2	5	1	1	3	0	9	0	0
Viruses	unclassified (derived from Viruses)	unclassified (derived from Viruses)	unclassified (derived from Viruses)	Microviridae	Bdellomicrovirus	Bdellovibrio phage phiMH2K	0	0	0	0	51	0	13	0	0	0	0	0	0	0	0	0	2	0	24	2	3	0	0	0	0	0	3	0	1	2	0	0	0	0	0
Viruses	unclassified (derived from Viruses)	unclassified (derived from Viruses)	Caudovirales	Podoviridae	Bpp-1-like viruses	Bordetella phage BIP-1	1	3	0	2	1	37	25	6	0	0	0	0	0	0	1	0	0	0	6	13	9	7	0	0	0	1	13	26	42	5	0	0	11	0	0
Viruses	unclassified (derived from Viruses)	unclassified (derived from Viruses)	Caudovirales	Podoviridae	Bpp-1-like viruses	Bordetella phage BMP-1	0	2	0	0	0	0	46	0	0	0	0	0	0	0	0	0	0	0	1	0	8	15	0	0	0	0	1	1	5	2	0	0	2	0	0
Viruses	unclassified (derived from Viruses)	unclassified (derived from Viruses)	Caudovirales	Podoviridae	Bpp-1-like viruses	Bordetella phage BPP-1	9	28	1	14	184	74	3288	903	0	0	0	0	0	1	3	3	8	12	429	517	1829	1886	6	10	5	0	1297	274	1591	1048	5	10	409	15	0
Viruses	unclassified (derived from Viruses)	unclassified (derived from Viruses)	Herpesvirales	Herpesviridae	Varicellovirus	Bovine herpesvirus 1	0	0	0	0	0	0	0	0	0	0	0	0	0	0	0	1	0	0	0	0	0	0	0	0	0	0	0	0	0	1	0	0	1	0	0
Viruses	unclassified (derived from Viruses)	unclassified (derived from Viruses)	Herpesvirales	Herpesviridae	Rhadinovirus	Bovine herpesvirus 4	1	0	0	0	0	0	0	0	0	0	0	0	0	0	0	0	0	0	0	0	0	0	0	0	0	0	0	0	0	0	0	0	0	0	0
Viruses	unclassified (derived from Viruses)	unclassified (derived from Viruses)	unclassified (derived from Viruses)	Poxviridae	Parapoxvirus	Bovine papular stomatitis virus	0	0	0	0	0	0	0	0	0	0	0	0	0	0	0	1	0	0	0	0	0	0	0	0	0	0	0	0	0	0	0	0	0	0	0
Viruses	unclassified (derived from Viruses)	unclassified (derived from Viruses)	unclassified (derived from Viruses)	Parvoviridae	Bocavirus	Bovine parvovirus	0	0	0	0	0	0	0	0	0	0	0	0	0	0	0	0	0	0	1	0	0	0	0	0	0	0	0	0	0	0	0	0	0	0	0
Viruses	unclassified (derived from Viruses)	unclassified (derived from Viruses)	Caudovirales	Myoviridae	unclassified (derived from Myoviridae)	Burkholderia ambifaria phage BcepF1	1	1	0	1	93	5	79	51	0	0	0	0	0	0	1	1	1	0	46	11	99	171	3	0	0	0	96	34	116	167	0	3	20	0	0
Viruses	unclassified (derived from Viruses)	unclassified (derived from Viruses)	Caudovirales	Myoviridae	unclassified (derived from Myoviridae)	Burkholderia phage Bcep1	0	5	0	3	1017	161	607	424	0	0	0	0	0	0	1	1	2	0	201	799	512	885	0	0	0	2	620	174	539	379	4	6	184	4	0
Viruses	unclassified (derived from Viruses)	unclassified (derived from Viruses)	Caudovirales	Siphoviridae	unclassified (derived from Siphoviridae)	Burkholderia phage Bcep176	0	0	0	0	0	9	16	23	0	0	0	0	0	0	0	1	0	1	11	31	16	24	0	0	0	0	36	15	101	20	0	0	3	0	0
Viruses	unclassified (derived from Viruses)	unclassified (derived from Viruses)	Caudovirales	Podoviridae	unclassified (derived from Podoviridae)	Burkholderia phage Bcep22	10	13	2	22	7	112	443	159	0	0	0	0	0	0	5	6	22	23	190	147	262	1026	8	14	6	7	308	55	428	307	1	3	39	1	0
Viruses	unclassified (derived from Viruses)	unclassified (derived from Viruses)	Caudovirales	Myoviridae	unclassified (derived from Myoviridae)	Burkholderia phage Bcep43	0	0	0	0	8	1	10	0	0	0	0	0	0	0	0	0	0	0	3	1	11	2	0	0	0	0	2	0	3	9	0	0	171	0	0
Viruses	unclassified (derived from Viruses)	unclassified (derived from Viruses)	Caudovirales	Myoviridae	unclassified (derived from Myoviridae)	Burkholderia phage Bcep781	6	2	0	7	0	525	588	382	0	0	0	0	0	0	2	8	1	3	246	314	367	801	0	0	2	0	1069	404	1072	624	22	20	1795	73	6
Viruses	unclassified (derived from Viruses)	unclassified (derived from Viruses)	Caudovirales	Myoviridae	unclassified (derived from Myoviridae)	Burkholderia phage BcepB1A	1	3	0	2	11	14	194	67	0	0	0	0	0	0	0	1	2	2	70	44	218	206	0	0	0	0	120	28	786	370	0	0	55	0	0
Viruses	unclassified (derived from Viruses)	unclassified (derived from Viruses)	Caudovirales	Podoviridae	Bpp-1-like viruses	Burkholderia phage BcepC6B	4	2	1	5	85	96	854	233	0	0	0	0	0	0	2	1	17	6	102	536	270	632	4	6	4	4	526	58	492	410	0	2	50	0	0
Viruses	unclassified (derived from Viruses)	unclassified (derived from Viruses)	Caudovirales	Siphoviridae	unclassified (derived from Siphoviridae)	Burkholderia phage BcepGomr	0	2	0	1	99	6	149	37	0	0	0	0	0	0	0	0	2	3	78	99	114	171	0	2	0	0	97	13	229	185	0	0	290	1	1
Viruses	unclassified (derived from Viruses)	unclassified (derived from Viruses)	Caudovirales	Podoviridae	unclassified (derived from Podoviridae)	Burkholderia phage BcepIL02	9	13	2	13	11	27	155	146	0	0	0	0	0	1	8	4	5	9	159	43	261	1443	7	10	4	5	376	47	455	500	48	59	59	3	0
Viruses	unclassified (derived from Viruses)	unclassified (derived from Viruses)	Caudovirales	Myoviridae	Mu-like viruses	Burkholderia phage BcepMu	0	0	0	1	0	0	15	13	0	0	0	0	0	0	0	0	0	0	0	1	4	34	0	0	1	0	2	0	13	7	0	0	1	0	0
Viruses	unclassified (derived from Viruses)	unclassified (derived from Viruses)	Caudovirales	Myoviridae	unclassified (derived from Myoviridae)	Burkholderia phage BcepNY3	2	1	0	9	0	0	76	28	0	0	0	0	0	0	0	0	3	7	36	24	50	19	3	2	1	3	28	5	22	28	1	2	22	0	0
Viruses	unclassified (derived from Viruses)	unclassified (derived from Viruses)	Caudovirales	Siphoviridae	unclassified (derived from Siphoviridae)	Burkholderia phage BcepNazgul	2	0	0	2	3	734	29	19	0	0	0	0	0	0	1	2	0	3	15	6	18	24	0	0	0	2	54	5	71	68	1	1	36	0	0
Viruses	unclassified (derived from Viruses)	unclassified (derived from Viruses)	Caudovirales	Myoviridae	unclassified (derived from Myoviridae)	Burkholderia phage KS10	0	0	0	2	0	0	0	1	0	0	0	0	0	0	0	0	1	0	0	0	0	1	1	0	0	1	0	0	0	0	0	0	0	0	0
Viruses	unclassified (derived from Viruses)	unclassified (derived from Viruses)	Caudovirales	Siphoviridae	Lambda-like viruses	Burkholderia phage KS9	4	1	0	8	0	3	26	21	0	0	0	0	0	0	3	4	15	10	23	501	14	33	4	4	8	3	60	4	29	34	0	0	11	0	0
Viruses	unclassified (derived from Viruses)	unclassified (derived from Viruses)	Caudovirales	Siphoviridae	Lambda-like viruses	Burkholderia phage phi1026b	1	1	0	2	16	8	19	28	1	0	0	0	0	0	2	3	7	3	10	17	12	36	1	1	4	4	76	6	32	61	0	3	4	1	0
Viruses	unclassified (derived from Viruses)	unclassified (derived from Viruses)	Caudovirales	Myoviridae	P2-like viruses	Burkholderia phage phi52237	0	0	0	0	0	0	5	4	0	0	0	0	0	1	3	3	16	1	5	0	9	0	1	0	1	0	1	0	4	1	0	0	0	0	0
Viruses	unclassified (derived from Viruses)	unclassified (derived from Viruses)	Caudovirales	Siphoviridae	Lambda-like viruses	Burkholderia phage phi644-2	0	0	0	0	0	1	6	3	0	0	0	0	0	0	1	1	1	2	1	9	3	83	0	0	0	2	5	23	6	37	1	3	2	3	0
Viruses	unclassified (derived from Viruses)	unclassified (derived from Viruses)	Caudovirales	Myoviridae	P2-like viruses	Burkholderia phage phiE12-2	0	0	0	0	0	0	0	0	0	0	0	0	0	0	0	1	0	0	0	0	1	0	0	1	0	0	0	0	0	1	0	0	0	0	0
Viruses	unclassified (derived from Viruses)	unclassified (derived from Viruses)	Caudovirales	Siphoviridae	Lambda-like viruses	Burkholderia phage phiE125	3	3	2	6	0	79	152	309	0	0	0	0	0	0	3	23	16	16	68	166	86	121	8	3	7	3	194	110	132	177	6	5	225	12	1
Viruses	unclassified (derived from Viruses)	unclassified (derived from Viruses)	Caudovirales	Myoviridae	P2-like viruses	Burkholderia phage phiE202	0	0	0	3	0	0	2	0	0	0	0	0	0	0	0	1	4	2	0	0	1	0	3	0	0	0	0	0	0	0	1	4	0	1	0
Viruses	unclassified (derived from Viruses)	unclassified (derived from Viruses)	Caudovirales	Myoviridae	unclassified (derived from Myoviridae)	Burkholderia phage phiE255	8	1	4	9	0	17	16	18	0	0	0	0	0	0	9	4	67	22	24	9	18	53	14	3	13	19	315	6	78	51	2	1	46	0	0
Viruses	unclassified (derived from Viruses)	unclassified (derived from Viruses)	unclassified (derived from Viruses)	unclassified (derived from Viruses)	unclassified (derived from Viruses)	Cafeteria roenbergensis virus BV-PW1	7	7	0	7	0	5	2	2	0	0	0	0	0	0	0	10	3	0	0	2	2	7	1	8	0	0	9	8	1	3	9	5	7	0	0
Viruses	unclassified (derived from Viruses)	unclassified (derived from Viruses)	unclassified (derived from Viruses)	Poxviridae	Orthopoxvirus	Camelpox virus	0	0	0	0	0	0	0	0	0	0	0	0	0	0	0	1	0	0	0	0	0	0	0	0	0	0	0	0	0	0	0	0	0	0	0
Viruses	unclassified (derived from Viruses)	unclassified (derived from Viruses)	unclassified (derived from Viruses)	Circoviridae	Circovirus	Canary circovirus	0	0	0	0	1	0	0	0	0	0	0	0	0	0	0	0	0	0	0	0	0	0	0	0	0	0	0	0	0	0	0	0	0	0	0
Viruses	unclassified (derived from Viruses)	unclassified (derived from Viruses)	unclassified (derived from Viruses)	Poxviridae	Avipoxvirus	Canarypox virus	0	0	0	0	0	0	0	0	0	0	0	0	0	0	0	1	0	0	0	0	0	0	0	0	0	0	0	0	0	0	1	2	1	0	0
Viruses	unclassified (derived from Viruses)	unclassified (derived from Viruses)	unclassified (derived from Viruses)	Adenoviridae	Mastadenovirus	Canine adenovirus	0	0	0	0	0	0	0	0	0	0	16	0	0	0	0	0	0	0	0	0	0	0	0	0	0	0	0	0	0	0	0	0	0	0	0
Viruses	unclassified (derived from Viruses)	unclassified (derived from Viruses)	Herpesvirales	Herpesviridae	unclassified (derived from Herpesviridae)	Caviid herpesvirus 2	0	0	0	0	0	0	1	0	0	0	0	0	0	0	0	0	0	0	0	0	0	0	0	0	0	0	0	0	0	0	0	0	0	0	0
Viruses	unclassified (derived from Viruses)	unclassified (derived from Viruses)	Herpesvirales	Herpesviridae	Varicellovirus	Cercopithecine herpesvirus 9	0	0	0	1	0	0	0	0	0	0	0	0	0	0	0	0	0	0	0	0	0	0	0	0	0	0	0	0	0	0	0	3	0	0	0
Viruses	unclassified (derived from Viruses)	unclassified (derived from Viruses)	unclassified (derived from Viruses)	Microviridae	Chlamydiamicrovirus	Chlamydia phage 3	0	0	0	0	0	0	2	0	0	0	0	0	0	0	0	1	0	0	0	0	0	0	0	0	0	0	0	0	0	0	0	0	0	0	0
Viruses	unclassified (derived from Viruses)	unclassified (derived from Viruses)	unclassified (derived from Viruses)	Microviridae	Chlamydiamicrovirus	Chlamydia phage 4	0	0	0	0	9	1	3	0	0	0	0	0	0	0	0	2	0	0	4	1	0	0	0	0	0	0	1	1	0	1	0	0	0	0	0
Viruses	unclassified (derived from Viruses)	unclassified (derived from Viruses)	unclassified (derived from Viruses)	Microviridae	Chlamydiamicrovirus	Chlamydia phage CPAR39	0	0	0	0	31	0	11	1	0	0	0	0	0	0	0	1	0	0	11	0	1	0	0	0	0	0	1	0	2	1	0	0	1	0	0
Viruses	unclassified (derived from Viruses)	unclassified (derived from Viruses)	unclassified (derived from Viruses)	Microviridae	Chlamydiamicrovirus	Chlamydia phage Chp1	0	0	0	0	0	0	4	0	0	0	0	0	0	0	0	0	0	0	3	0	0	0	0	0	0	0	0	0	0	2	0	0	0	0	0
Viruses	unclassified (derived from Viruses)	unclassified (derived from Viruses)	unclassified (derived from Viruses)	Microviridae	Chlamydiamicrovirus	Chlamydia phage Chp2	0	0	0	0	0	0	3	0	0	0	0	0	0	0	0	0	1	0	4	0	0	0	0	0	0	0	0	0	1	1	0	0	0	0	0
Viruses	unclassified (derived from Viruses)	unclassified (derived from Viruses)	unclassified (derived from Viruses)	Microviridae	Chlamydiamicrovirus	Chlamydia phage phiCPG1	0	0	0	0	4	0	1	0	0	0	0	0	0	0	0	0	0	0	3	0	0	0	0	0	0	0	0	0	0	0	0	0	0	0	0
Viruses	unclassified (derived from Viruses)	unclassified (derived from Viruses)	unclassified (derived from Viruses)	Baculoviridae	Alphabaculovirus	Choristoneura fumiferana DEF MNPV	0	0	0	1	0	0	0	0	0	0	0	0	0	0	0	0	0	0	0	1	0	0	0	0	0	0	0	0	0	0	0	0	0	0	0
Viruses	unclassified (derived from Viruses)	unclassified (derived from Viruses)	unclassified (derived from Viruses)	Baculoviridae	Alphabaculovirus	Chrysodeixis chalcites nucleopolyhedrovirus	0	0	0	0	0	0	0	0	0	0	0	0	0	0	0	0	0	1	0	0	0	0	0	0	0	0	0	0	0	0	0	3	0	0	0
Viruses	unclassified (derived from Viruses)	unclassified (derived from Viruses)	unclassified (derived from Viruses)	unclassified (derived from Viruses)	unclassified (derived from Viruses)	Circovirus-like genome RW-E	0	0	0	0	0	0	0	0	0	0	0	0	0	0	0	0	0	0	0	0	0	1	0	0	0	0	0	0	0	0	0	0	0	0	0
Viruses	unclassified (derived from Viruses)	unclassified (derived from Viruses)	Caudovirales	Siphoviridae	unclassified (derived from Siphoviridae)	Clavibacter phage CMP1	42	47	16	0	9	40	24	40	0	0	0	0	0	0	14	4	5	3	23	52	91	70	17	16	7	4	52	74	39	58	2	3	29	1	0
Viruses	unclassified (derived from Viruses)	unclassified (derived from Viruses)	unclassified (derived from Viruses)	unclassified (derived from Viruses)	unclassified (derived from Viruses)	Clostridium phage 39-O	0	0	1	2	0	0	61	27	0	0	0	0	0	0	1	0	0	1	53	247	56	124	2	2	0	0	91	16	89	214	6	4	22	3	1
Viruses	unclassified (derived from Viruses)	unclassified (derived from Viruses)	unclassified (derived from Viruses)	unclassified (derived from Viruses)	unclassified (derived from Viruses)	Clostridium phage D-1873	0	1	0	1	1	0	0	0	0	0	0	0	0	0	0	0	0	0	0	1	1	0	1	2	0	0	19	1	5	6	0	2	17	0	0
Viruses	unclassified (derived from Viruses)	unclassified (derived from Viruses)	Caudovirales	Myoviridae	unclassified (derived from Myoviridae)	Clostridium phage c-st	14	0	0	6	1	3	2	2	0	0	0	0	0	0	0	0	0	3	1	4	11	2	11	4	0	0	40	3	17	35	2	11	132	3	0
Viruses	unclassified (derived from Viruses)	unclassified (derived from Viruses)	Caudovirales	Myoviridae	unclassified (derived from Myoviridae)	Clostridium phage phi CD119	1	1	0	1	3	3	18	5	0	0	0	0	0	0	0	0	0	0	3	6	4	10	0	0	0	0	32	16	18	21	2	2	31	1	0
Viruses	unclassified (derived from Viruses)	unclassified (derived from Viruses)	Caudovirales	Siphoviridae	unclassified (derived from Siphoviridae)	Clostridium phage phi3626	0	0	0	0	0	0	0	0	0	0	0	0	0	0	0	0	0	0	0	0	0	0	0	0	0	0	0	0	1	0	0	0	0	0	0
Viruses	unclassified (derived from Viruses)	unclassified (derived from Viruses)	Caudovirales	Myoviridae	unclassified (derived from Myoviridae)	Clostridium phage phiC2	1	0	0	6	23	11	10	2	0	0	0	0	0	0	2	0	0	0	16	1	8	4	2	3	2	0	46	4	22	13	0	1	24	2	0
Viruses	unclassified (derived from Viruses)	unclassified (derived from Viruses)	Caudovirales	Myoviridae	unclassified (derived from Myoviridae)	Clostridium phage phiCD27	2	0	0	3	0	1	14	67	0	0	0	0	0	0	0	0	0	1	5	33	28	13	1	1	0	0	15	2	5	2	0	4	29	2	0
Viruses	unclassified (derived from Viruses)	unclassified (derived from Viruses)	Caudovirales	Siphoviridae	unclassified (derived from Siphoviridae)	Clostridium phage phiCTP1	0	0	0	2	0	6	13	2	0	0	0	0	0	0	0	0	0	1	4	2	15	2	0	0	0	0	12	2	77	27	2	1	104	4	0
Viruses	unclassified (derived from Viruses)	unclassified (derived from Viruses)	unclassified (derived from Viruses)	unclassified (derived from Viruses)	unclassified (derived from Viruses)	Clostridium phage phiSM101	0	0	0	0	0	0	0	2	0	0	0	0	0	0	0	0	0	1	1	1	0	1	0	1	0	0	21	0	2	6	0	0	2	0	0
Viruses	unclassified (derived from Viruses)	unclassified (derived from Viruses)	Caudovirales	Siphoviridae	unclassified (derived from Siphoviridae)	Corynebacterium phage BFK20	20	18	3	2	0	0	7	2	0	0	0	0	0	0	18	2	5	5	14	8	22	3	11	41	3	6	13	1	55	75	0	4	20	1	0
Viruses	unclassified (derived from Viruses)	unclassified (derived from Viruses)	Caudovirales	Siphoviridae	unclassified (derived from Siphoviridae)	Corynebacterium phage P1201	0	0	1	4	0	0	3	3	0	0	0	0	0	0	1	0	1	0	2	12	13	1	1	0	0	0	6	0	7	4	1	2	6	1	0
Viruses	unclassified (derived from Viruses)	unclassified (derived from Viruses)	unclassified (derived from Viruses)	Poxviridae	Orthopoxvirus	Cowpox virus	0	0	0	0	0	0	0	0	0	0	0	0	0	0	0	0	0	0	0	0	0	0	0	0	0	0	0	1	0	0	0	0	0	0	0
Viruses	unclassified (derived from Viruses)	unclassified (derived from Viruses)	Caudovirales	Siphoviridae	unclassified (derived from Siphoviridae)	Cyanophage PSS2	1	1	0	1	0	0	64	17	0	0	0	0	0	0	1	2	1	0	42	125	11	98	0	0	0	0	47	20	62	47	0	1	52	0	1
Viruses	unclassified (derived from Viruses)	unclassified (derived from Viruses)	unclassified (derived from Viruses)	Baculoviridae	Betabaculovirus	Cydia pomonella granulovirus	0	0	0	0	0	0	0	0	0	0	0	0	0	0	0	0	0	0	0	0	0	0	0	0	1	0	0	0	0	0	0	0	0	0	0
Viruses	unclassified (derived from Viruses)	unclassified (derived from Viruses)	Herpesvirales	Alloherpesviridae	Cyprinivirus	Cyprinid herpesvirus 3	2	0	1	0	0	0	0	0	0	0	0	0	0	0	0	1	0	1	0	0	0	0	1	0	1	0	0	0	0	0	0	0	0	0	0
Viruses	unclassified (derived from Viruses)	unclassified (derived from Viruses)	Caudovirales	Myoviridae	unclassified (derived from Myoviridae)	Deftia phage phiW-14	0	2	0	2	0	0	71	12	0	0	0	0	0	0	0	1	0	0	4	1	10	13	0	0	1	1	13	9	54	9	1	1	171	3	1
Viruses	unclassified (derived from Viruses)	unclassified (derived from Viruses)	unclassified (derived from Viruses)	Phycodnaviridae	Phaeovirus	Ectocarpus siliculosus virus 1	1	0	4	1	0	0	1	1	0	0	0	0	0	0	0	0	2	0	2	3	0	1	2	0	2	1	5	0	0	1	0	0	0	0	0
Viruses	unclassified (derived from Viruses)	unclassified (derived from Viruses)	unclassified (derived from Viruses)	Phycodnaviridae	Coccolithovirus	Emiliania huxleyi virus 86	0	1	0	0	0	0	0	2	0	0	0	0	0	0	0	1	0	0	0	1	1	0	0	0	1	0	2	1	6	32	0	2	6	0	0
Viruses	unclassified (derived from Viruses)	unclassified (derived from Viruses)	Caudovirales	Podoviridae	unclassified (derived from Podoviridae)	Endosymbiont phage APSE-1	1	1	0	5	0	48	324	164	0	0	0	0	0	0	0	1	1	5	57	74	106	304	0	1	0	1	609	57	543	123	0	1	311	4	0
Viruses	unclassified (derived from Viruses)	unclassified (derived from Viruses)	Caudovirales	Podoviridae	T7-like viruses	Enterobacteria phage 13a	0	0	0	4	8	2	41	52	0	0	0	0	0	0	0	0	0	1	22	12	21	16	0	0	1	0	12	7	5	48	0	1	16	0	0
Viruses	unclassified (derived from Viruses)	unclassified (derived from Viruses)	Caudovirales	Podoviridae	unclassified (derived from Podoviridae)	Enterobacteria phage 933W sensu lato	0	0	0	1	0	1	0	0	34	14	0	0	0	0	0	0	0	0	1	0	1	0	0	0	0	0	1	1	0	0	0	1	15	0	0
Viruses	unclassified (derived from Viruses)	unclassified (derived from Viruses)	Caudovirales	Podoviridae	T7-like viruses	Enterobacteria phage BA14	0	3	0	0	1	1	6	36	0	0	0	0	0	0	0	0	0	0	1	1	1	37	0	0	0	0	8	3	4	5	0	1	12	0	0
Viruses	unclassified (derived from Viruses)	unclassified (derived from Viruses)	Caudovirales	Siphoviridae	Lambda-like viruses	Enterobacteria phage BP-4795	0	0	0	1	1	0	0	0	0	0	0	0	0	0	0	0	0	0	0	0	0	0	1	0	0	0	1	0	2	1	0	1	1	0	0
Viruses	unclassified (derived from Viruses)	unclassified (derived from Viruses)	Caudovirales	Myoviridae	T4-like viruses	Enterobacteria phage CC31	0	1	1	6	0	0	0	6	0	0	0	0	0	0	1	0	0	4	0	2	7	6	1	1	0	0	12	4	1	3	0	0	24	0	0
Viruses	unclassified (derived from Viruses)	unclassified (derived from Viruses)	Caudovirales	Siphoviridae	unclassified (derived from Siphoviridae)	Enterobacteria phage EPS7	0	0	0	1	0	0	7	1	0	0	0	0	0	0	0	0	0	0	1	0	6	3	1	0	0	0	3	0	21	2	1	0	3	0	0
Viruses	unclassified (derived from Viruses)	unclassified (derived from Viruses)	Caudovirales	Siphoviridae	unclassified (derived from Siphoviridae)	Enterobacteria phage ES18	4	1	1	55	38	4	27	12	0	1	0	0	0	0	0	0	0	41	17	13	21	50	0	3	0	0	328	15	139	33	0	10	125	2	0
Viruses	unclassified (derived from Viruses)	unclassified (derived from Viruses)	Caudovirales	Podoviridae	T7-like viruses	Enterobacteria phage EcoDS1	0	0	0	0	0	14	5	34	0	0	0	0	0	0	0	0	0	1	8	13	12	73	0	0	0	0	24	9	7	31	0	1	60	1	0
Viruses	unclassified (derived from Viruses)	unclassified (derived from Viruses)	Caudovirales	Podoviridae	SP6-like viruses	Enterobacteria phage Era103	0	0	0	0	51	45	16	21	0	0	0	0	0	0	0	0	2	0	10	1	8	75	0	0	0	1	11	5	45	19	0	1	2	1	0
Viruses	unclassified (derived from Viruses)	unclassified (derived from Viruses)	Caudovirales	Myoviridae	unclassified (derived from Myoviridae)	Enterobacteria phage Felix 01	0	2	0	5	1	0	1	2	0	0	0	0	0	0	1	0	0	2	3	7	4	9	1	1	0	0	27	2	16	55	0	1	31	1	0
Viruses	unclassified (derived from Viruses)	unclassified (derived from Viruses)	Caudovirales	Myoviridae	P2-like viruses	Enterobacteria phage Fels-2	0	0	0	2	0	0	0	0	28	22	0	0	0	0	0	0	1	0	0	0	0	0	1	0	0	0	0	0	0	0	0	1	0	0	0
Viruses	unclassified (derived from Viruses)	unclassified (derived from Viruses)	Caudovirales	Siphoviridae	Lambda-like viruses	Enterobacteria phage HK022	11	15	4	53	0	78	57	130	2	2	0	0	0	0	9	1	33	59	309	16	239	131	14	13	13	11	343	17	372	582	1	5	36	3	0
Viruses	unclassified (derived from Viruses)	unclassified (derived from Viruses)	Caudovirales	Siphoviridae	Lambda-like viruses	Enterobacteria phage HK97	7	2	2	42	3	3	97	70	1	1	0	0	0	0	3	2	4	30	6	22	26	134	1	2	1	1	39	28	67	30	0	1	8	1	0
Viruses	unclassified (derived from Viruses)	unclassified (derived from Viruses)	Caudovirales	Myoviridae	T4-like viruses	Enterobacteria phage IME08	0	0	0	2	0	0	1	1	0	0	1	0	0	0	0	0	0	3	0	0	2	0	0	1	0	0	2	1	7	1	0	1	5	0	0
Viruses	unclassified (derived from Viruses)	unclassified (derived from Viruses)	unclassified (derived from Viruses)	Inoviridae	Inovirus	Enterobacteria phage If1	5	0	2	27	0	0	0	0	15	7	0	0	0	0	1	0	1	10	0	0	0	0	0	5	2	0	1	1	0	0	0	0	0	0	0
Viruses	unclassified (derived from Viruses)	unclassified (derived from Viruses)	unclassified (derived from Viruses)	Inoviridae	Inovirus	Enterobacteria phage Ike	0	0	0	1	0	0	0	0	0	0	0	0	0	0	0	0	0	0	0	0	0	0	0	0	0	0	0	0	0	0	0	0	0	0	0
Viruses	unclassified (derived from Viruses)	unclassified (derived from Viruses)	Caudovirales	Siphoviridae	unclassified (derived from Siphoviridae)	Enterobacteria phage JK06	0	0	0	0	0	4	17	5	0	0	0	0	0	0	0	0	0	0	0	3	16	7	0	0	0	0	34	0	51	22	0	0	7	0	0
Viruses	unclassified (derived from Viruses)	unclassified (derived from Viruses)	Caudovirales	Myoviridae	T4-like viruses	Enterobacteria phage JS	0	0	0	4	0	1	2	6	0	0	0	0	0	0	0	0	0	10	0	0	0	1	2	0	0	0	3	2	12	4	0	1	24	0	0
Viruses	unclassified (derived from Viruses)	unclassified (derived from Viruses)	Caudovirales	Myoviridae	T4-like viruses	Enterobacteria phage JS10	0	0	1	3	0	0	2	2	0	0	0	0	0	0	0	0	0	2	1	0	2	4	0	1	0	0	6	1	12	11	0	0	39	0	0
Viruses	unclassified (derived from Viruses)	unclassified (derived from Viruses)	Caudovirales	Myoviridae	T4-like viruses	Enterobacteria phage JSE	0	1	0	2	0	0	0	2	0	0	0	0	0	0	0	0	0	2	0	0	3	8	1	0	0	0	2	1	7	11	0	0	24	0	0
Viruses	unclassified (derived from Viruses)	unclassified (derived from Viruses)	Caudovirales	Podoviridae	SP6-like viruses	Enterobacteria phage K1-5	0	0	0	0	3	3	11	2	0	0	0	0	0	0	0	0	0	0	2	73	2	10	0	0	0	0	9	1	25	40	0	0	9	2	0
Viruses	unclassified (derived from Viruses)	unclassified (derived from Viruses)	Caudovirales	Podoviridae	SP6-like viruses	Enterobacteria phage K1E	0	0	0	0	0	0	1	0	0	0	0	0	0	0	0	0	0	0	10	1	0	0	0	0	0	0	0	0	1	2	1	1	7	0	0
Viruses	unclassified (derived from Viruses)	unclassified (derived from Viruses)	Caudovirales	Podoviridae	T7-like viruses	Enterobacteria phage K1F	0	0	0	0	0	1	2	2	0	0	0	0	0	0	0	2	0	0	2	2	1	10	0	0	0	0	29	1	8	44	0	0	36	0	0
Viruses	unclassified (derived from Viruses)	unclassified (derived from Viruses)	Caudovirales	Podoviridae	phiKMV-like viruses	Enterobacteria phage LKA1	0	0	0	0	0	12	3	45	0	0	0	0	0	0	0	0	0	0	5	1	18	24	0	0	0	0	24	8	19	227	1	0	564	2	0
Viruses	unclassified (derived from Viruses)	unclassified (derived from Viruses)	unclassified (derived from Viruses)	Inoviridae	Inovirus	Enterobacteria phage M13	0	0	0	2	0	0	0	0	0	0	0	0	0	0	0	0	0	1	0	0	0	0	0	1	0	0	0	0	0	0	0	0	0	0	0
Viruses	unclassified (derived from Viruses)	unclassified (derived from Viruses)	Caudovirales	Podoviridae	unclassified (derived from Podoviridae)	Enterobacteria phage Min27	0	1	0	23	5	3	24	24	8	9	0	0	0	0	2	0	0	9	7	1	3	10	0	3	1	0	15	2	13	10	0	2	7	0	0
Viruses	unclassified (derived from Viruses)	unclassified (derived from Viruses)	Caudovirales	Myoviridae	Mu-like viruses	Enterobacteria phage Mu	0	0	0	5	0	7	6	2	3	3	0	0	0	0	0	0	0	6	2	0	31	6	0	1	0	0	22	2	32	23	1	0	0	0	0
Viruses	unclassified (derived from Viruses)	unclassified (derived from Viruses)	Caudovirales	Siphoviridae	N15-like viruses	Enterobacteria phage N15	5	0	0	83	0	0	17	5	0	0	0	0	0	1	1	0	0	57	10	30	4	12	4	8	0	0	20	4	13	22	0	3	14	6	0
Viruses	unclassified (derived from Viruses)	unclassified (derived from Viruses)	Caudovirales	Podoviridae	N4-like viruses	Enterobacteria phage N4	17	8	2	19	10	27	60	399	0	0	0	0	0	0	2	1	3	10	61	126	2141	151	1	0	6	1	210	15	872	5233	11	3	61	1	0
Viruses	unclassified (derived from Viruses)	unclassified (derived from Viruses)	Caudovirales	Myoviridae	P1-like viruses	Enterobacteria phage P1	15	2	2	68	0	23	5	8	56	16	0	0	0	0	3	8	11	45	14	7	37	19	12	24	2	2	30	13	44	18	3	9	5	0	0
Viruses	unclassified (derived from Viruses)	unclassified (derived from Viruses)	Caudovirales	Myoviridae	P2-like viruses	Enterobacteria phage P2	1	0	1	7	0	0	0	0	3	1	0	0	0	0	2	0	0	6	0	0	0	0	1	3	0	0	0	0	0	0	0	0	0	0	0
Viruses	unclassified (derived from Viruses)	unclassified (derived from Viruses)	Caudovirales	Podoviridae	P22-like viruses	Enterobacteria phage P22	1	0	0	3	0	1	14	1	42	10	0	0	0	0	1	0	1	4	0	4	0	541	1	3	1	0	4	1	5	9	0	2	2	1	0
Viruses	unclassified (derived from Viruses)	unclassified (derived from Viruses)	Caudovirales	Myoviridae	P2-like viruses	Enterobacteria phage P4	1	0	0	4	0	0	2	4	0	0	0	0	0	0	1	0	0	4	0	0	0	3	1	1	0	0	0	0	8	1	0	0	0	0	0
Viruses	unclassified (derived from Viruses)	unclassified (derived from Viruses)	unclassified (derived from Viruses)	Tectiviridae	Tectivirus	Enterobacteria phage PRD1	0	0	0	0	1	0	194	6	0	0	0	0	0	0	0	0	0	0	198	2	3	21	0	0	0	0	19	25	9	4	0	0	0	0	0
Viruses	unclassified (derived from Viruses)	unclassified (derived from Viruses)	Caudovirales	Myoviridae	T4-like viruses	Enterobacteria phage Phi1	0	0	0	0	0	1	0	8	0	0	0	0	0	0	0	0	0	1	2	7	4	14	0	0	0	0	3	108	6	2	0	0	13	0	0
Viruses	unclassified (derived from Viruses)	unclassified (derived from Viruses)	Caudovirales	Podoviridae	Phieco32-like viruses	Enterobacteria phage Phieco32	3	0	0	5	0	0	65	5	0	0	0	0	0	0	0	0	0	1	9	15	37	13	0	0	0	0	21	4	15	27	1	0	39	0	0
Viruses	unclassified (derived from Viruses)	unclassified (derived from Viruses)	Caudovirales	Myoviridae	P2-like viruses	Enterobacteria phage PsP3	3	0	0	20	0	1	2	0	38	10	0	0	0	0	1	0	1	10	2	0	4	0	1	2	1	0	22	0	5	3	0	1	1	0	0
Viruses	unclassified (derived from Viruses)	unclassified (derived from Viruses)	Caudovirales	Myoviridae	T4-like viruses	Enterobacteria phage RB14	0	0	0	2	2	0	0	6	8	5	0	0	0	0	0	0	0	2	3	1	1	19	0	1	0	0	12	0	3	3	0	0	7	0	0
Viruses	unclassified (derived from Viruses)	unclassified (derived from Viruses)	Caudovirales	Myoviridae	T4-like viruses	Enterobacteria phage RB16	1	0	0	0	0	0	11	45	0	0	0	0	0	0	0	0	0	0	1	1	15	2	0	1	0	0	28	17	196	17	0	0	21	0	0
Viruses	unclassified (derived from Viruses)	unclassified (derived from Viruses)	Caudovirales	Myoviridae	T4-like viruses	Enterobacteria phage RB32	1	0	0	0	2	0	1	3	27	5	0	0	0	0	0	0	0	0	1	0	1	8	0	1	0	0	4	2	1	9	0	0	8	0	0
Viruses	unclassified (derived from Viruses)	unclassified (derived from Viruses)	Caudovirales	Myoviridae	T4-like viruses	Enterobacteria phage RB43	0	0	0	1	0	0	0	6	0	0	0	0	0	0	0	2	1	0	1	4	3	75	0	1	0	1	12	2	5	32	1	0	39	1	0
Viruses	unclassified (derived from Viruses)	unclassified (derived from Viruses)	Caudovirales	Myoviridae	T4-like viruses	Enterobacteria phage RB49	1	1	0	2	0	10	7	17	0	0	0	0	0	0	0	0	0	0	4	10	16	44	2	0	1	0	13	3	36	1	0	0	16	0	0
Viruses	unclassified (derived from Viruses)	unclassified (derived from Viruses)	Caudovirales	Myoviridae	T4-like viruses	Enterobacteria phage RB51	0	0	0	1	0	2	2	2	2	4	0	0	0	0	0	0	1	4	1	0	1	1	0	0	0	0	2	1	3	0	0	0	18	0	0
Viruses	unclassified (derived from Viruses)	unclassified (derived from Viruses)	Caudovirales	Myoviridae	T4-like viruses	Enterobacteria phage RB69	2	2	3	5	1	4	2	7	0	0	0	0	0	0	1	0	0	8	0	5	4	9	0	1	0	0	3	9	12	15	1	0	29	1	0
Viruses	unclassified (derived from Viruses)	unclassified (derived from Viruses)	Caudovirales	Siphoviridae	T1-like viruses	Enterobacteria phage RTP	0	1	0	0	0	4	52	13	0	0	0	0	0	0	0	0	0	0	8	2	18	38	1	0	0	0	26	10	90	50	0	0	9	0	0
Viruses	unclassified (derived from Viruses)	unclassified (derived from Viruses)	Caudovirales	Podoviridae	SP6-like viruses	Enterobacteria phage SP6	0	0	0	0	0	3	3	3	0	0	0	0	0	0	0	0	0	0	0	0	7	2	0	0	0	0	7	1	21	33	0	0	8	0	0
Viruses	unclassified (derived from Viruses)	unclassified (derived from Viruses)	Caudovirales	Siphoviridae	unclassified (derived from Siphoviridae)	Enterobacteria phage SSL-2009a	1	0	0	4	0	0	47	5	0	0	0	0	0	0	0	0	1	2	21	7	11	24	0	0	0	0	228	6	34	26	0	0	7	0	0
Viruses	unclassified (derived from Viruses)	unclassified (derived from Viruses)	Caudovirales	Podoviridae	P22-like viruses	Enterobacteria phage ST104	2	1	2	0	0	42	41	24	4	0	0	0	0	0	0	0	0	1	26	32	38	25	0	0	0	1	62	14	78	86	2	0	23	2	0
Viruses	unclassified (derived from Viruses)	unclassified (derived from Viruses)	Caudovirales	Myoviridae	unclassified (derived from Myoviridae)	Enterobacteria phage SfV	4	0	0	11	4	0	3	0	0	2	0	0	0	0	0	0	0	5	2	0	3	3	1	3	0	0	0	0	3	3	0	0	0	0	0
Viruses	unclassified (derived from Viruses)	unclassified (derived from Viruses)	Caudovirales	Siphoviridae	T1-like viruses	Enterobacteria phage T1	3	0	0	1	0	7	14	5	0	0	0	0	0	0	0	0	0	1	4	19	21	15	0	1	0	0	29	2	63	34	0	0	17	1	0
Viruses	unclassified (derived from Viruses)	unclassified (derived from Viruses)	Caudovirales	Podoviridae	T7-like viruses	Enterobacteria phage T3	1	0	0	10	0	7	9	56	0	0	0	0	0	0	0	0	0	0	5	16	4	26	0	0	0	0	67	6	8	61	1	1	140	1	0
Viruses	unclassified (derived from Viruses)	unclassified (derived from Viruses)	Caudovirales	Myoviridae	T4-like viruses	Enterobacteria phage T4 sensu lato	1	6	4	17	21	0	7	36	70	30	25	0	0	0	1	1	2	12	6	8	24	35	1	3	0	1	50	374	90	51	3	2	125	4	0
Viruses	unclassified (derived from Viruses)	unclassified (derived from Viruses)	Caudovirales	Siphoviridae	T5-like viruses	Enterobacteria phage T5	0	1	0	0	12	0	22	9	0	0	0	0	0	0	0	16	0	1	9	9	9	20	1	0	0	1	26	7	40	37	0	1	16	0	0
Viruses	unclassified (derived from Viruses)	unclassified (derived from Viruses)	Caudovirales	Podoviridae	T7-like viruses	Enterobacteria phage T7	0	1	0	15	0	4	7	60	0	0	0	0	0	0	0	0	0	1	7	18	26	110	0	1	0	0	32	5	15	109	0	2	148	0	0
Viruses	unclassified (derived from Viruses)	unclassified (derived from Viruses)	Caudovirales	Siphoviridae	T1-like viruses	Enterobacteria phage TLS	2	0	0	1	17	1	13	4	0	0	0	0	0	0	0	0	0	0	25	34	7	4	0	0	0	0	16	6	23	12	0	2	50	2	0
Viruses	unclassified (derived from Viruses)	unclassified (derived from Viruses)	Caudovirales	Myoviridae	unclassified (derived from Myoviridae)	Enterobacteria phage WV8	0	2	0	7	2	0	2	6	0	0	0	0	0	0	0	1	0	2	4	14	1	24	0	0	0	0	11	10	6	63	0	0	27	2	0
Viruses	unclassified (derived from Viruses)	unclassified (derived from Viruses)	unclassified (derived from Viruses)	unclassified (derived from Viruses)	unclassified (derived from Viruses)	Enterobacteria phage YYZ-2008	0	0	0	3	0	9	7	5	11	2	0	0	0	0	0	0	0	1	0	10	1	23	0	0	0	0	6	5	0	5	0	0	7	0	0
Viruses	unclassified (derived from Viruses)	unclassified (derived from Viruses)	Caudovirales	Siphoviridae	Lambda-like viruses	Enterobacteria phage cdtI	2	0	0	5	9	1	5	0	62	37	0	0	0	0	0	0	0	5	3	35	10	0	1	1	0	0	5	0	5	1	0	0	1	0	1
Viruses	unclassified (derived from Viruses)	unclassified (derived from Viruses)	Caudovirales	Siphoviridae	Lambda-like viruses	Enterobacteria phage lambda	1	1	0	9	0	0	1	2	49	28	0	0	0	0	0	1	0	5	0	0	3	1	2	0	0	1	6	0	6	4	0	0	1	0	0
Viruses	unclassified (derived from Viruses)	unclassified (derived from Viruses)	Caudovirales	Myoviridae	unclassified (derived from Myoviridae)	Enterobacteria phage phiEcoM-GJ1	0	4	0	2	1	20	31	117	0	0	0	0	0	0	0	0	0	0	10	2	96	172	0	0	0	0	39	84	89	40	0	1	50	4	0
Viruses	unclassified (derived from Viruses)	unclassified (derived from Viruses)	Caudovirales	Podoviridae	phiKMV-like viruses	Enterobacteria phage phiKMV	0	0	0	0	0	0	0	0	0	0	0	0	0	0	0	0	0	0	0	0	0	0	0	0	0	0	0	0	0	0	0	0	18	0	0
Viruses	unclassified (derived from Viruses)	unclassified (derived from Viruses)	Caudovirales	Myoviridae	unclassified (derived from Myoviridae)	Enterobacteria phage phiP27	1	4	0	20	0	0	32	165	5	7	0	0	0	0	0	0	1	12	10	1	38	108	1	1	1	0	23	8	14	14	0	0	2	1	0
Viruses	unclassified (derived from Viruses)	unclassified (derived from Viruses)	Caudovirales	Myoviridae	T4-like viruses	Enterobacteria phage vB_EcoM-VR7	0	0	1	0	14	15	43	0	0	0	0	0	0	0	0	2	1	1	3	6	33	4	0	0	2	0	40	55	43	23	0	1	13	0	0
Viruses	unclassified (derived from Viruses)	unclassified (derived from Viruses)	Caudovirales	Siphoviridae	unclassified (derived from Siphoviridae)	Enterococcus phage EFAP-1	0	0	0	0	0	0	0	0	0	0	0	0	0	0	0	0	0	0	0	0	1	0	0	0	0	0	0	0	4	2	0	0	0	0	0
Viruses	unclassified (derived from Viruses)	unclassified (derived from Viruses)	Caudovirales	Myoviridae	SPO1-like viruses	Enterococcus phage phiEF24C	1	0	0	2	0	0	1	1	0	0	0	0	0	0	0	0	0	0	0	6	0	1	1	0	0	0	3	1	1	9	0	1	1	0	0
Viruses	unclassified (derived from Viruses)	unclassified (derived from Viruses)	Caudovirales	Siphoviridae	unclassified (derived from Siphoviridae)	Enterococcus phage phiEf11	1	0	0	0	0	0	0	0	0	0	0	0	0	0	0	0	0	1	0	0	0	1	0	0	0	0	1	0	1	2	0	1	6	1	0
Viruses	unclassified (derived from Viruses)	unclassified (derived from Viruses)	Caudovirales	Siphoviridae	unclassified (derived from Siphoviridae)	Enterococcus phage phiFL1A	0	0	0	0	0	0	1	0	0	0	0	0	0	0	0	1	0	1	0	0	2	0	0	0	0	0	3	0	2	5	0	0	0	0	0
Viruses	unclassified (derived from Viruses)	unclassified (derived from Viruses)	Caudovirales	Siphoviridae	unclassified (derived from Siphoviridae)	Enterococcus phage phiFL2A	0	0	0	0	0	0	2	0	0	0	0	0	0	0	0	0	0	0	1	5	9	0	0	1	0	1	11	3	19	5	3	0	115	5	0
Viruses	unclassified (derived from Viruses)	unclassified (derived from Viruses)	Caudovirales	Siphoviridae	unclassified (derived from Siphoviridae)	Enterococcus phage phiFL3A	0	0	0	0	8	4	20	1	0	0	0	0	0	0	0	0	0	3	6	37	32	4	1	1	0	0	24	0	60	62	2	3	58	2	0
Viruses	unclassified (derived from Viruses)	unclassified (derived from Viruses)	Caudovirales	Siphoviridae	unclassified (derived from Siphoviridae)	Enterococcus phage phiFL4A	0	0	0	0	0	3	17	0	0	0	0	0	0	0	0	0	0	1	1	9	5	0	0	1	0	0	7	2	7	16	0	0	9	3	0
Viruses	unclassified (derived from Viruses)	unclassified (derived from Viruses)	unclassified (derived from Viruses)	Retroviridae	Betaretrovirus	Enzootic nasal tumour virus of goats	0	0	0	0	0	0	0	0	0	0	5	0	0	0	0	0	0	0	0	0	0	0	0	0	0	0	0	0	0	0	0	0	0	0	0
Viruses	unclassified (derived from Viruses)	unclassified (derived from Viruses)	Herpesvirales	Herpesviridae	Percavirus	Equid herpesvirus 2	1	0	0	0	0	0	0	0	0	0	0	0	0	0	0	0	0	0	0	0	0	0	0	0	0	0	0	0	0	0	0	0	0	0	0
Viruses	unclassified (derived from Viruses)	unclassified (derived from Viruses)	Caudovirales	Myoviridae	unclassified (derived from Myoviridae)	Erwinia phage phiEa21-4	0	2	0	2	5	3	4	12	0	0	0	0	0	0	0	1	0	2	2	18	21	18	0	0	0	1	9	2	29	80	0	0	3	0	0
Viruses	unclassified (derived from Viruses)	unclassified (derived from Viruses)	Caudovirales	Siphoviridae	Lambda-like viruses	Escherichia Stx1 converting bacteriophage	1	0	0	1	0	0	0	0	0	0	0	0	0	0	0	0	0	0	0	0	0	0	0	0	0	0	0	0	0	0	0	0	0	0	0
Viruses	unclassified (derived from Viruses)	unclassified (derived from Viruses)	Caudovirales	Myoviridae	Mu-like viruses	Escherichia phage D108	1	0	0	6	0	0	0	0	4	1	0	0	0	0	0	0	0	4	0	0	0	0	0	2	0	0	0	1	0	1	0	0	0	0	0
Viruses	unclassified (derived from Viruses)	unclassified (derived from Viruses)	Caudovirales	Podoviridae	Epsilon15-like viruses	Escherichia phage phiV10	9	5	1	33	312	322	739	260	59	23	0	0	0	0	5	0	1	34	122	587	179	385	3	3	1	2	469	65	515	295	1	2	124	4	0
Viruses	unclassified (derived from Viruses)	unclassified (derived from Viruses)	Caudovirales	Myoviridae	unclassified (derived from Myoviridae)	Escherichia phage rv5	2	2	0	2	1	1	17	21	0	0	0	0	0	0	1	42	3	4	3	10	41	24	1	0	0	3	31	104	99	252	4	7	69	5	0
Viruses	unclassified (derived from Viruses)	unclassified (derived from Viruses)	unclassified (derived from Viruses)	Phycodnaviridae	Phaeovirus	Feldmannia species virus	0	3	0	0	0	0	0	0	0	0	0	0	0	0	0	3	0	0	0	0	0	0	1	2	2	0	0	1	0	1	0	0	0	0	0
Viruses	unclassified (derived from Viruses)	unclassified (derived from Viruses)	unclassified (derived from Viruses)	Retroviridae	Lentivirus	Feline immunodeficiency virus	0	0	0	0	0	0	0	0	0	0	0	0	0	0	0	0	0	0	0	0	0	0	0	0	0	0	1	0	0	0	0	0	0	0	0
Viruses	unclassified (derived from Viruses)	unclassified (derived from Viruses)	unclassified (derived from Viruses)	Parvoviridae	Parvovirus	Feline panleukopenia virus	0	0	0	0	0	0	0	0	0	0	0	0	0	0	0	0	0	0	0	0	0	1	0	0	0	0	0	0	0	0	0	0	0	0	0
Viruses	unclassified (derived from Viruses)	unclassified (derived from Viruses)	Caudovirales	Siphoviridae	unclassified (derived from Siphoviridae)	Flavobacterium phage 11b	5	5	0	12	6	2255	619	452	0	0	0	0	0	0	0	1	5	2	546	212	1104	431	1	1	2	1	1802	176	3119	2169	5	5	860	29	2
Viruses	unclassified (derived from Viruses)	unclassified (derived from Viruses)	unclassified (derived from Viruses)	Poxviridae	Avipoxvirus	Fowlpox virus	0	0	0	0	0	0	0	1	0	0	0	0	0	0	0	0	0	0	0	0	1	0	0	0	0	0	0	0	1	0	0	0	0	0	0
Viruses	unclassified (derived from Viruses)	unclassified (derived from Viruses)	unclassified (derived from Viruses)	Iridoviridae	Ranavirus	Frog virus 3	0	0	0	0	0	0	0	0	0	0	0	0	0	0	0	0	0	0	0	3	0	0	0	0	0	0	0	0	0	0	0	0	1	0	0
Viruses	unclassified (derived from Viruses)	unclassified (derived from Viruses)	Caudovirales	unclassified (derived from Caudovirales)	unclassified (derived from Caudovirales)	Geobacillus phage GBSV1	2	0	0	1	1	2	0	0	0	0	0	0	0	0	2	0	0	0	0	1	2	0	0	1	0	0	5	0	11	12	1	0	42	0	0
Viruses	unclassified (derived from Viruses)	unclassified (derived from Viruses)	unclassified (derived from Viruses)	unclassified (derived from Viruses)	unclassified (derived from Viruses)	Geobacillus virus E2	0	0	0	0	0	12	52	29	0	0	0	0	0	0	0	0	0	3	36	112	17	28	0	0	0	1	85	29	37	51	1	2	41	3	0
Viruses	unclassified (derived from Viruses)	unclassified (derived from Viruses)	unclassified (derived from Viruses)	Retroviridae	Gammaretrovirus	Gibbon ape leukemia virus	0	0	0	0	0	0	0	0	0	0	23	0	0	0	0	0	0	0	0	0	0	0	0	0	0	0	0	0	0	0	0	0	0	0	0
Viruses	unclassified (derived from Viruses)	unclassified (derived from Viruses)	unclassified (derived from Viruses)	unclassified (derived from Viruses)	unclassified (derived from Viruses)	Glossina pallidipes salivary gland hypertrophy virus	0	0	0	1	0	0	0	0	0	0	0	0	0	0	0	0	0	0	0	0	0	0	0	0	0	0	0	0	0	0	0	0	0	0	0
Viruses	unclassified (derived from Viruses)	unclassified (derived from Viruses)	unclassified (derived from Viruses)	Polydnaviridae	Ichnovirus	Glypta fumiferanae ichnovirus	0	0	0	0	0	0	0	0	0	0	1	0	0	0	0	0	0	0	0	0	0	0	0	0	0	0	0	0	0	0	0	0	0	0	0
Viruses	unclassified (derived from Viruses)	unclassified (derived from Viruses)	unclassified (derived from Viruses)	Closteroviridae	Ampelovirus	Grapevine leafroll-associated virus 3	0	0	0	0	0	0	0	0	0	0	0	0	0	0	0	1	0	0	0	0	0	0	0	0	0	0	0	0	0	0	0	0	0	0	0
Viruses	unclassified (derived from Viruses)	unclassified (derived from Viruses)	Caudovirales	Myoviridae	unclassified (derived from Myoviridae)	Haemophilus phage Aaphi23	0	0	0	4	199	62	126	27	0	0	0	0	0	0	0	6	1	4	40	181	43	35	0	0	0	0	101	55	146	76	1	3	98	1	1
Viruses	unclassified (derived from Viruses)	unclassified (derived from Viruses)	Caudovirales	Myoviridae	P2-like viruses	Haemophilus phage HP1	2	0	0	1	0	0	0	0	0	0	0	0	0	0	1	0	0	1	1	0	1	0	0	2	0	0	3	0	0	0	1	1	6	0	0
Viruses	unclassified (derived from Viruses)	unclassified (derived from Viruses)	Caudovirales	Myoviridae	P2-like viruses	Haemophilus phage HP2	0	0	0	1	0	0	0	0	0	0	0	0	0	0	0	0	0	0	0	0	0	0	0	0	0	0	0	0	0	0	0	0	0	0	0
Viruses	unclassified (derived from Viruses)	unclassified (derived from Viruses)	Caudovirales	Myoviridae	unclassified (derived from Myoviridae)	Halomonas phage phiHAP-1	1	0	0	4	0	0	17	1	0	0	0	0	0	0	0	0	1	0	1	0	4	11	0	0	1	1	9	2	2	3	0	0	3	0	0
Viruses	unclassified (derived from Viruses)	unclassified (derived from Viruses)	unclassified (derived from Viruses)	unclassified (derived from Viruses)	unclassified (derived from Viruses)	Halorubrum phage HF2	0	0	0	0	0	0	0	1	0	0	0	0	0	0	0	0	0	0	0	0	0	0	0	0	0	0	0	0	0	1	0	1	4	1	0
Viruses	unclassified (derived from Viruses)	unclassified (derived from Viruses)	unclassified (derived from Viruses)	unclassified (derived from Viruses)	unclassified (derived from Viruses)	Halovirus HF1	0	0	0	0	0	0	0	1	0	0	0	0	0	0	0	0	0	0	0	0	0	0	0	0	0	0	0	0	0	0	0	0	0	0	0
Viruses	unclassified (derived from Viruses)	unclassified (derived from Viruses)	unclassified (derived from Viruses)	Ascoviridae	Ascovirus	Heliothis virescens ascovirus 3a	0	0	0	0	0	0	0	0	0	0	0	0	0	0	0	0	0	0	0	1	0	0	0	0	0	0	0	0	0	0	0	0	0	0	0
Viruses	unclassified (derived from Viruses)	unclassified (derived from Viruses)	unclassified (derived from Viruses)	unclassified (derived from Viruses)	unclassified (derived from Viruses)	Heliothis zea virus 1	1	0	0	0	0	0	0	0	0	0	0	0	0	0	0	0	0	0	0	0	0	0	0	0	0	0	0	0	0	0	0	0	0	0	0
Viruses	unclassified (derived from Viruses)	unclassified (derived from Viruses)	unclassified (derived from Viruses)	Adenoviridae	Mastadenovirus	Human adenovirus B	0	0	0	0	0	0	0	0	0	0	278	0	0	0	0	0	0	0	0	0	0	0	0	0	0	0	0	0	0	0	0	0	0	0	0
Viruses	unclassified (derived from Viruses)	unclassified (derived from Viruses)	unclassified (derived from Viruses)	Adenoviridae	Mastadenovirus	Human adenovirus C	0	0	0	0	0	0	0	0	0	0	28804	0	0	0	0	0	0	0	0	0	0	0	0	0	0	0	0	0	0	0	0	0	0	0	0
Viruses	unclassified (derived from Viruses)	unclassified (derived from Viruses)	unclassified (derived from Viruses)	Adenoviridae	Mastadenovirus	Human adenovirus D	0	0	0	0	0	0	0	0	0	0	14585	0	0	0	0	0	0	0	0	0	0	0	0	0	0	0	0	0	0	0	0	0	0	0	0
Viruses	unclassified (derived from Viruses)	unclassified (derived from Viruses)	unclassified (derived from Viruses)	Adenoviridae	Mastadenovirus	Human adenovirus E	0	0	0	0	0	0	0	0	0	0	371	0	0	0	0	0	0	0	0	0	0	0	0	0	0	0	0	0	0	0	0	0	0	0	0
Viruses	unclassified (derived from Viruses)	unclassified (derived from Viruses)	unclassified (derived from Viruses)	Adenoviridae	Mastadenovirus	Human adenovirus F	0	0	0	0	0	0	0	0	0	0	260	0	0	0	0	0	0	0	0	0	0	0	0	0	0	0	0	0	0	0	0	0	0	0	0
Viruses	unclassified (derived from Viruses)	unclassified (derived from Viruses)	unclassified (derived from Viruses)	Adenoviridae	Mastadenovirus	Human adenovirus G	0	0	0	0	0	0	0	0	0	0	1	0	0	0	0	0	0	0	0	0	0	0	0	0	0	0	0	0	0	0	0	0	0	0	0
Viruses	unclassified (derived from Viruses)	unclassified (derived from Viruses)	Herpesvirales	Herpesviridae	Varicellovirus	Human herpesvirus 3	0	0	0	0	0	0	0	0	0	0	0	0	0	0	0	0	1	0	0	0	0	0	0	0	0	0	0	0	0	0	0	0	0	0	0
Viruses	unclassified (derived from Viruses)	unclassified (derived from Viruses)	Herpesvirales	Herpesviridae	Lymphocryptovirus	Human herpesvirus 4	0	0	0	0	0	0	0	0	0	0	0	0	0	0	0	0	1	0	0	0	0	0	0	0	0	0	0	0	0	0	0	0	0	0	0
Viruses	unclassified (derived from Viruses)	unclassified (derived from Viruses)	Herpesvirales	Herpesviridae	Rhadinovirus	Human herpesvirus 8	0	0	0	0	0	0	0	0	0	0	0	0	0	0	0	0	0	0	0	0	0	10	0	0	0	0	0	0	0	0	0	0	0	0	0
Viruses	unclassified (derived from Viruses)	unclassified (derived from Viruses)	unclassified (derived from Viruses)	Iridoviridae	Megalocytivirus	Infectious spleen and kidney necrosis virus	0	0	0	0	0	0	0	1	0	0	0	0	0	0	0	0	0	0	0	0	0	0	0	0	0	0	0	0	0	0	0	0	0	0	0
Viruses	unclassified (derived from Viruses)	unclassified (derived from Viruses)	unclassified (derived from Viruses)	Iridoviridae	Chloriridovirus	Invertebrate iridescent virus 3	0	1	0	1	13	6	4	2	0	0	0	0	0	0	0	6	0	0	2	1	3	26	0	0	1	0	2	5	19	11	1	1	18	0	0
Viruses	unclassified (derived from Viruses)	unclassified (derived from Viruses)	unclassified (derived from Viruses)	Iridoviridae	Iridovirus	Invertebrate iridescent virus 6	0	2	0	2	0	0	8	10	0	0	0	0	0	0	0	6	0	3	4	0	4	38	1	0	0	0	19	76	38	16	0	1	33	0	0
Viruses	unclassified (derived from Viruses)	unclassified (derived from Viruses)	Caudovirales	Myoviridae	unclassified (derived from Myoviridae)	Iodobacteriophage phiPLPE	3	7	0	3	1	44	200	47	0	0	0	0	0	0	3	1	2	4	115	95	211	1760	1	2	1	1	593	15	421	391	2	6	1519	8	0
Viruses	unclassified (derived from Viruses)	unclassified (derived from Viruses)	unclassified (derived from Viruses)	Retroviridae	Betaretrovirus	Jaagsiekte sheep retrovirus	0	0	0	0	0	0	0	0	0	0	1	0	0	0	0	0	0	0	0	0	0	0	0	0	0	0	0	0	0	0	0	0	0	0	0
Viruses	unclassified (derived from Viruses)	unclassified (derived from Viruses)	Caudovirales	Podoviridae	T7-like viruses	Klebsiella phage K11	0	0	0	0	0	0	0	0	0	0	0	0	0	0	0	0	0	0	0	0	1	1	0	0	0	0	24	1	9	5	0	0	39	0	0
Viruses	unclassified (derived from Viruses)	unclassified (derived from Viruses)	Caudovirales	Myoviridae	T4-like viruses	Klebsiella phage KP15	0	0	0	2	1	1	0	12	0	0	0	0	0	0	0	0	0	0	0	1	3	4	0	0	0	0	8	7	1	18	1	1	36	0	0
Viruses	unclassified (derived from Viruses)	unclassified (derived from Viruses)	Caudovirales	Podoviridae	T7-like viruses	Klebsiella phage KP32	0	0	0	0	1	0	3	4	0	0	0	0	0	0	0	0	0	0	4	65	2	3	0	0	0	0	199	0	0	7	0	0	8	0	0
Viruses	unclassified (derived from Viruses)	unclassified (derived from Viruses)	Caudovirales	Podoviridae	unclassified (derived from Podoviridae)	Klebsiella phage KP34	0	2	0	2	5	6	22	21	0	0	0	0	0	0	0	0	0	0	4	10	36	49	0	0	0	0	28	10	26	162	0	1	400	0	0
Viruses	unclassified (derived from Viruses)	unclassified (derived from Viruses)	Caudovirales	Siphoviridae	unclassified (derived from Siphoviridae)	Klebsiella phage phiKO2	5	0	6	85	4	2	6	90	8	3	0	0	0	0	1	0	5	55	7	5	3	6	5	5	0	1	14	0	12	10	1	2	13	1	0
Viruses	unclassified (derived from Viruses)	unclassified (derived from Viruses)	Caudovirales	Podoviridae	T7-like viruses	Kluyvera phage Kvp1	0	0	0	0	1	0	6	31	0	0	0	0	0	0	0	1	0	0	0	14	2	16	0	0	0	0	2	3	0	21	0	0	13	0	0
Viruses	unclassified (derived from Viruses)	unclassified (derived from Viruses)	unclassified (derived from Viruses)	unclassified (derived from Viruses)	unclassified (derived from Viruses)	Lactobacillus johnsonii prophage Lj771	3	1	0	3	0	0	122	50	0	0	0	0	0	0	0	0	0	1	32	102	138	45	0	2	0	0	221	82	103	76	0	2	218	7	1
Viruses	unclassified (derived from Viruses)	unclassified (derived from Viruses)	Caudovirales	Siphoviridae	unclassified (derived from Siphoviridae)	Lactobacillus phage A2	0	1	0	2	0	5	8	5	0	0	0	0	0	0	0	0	0	1	2	13	6	7	0	0	0	0	15	4	7	15	1	0	24	0	0
Viruses	unclassified (derived from Viruses)	unclassified (derived from Viruses)	Caudovirales	Siphoviridae	unclassified (derived from Siphoviridae)	Lactobacillus phage KC5a	0	0	0	0	0	2	7	0	0	0	0	0	0	0	0	1	1	1	11	15	14	9	0	0	0	0	15	0	10	1	2	0	17	0	0
Viruses	unclassified (derived from Viruses)	unclassified (derived from Viruses)	Caudovirales	Siphoviridae	unclassified (derived from Siphoviridae)	Lactobacillus phage LL-H	0	1	0	0	11	0	14	0	0	0	0	0	0	0	0	0	0	3	0	5	2	25	0	0	0	0	2	0	3	1	1	1	2	0	0
Viruses	unclassified (derived from Viruses)	unclassified (derived from Viruses)	Caudovirales	Myoviridae	SPO1-like viruses	Lactobacillus phage LP65	1	1	0	1	0	13	12	30	0	0	0	0	0	0	0	0	0	0	9	38	7	60	0	0	0	0	80	6	22	65	1	6	58	0	1
Viruses	unclassified (derived from Viruses)	unclassified (derived from Viruses)	Caudovirales	Myoviridae	unclassified (derived from Myoviridae)	Lactobacillus phage Lb338-1	0	0	0	2	0	0	0	0	0	0	0	0	0	0	0	0	0	0	1	0	2	0	2	0	0	0	4	0	0	8	0	0	10	0	0
Viruses	unclassified (derived from Viruses)	unclassified (derived from Viruses)	Caudovirales	Siphoviridae	unclassified (derived from Siphoviridae)	Lactobacillus phage Lc-Nu	1	3	0	1	12	5	10	8	0	0	0	0	0	0	0	0	0	0	6	40	4	20	1	0	0	0	47	24	26	17	3	1	67	1	1
Viruses	unclassified (derived from Viruses)	unclassified (derived from Viruses)	Caudovirales	Siphoviridae	unclassified (derived from Siphoviridae)	Lactobacillus phage Lrm1	0	0	1	0	0	2	12	5	0	0	0	0	0	0	0	0	0	0	17	7	7	11	1	1	1	0	55	9	28	47	2	3	99	7	0
Viruses	unclassified (derived from Viruses)	unclassified (derived from Viruses)	Caudovirales	Siphoviridae	unclassified (derived from Siphoviridae)	Lactobacillus phage Lv-1	1	0	0	0	0	1	9	0	0	0	0	0	0	0	0	0	0	2	0	0	0	2	0	0	0	0	1	0	0	4	0	1	9	0	0
Viruses	unclassified (derived from Viruses)	unclassified (derived from Viruses)	Caudovirales	Siphoviridae	unclassified (derived from Siphoviridae)	Lactobacillus phage phiJL-1	0	0	0	1	0	0	2	1	0	0	0	0	0	0	0	0	0	1	0	5	1	0	0	0	0	0	3	0	2	5	0	0	6	0	0
Viruses	unclassified (derived from Viruses)	unclassified (derived from Viruses)	Caudovirales	Siphoviridae	unclassified (derived from Siphoviridae)	Lactobacillus phage phiadh	0	0	0	0	0	0	2	5	0	0	0	0	0	0	0	1	0	0	4	27	2	39	0	0	0	0	16	3	6	13	0	0	15	0	0
Viruses	unclassified (derived from Viruses)	unclassified (derived from Viruses)	Caudovirales	Siphoviridae	unclassified (derived from Siphoviridae)	Lactobacillus phage phig1e	0	0	0	0	0	0	3	5	0	0	0	0	0	0	0	0	0	0	8	2	6	2	1	0	0	0	13	0	21	5	0	0	2	0	0
Viruses	unclassified (derived from Viruses)	unclassified (derived from Viruses)	Caudovirales	Siphoviridae	unclassified (derived from Siphoviridae)	Lactococcus phage 1706	3	7	0	11	0	0	1	5	0	0	0	0	0	0	3	0	1	0	5	0	87	0	1	3	0	0	4	0	12	156	1	3	149	12	0
Viruses	unclassified (derived from Viruses)	unclassified (derived from Viruses)	Caudovirales	Siphoviridae	unclassified (derived from Siphoviridae)	Lactococcus phage 936 sensu lato	2	0	0	1	0	1	2	7	0	0	0	0	0	0	0	0	0	1	13	7	4	2	1	0	0	0	22	1	6	9	0	0	43	1	0
Viruses	unclassified (derived from Viruses)	unclassified (derived from Viruses)	Caudovirales	Siphoviridae	unclassified (derived from Siphoviridae)	Lactococcus phage BK5-T	0	0	0	0	0	0	0	1	0	0	0	0	0	0	0	0	0	0	0	0	0	0	1	0	0	0	2	0	0	2	0	1	4	0	0
Viruses	unclassified (derived from Viruses)	unclassified (derived from Viruses)	Caudovirales	Podoviridae	unclassified (derived from Podoviridae)	Lactococcus phage KSY1	0	0	0	1	0	0	3	29	0	0	0	0	0	0	0	0	0	0	0	2	1	3	0	0	0	0	2	1	4	6	0	1	54	0	0
Viruses	unclassified (derived from Viruses)	unclassified (derived from Viruses)	Caudovirales	Siphoviridae	unclassified (derived from Siphoviridae)	Lactococcus phage P087	0	0	0	1	0	0	0	0	0	0	0	0	0	0	0	0	0	0	0	0	0	0	0	0	0	0	0	0	0	1	0	0	24	0	0
Viruses	unclassified (derived from Viruses)	unclassified (derived from Viruses)	Caudovirales	Siphoviridae	unclassified (derived from Siphoviridae)	Lactococcus phage P335 sensu lato	1	0	0	1	0	0	4	11	0	0	0	0	0	0	0	0	0	0	6	6	2	9	0	0	0	0	7	10	7	12	0	0	12	0	0
Viruses	unclassified (derived from Viruses)	unclassified (derived from Viruses)	Caudovirales	Siphoviridae	unclassified (derived from Siphoviridae)	Lactococcus phage TP901-1	0	0	0	2	0	0	0	1	0	0	0	0	0	0	0	0	0	0	0	0	1	0	0	1	0	0	5	0	1	3	0	0	9	0	0
Viruses	unclassified (derived from Viruses)	unclassified (derived from Viruses)	Caudovirales	Siphoviridae	unclassified (derived from Siphoviridae)	Lactococcus phage Tuc2009	0	0	0	0	5	5	3	8	0	0	0	0	0	0	0	0	1	0	1	4	16	4	0	2	0	0	17	4	30	44	1	1	23	1	0
Viruses	unclassified (derived from Viruses)	unclassified (derived from Viruses)	Caudovirales	Podoviridae	unclassified (derived from Podoviridae)	Lactococcus phage asccphi28	0	0	0	0	0	0	0	0	0	0	0	0	0	0	0	0	0	0	0	0	1	0	0	0	0	0	0	0	0	1	0	0	0	0	0
Viruses	unclassified (derived from Viruses)	unclassified (derived from Viruses)	Caudovirales	Siphoviridae	unclassified (derived from Siphoviridae)	Lactococcus phage bIL285	0	0	0	0	0	0	11	0	0	0	0	0	0	0	1	0	0	0	0	40	0	1	0	1	0	0	1	0	0	1	0	0	1	0	0
Viruses	unclassified (derived from Viruses)	unclassified (derived from Viruses)	Caudovirales	Siphoviridae	unclassified (derived from Siphoviridae)	Lactococcus phage bIL286	0	0	0	0	0	0	0	0	0	0	0	0	0	0	0	0	0	0	0	0	0	0	0	1	0	0	0	0	1	0	0	0	0	0	0
Viruses	unclassified (derived from Viruses)	unclassified (derived from Viruses)	Caudovirales	Siphoviridae	unclassified (derived from Siphoviridae)	Lactococcus phage bIL311	0	0	0	0	0	0	0	0	0	0	0	0	0	0	0	0	0	0	0	0	0	0	0	0	0	1	0	0	0	0	0	0	0	0	0
Viruses	unclassified (derived from Viruses)	unclassified (derived from Viruses)	Caudovirales	Siphoviridae	c2-like viruses	Lactococcus phage bIL67	0	0	0	0	0	0	0	0	0	0	0	0	0	0	0	0	0	0	0	0	0	0	0	0	0	0	0	0	0	0	0	0	1	0	0
Viruses	unclassified (derived from Viruses)	unclassified (derived from Viruses)	Caudovirales	Siphoviridae	c2-like viruses	Lactococcus phage c2	0	0	0	0	0	0	0	0	0	0	0	0	0	0	0	0	0	0	0	0	0	0	0	0	0	0	0	0	0	1	0	0	0	0	0
Viruses	unclassified (derived from Viruses)	unclassified (derived from Viruses)	Caudovirales	Siphoviridae	unclassified (derived from Siphoviridae)	Lactococcus phage phiLC3	0	0	0	2	0	3	0	0	0	0	0	0	0	0	1	0	1	1	1	0	3	35	0	2	0	0	5	3	3	17	1	0	56	5	0
Viruses	unclassified (derived from Viruses)	unclassified (derived from Viruses)	Caudovirales	Siphoviridae	unclassified (derived from Siphoviridae)	Lactococcus phage r1t	1	0	1	3	0	0	2	1	0	0	0	0	0	0	1	0	0	0	0	1	5	5	2	0	0	1	1	2	2	20	0	0	84	5	1
Viruses	unclassified (derived from Viruses)	unclassified (derived from Viruses)	Caudovirales	Siphoviridae	unclassified (derived from Siphoviridae)	Lactococcus phage ul36	1	1	0	6	0	0	0	0	0	0	0	0	0	0	0	1	0	0	1	0	3	0	1	0	0	0	0	0	2	0	0	2	1	1	0
Viruses	unclassified (derived from Viruses)	unclassified (derived from Viruses)	Caudovirales	Siphoviridae	unclassified (derived from Siphoviridae)	Listeria phage 2389	0	0	0	1	0	0	0	0	0	0	0	0	0	0	0	0	0	0	1	2	0	0	0	0	0	0	5	1	1	1	0	1	5	0	0
Viruses	unclassified (derived from Viruses)	unclassified (derived from Viruses)	Caudovirales	Siphoviridae	unclassified (derived from Siphoviridae)	Listeria phage A006	0	0	0	0	0	0	0	0	0	0	0	0	0	0	0	0	0	0	0	0	0	0	0	0	0	0	0	0	0	3	0	0	0	0	0
Viruses	unclassified (derived from Viruses)	unclassified (derived from Viruses)	Caudovirales	Siphoviridae	unclassified (derived from Siphoviridae)	Listeria phage A118	0	0	0	0	0	1	3	1	0	0	0	0	0	0	0	0	0	0	0	0	8	3	0	0	0	0	14	5	26	12	0	0	3	0	0
Viruses	unclassified (derived from Viruses)	unclassified (derived from Viruses)	Caudovirales	Siphoviridae	unclassified (derived from Siphoviridae)	Listeria phage A500	0	0	0	1	0	4	26	12	0	0	0	0	0	0	0	0	0	1	9	6	41	46	0	0	0	0	90	18	47	30	0	0	1	0	0
Viruses	unclassified (derived from Viruses)	unclassified (derived from Viruses)	Caudovirales	Myoviridae	SPO1-like viruses	Listeria phage A511	0	0	0	3	0	1	17	6	0	0	0	0	0	0	0	0	0	1	10	8	23	14	0	1	0	0	19	7	90	56	0	5	85	5	0
Viruses	unclassified (derived from Viruses)	unclassified (derived from Viruses)	Caudovirales	Siphoviridae	unclassified (derived from Siphoviridae)	Listeria phage B025	0	0	0	0	0	0	1	2	0	0	0	0	0	0	0	0	0	0	4	0	16	3	0	0	0	0	14	3	4	23	0	2	13	0	0
Viruses	unclassified (derived from Viruses)	unclassified (derived from Viruses)	Caudovirales	Siphoviridae	unclassified (derived from Siphoviridae)	Listeria phage B054	0	0	0	2	0	0	34	10	0	0	0	0	0	0	0	0	1	1	19	14	27	7	0	0	0	1	79	29	217	123	2	3	114	5	0
Viruses	unclassified (derived from Viruses)	unclassified (derived from Viruses)	Caudovirales	Siphoviridae	unclassified (derived from Siphoviridae)	Listeria phage P35	1	0	0	0	0	0	8	1	0	0	0	0	0	0	0	0	1	0	9	2	62	13	0	0	1	1	12	2	35	44	0	0	13	0	0
Viruses	unclassified (derived from Viruses)	unclassified (derived from Viruses)	Caudovirales	Siphoviridae	unclassified (derived from Siphoviridae)	Listeria phage P40	0	0	0	0	0	9	12	1	0	0	0	0	0	0	0	0	0	0	2	2	6	1	0	0	0	0	3	2	4	5	0	0	4	0	0
Viruses	unclassified (derived from Viruses)	unclassified (derived from Viruses)	Caudovirales	Siphoviridae	unclassified (derived from Siphoviridae)	Listonella phage phiHSIC	3	4	1	2	189	446	147	84	0	0	0	0	0	0	0	0	0	0	59	29	143	110	0	0	0	1	210	17	643	394	1	0	129	2	0
Viruses	unclassified (derived from Viruses)	unclassified (derived from Viruses)	unclassified (derived from Viruses)	Poxviridae	Capripoxvirus	Lumpy skin disease virus	0	0	0	1	0	0	0	0	0	0	0	0	0	0	0	0	0	0	0	0	0	0	0	0	0	0	0	0	0	0	0	0	0	0	0
Viruses	unclassified (derived from Viruses)	unclassified (derived from Viruses)	unclassified (derived from Viruses)	Baculoviridae	Alphabaculovirus	Lymantria dispar MNPV	0	0	0	0	0	1	0	1	0	0	0	0	0	0	0	0	0	0	3	0	0	0	0	0	0	0	4	0	0	1	0	0	0	0	0
Viruses	unclassified (derived from Viruses)	unclassified (derived from Viruses)	unclassified (derived from Viruses)	Baculoviridae	Alphabaculovirus	Lymantria xylina MNPV	0	0	0	0	0	0	0	0	0	0	0	0	0	0	0	1	0	0	0	0	0	0	0	0	0	0	0	0	0	0	0	0	0	0	0
Viruses	unclassified (derived from Viruses)	unclassified (derived from Viruses)	unclassified (derived from Viruses)	Iridoviridae	Lymphocystivirus	Lymphocystis disease virus - isolate China	0	0	0	1	0	0	0	1	0	0	0	0	0	0	0	0	0	1	0	0	0	0	0	0	0	0	0	0	1	3	0	0	0	0	0
Viruses	unclassified (derived from Viruses)	unclassified (derived from Viruses)	unclassified (derived from Viruses)	Iridoviridae	Lymphocystivirus	Lymphocystis disease virus 1	0	0	0	1	0	2	2	1	0	0	0	0	0	0	0	0	0	0	2	1	0	1	0	0	0	0	12	2	2	3	0	1	4	0	1
Viruses	unclassified (derived from Viruses)	unclassified (derived from Viruses)	Herpesvirales	Herpesviridae	Simplexvirus	Macacine herpesvirus 1	0	0	0	0	0	0	0	0	0	0	0	0	0	0	0	0	0	0	0	0	0	1	0	0	0	0	0	0	0	0	0	0	0	0	0
Viruses	unclassified (derived from Viruses)	unclassified (derived from Viruses)	unclassified (derived from Viruses)	Baculoviridae	Alphabaculovirus	Mamestra configurata NPV-A	0	0	0	0	2	0	0	0	0	0	0	0	0	0	0	0	0	0	0	0	0	1	0	0	0	0	0	0	2	17	1	2	0	0	0
Viruses	unclassified (derived from Viruses)	unclassified (derived from Viruses)	unclassified (derived from Viruses)	Baculoviridae	Alphabaculovirus	Mamestra configurata NPV-B	0	0	0	1	0	0	0	0	0	0	0	0	0	0	0	0	0	0	0	0	0	0	0	0	0	0	0	0	1	0	0	0	0	0	0
Viruses	unclassified (derived from Viruses)	unclassified (derived from Viruses)	unclassified (derived from Viruses)	Marseillevirus family	unclassified (derived from Marseillevirus family)	Marseillevirus	0	0	0	0	0	0	0	0	0	0	0	0	0	0	1	3	0	1	0	4	0	3	0	0	0	0	10	109	0	0	1	0	2	0	0
Viruses	unclassified (derived from Viruses)	unclassified (derived from Viruses)	unclassified (derived from Viruses)	Retroviridae	Betaretrovirus	Mason-Pfizer monkey virus	0	0	0	0	0	0	0	0	0	0	1	0	0	0	0	0	0	0	0	0	0	0	0	0	0	0	0	0	0	0	0	0	0	0	0
Viruses	unclassified (derived from Viruses)	unclassified (derived from Viruses)	unclassified (derived from Viruses)	Poxviridae	unclassified (derived from Poxviridae)	Melanoplus sanguinipes entomopoxvirus	0	1	0	2	0	0	0	0	0	0	0	0	0	0	0	2	0	0	0	1	0	1	0	0	0	0	0	1	1	2	0	1	41	0	0
Viruses	unclassified (derived from Viruses)	unclassified (derived from Viruses)	Herpesvirales	Herpesviridae	Mardivirus	Meleagrid herpesvirus 1	0	0	0	0	0	0	0	0	0	0	0	0	0	0	0	0	0	0	0	0	0	0	0	0	0	0	0	0	0	1	0	0	0	0	0
Viruses	unclassified (derived from Viruses)	unclassified (derived from Viruses)	Caudovirales	Siphoviridae	unclassified (derived from Siphoviridae)	Methanobacterium phage psiM2	0	0	0	0	0	0	0	2	0	0	0	0	0	0	0	1	0	0	0	0	0	3	0	0	0	0	4	0	0	1	0	0	0	0	0
Viruses	unclassified (derived from Viruses)	unclassified (derived from Viruses)	Caudovirales	Siphoviridae	unclassified (derived from Siphoviridae)	Methanothermobacter phage psiM100	0	0	0	0	0	0	23	24	0	0	0	0	0	0	0	0	0	0	42	51	0	108	1	0	0	0	200	11	71	26	0	1	10	0	0
Viruses	unclassified (derived from Viruses)	unclassified (derived from Viruses)	Caudovirales	Siphoviridae	unclassified (derived from Siphoviridae)	Microbacterium phage Min1	41	32	15	6	0	3	7	4	0	0	0	0	0	0	33	11	5	18	12	6	11	13	9	31	11	14	18	2	14	74	36	32	19	0	0
Viruses	unclassified (derived from Viruses)	unclassified (derived from Viruses)	Caudovirales	Myoviridae	unclassified (derived from Myoviridae)	Microcystis aeruginosa phage Ma-LMM01	3	0	0	2	0	0	125	45	0	0	0	0	0	0	1	2	7	4	52	20	14	87	2	0	2	0	98	68	60	28	5	11	28	2	0
Viruses	unclassified (derived from Viruses)	unclassified (derived from Viruses)	unclassified (derived from Viruses)	Phycodnaviridae	Prasinovirus	Micromonas sp. RCC1109 virus MpV1	0	1	0	0	9	2	8	4	0	0	0	0	0	0	0	0	0	0	3	1	0	4	0	1	0	1	6	7	6	7	2	0	13	1	0
Viruses	unclassified (derived from Viruses)	unclassified (derived from Viruses)	unclassified (derived from Viruses)	Poxviridae	Orthopoxvirus	Monkeypox virus	0	0	0	0	0	0	0	0	0	0	0	0	0	0	0	0	1	0	0	0	0	0	0	0	0	0	0	0	0	0	0	0	0	0	0
Viruses	unclassified (derived from Viruses)	unclassified (derived from Viruses)	Caudovirales	Podoviridae	T7-like viruses	Morganella phage MmP1	1	2	0	1	0	5	26	36	0	0	0	0	0	0	1	2	2	1	5	6	19	22	0	1	1	1	26	11	9	25	0	0	92	0	0
Viruses	unclassified (derived from Viruses)	unclassified (derived from Viruses)	unclassified (derived from Viruses)	Retroviridae	Betaretrovirus	Mouse mammary tumor virus	0	0	0	0	0	0	0	0	0	0	3	0	0	0	0	0	0	0	0	0	0	0	0	0	0	0	0	0	0	0	0	0	0	0	0
Viruses	unclassified (derived from Viruses)	unclassified (derived from Viruses)	unclassified (derived from Viruses)	Retroviridae	Gammaretrovirus	Murine leukemia virus	0	0	0	0	0	0	0	0	0	0	8	0	0	0	0	0	0	0	0	0	0	0	0	0	0	0	0	0	0	0	0	0	0	0	0
Viruses	unclassified (derived from Viruses)	unclassified (derived from Viruses)	unclassified (derived from Viruses)	Retroviridae	Gammaretrovirus	Murine leukemia-related retroviruses	0	0	0	0	0	0	0	0	0	0	2	0	0	0	0	0	0	0	0	0	0	0	0	0	0	0	0	0	0	0	0	0	0	0	0
Viruses	unclassified (derived from Viruses)	unclassified (derived from Viruses)	unclassified (derived from Viruses)	unclassified (derived from Viruses)	unclassified (derived from Viruses)	Musca domestica salivary gland hypertrophy virus	0	1	0	0	0	0	0	0	0	0	0	0	0	0	0	2	0	0	0	0	0	0	0	0	0	0	0	0	0	0	0	0	0	0	0
Viruses	unclassified (derived from Viruses)	unclassified (derived from Viruses)	Caudovirales	Siphoviridae	unclassified (derived from Siphoviridae)	Mycobacterium phage 244	0	0	0	0	1	0	3	21	0	0	0	0	0	0	0	1	0	0	18	141	8	33	0	0	0	0	16	2	19	23	1	0	0	1	0
Viruses	unclassified (derived from Viruses)	unclassified (derived from Viruses)	Caudovirales	Siphoviridae	unclassified (derived from Siphoviridae)	Mycobacterium phage Adjutor	7	1	0	0	0	1	0	0	0	0	0	0	0	0	6	0	1	0	0	0	1	2	0	0	0	0	1	0	2	5	0	0	0	0	0
Viruses	unclassified (derived from Viruses)	unclassified (derived from Viruses)	Caudovirales	Siphoviridae	unclassified (derived from Siphoviridae)	Mycobacterium phage Angel	3	10	3	3	0	1	9	3	0	0	0	0	0	0	13	0	2	6	6	0	17	6	9	24	14	6	9	0	5	31	0	3	3	0	0
Viruses	unclassified (derived from Viruses)	unclassified (derived from Viruses)	Caudovirales	Siphoviridae	unclassified (derived from Siphoviridae)	Mycobacterium phage Angelica	0	0	2	2	32	6	8	9	0	0	0	0	0	0	2	1	0	5	10	9	36	17	0	0	2	11	5	3	79	74	2	1	10	0	0
Viruses	unclassified (derived from Viruses)	unclassified (derived from Viruses)	Caudovirales	unclassified (derived from Caudovirales)	unclassified (derived from Caudovirales)	Mycobacterium phage Ardmore	0	0	0	0	0	0	4	0	0	0	0	0	0	0	0	0	0	0	1	0	12	0	0	0	1	1	0	2	1	1	0	1	1	0	0
Viruses	unclassified (derived from Viruses)	unclassified (derived from Viruses)	Caudovirales	Siphoviridae	unclassified (derived from Siphoviridae)	Mycobacterium phage BPs	0	0	0	0	0	1	1	1	0	0	0	0	0	0	0	0	0	1	3	0	28	0	2	0	0	2	3	0	13	84	0	0	3	0	0
Viruses	unclassified (derived from Viruses)	unclassified (derived from Viruses)	Caudovirales	Siphoviridae	unclassified (derived from Siphoviridae)	Mycobacterium phage Barnyard	247	21	53	4	3	1	38	4	0	0	0	0	0	0	158	15	20	15	125	38	334	10	81	14	85	2	619	4	169	50	15	14	29	2	0
Viruses	unclassified (derived from Viruses)	unclassified (derived from Viruses)	Caudovirales	Siphoviridae	unclassified (derived from Siphoviridae)	Mycobacterium phage Bethlehem	1	0	2	2	53	25	2	0	0	0	0	0	0	0	2	0	1	1	9	2	61	6	0	1	1	4	11	11	32	9	0	0	5	0	0
Viruses	unclassified (derived from Viruses)	unclassified (derived from Viruses)	Caudovirales	Siphoviridae	unclassified (derived from Siphoviridae)	Mycobacterium phage Boomer	20	15	5	1	2	1	1	3	0	0	0	0	0	0	4	3	4	5	1	0	6	0	6	8	3	10	3	0	4	2	1	1	6	3	0
Viruses	unclassified (derived from Viruses)	unclassified (derived from Viruses)	Caudovirales	Siphoviridae	unclassified (derived from Siphoviridae)	Mycobacterium phage Brujita	49	67	31	5	115	27	121	193	6	1	0	0	0	0	39	6	12	14	112	82	134	72	35	39	25	19	225	41	105	196	2	5	59	1	0
Viruses	unclassified (derived from Viruses)	unclassified (derived from Viruses)	Caudovirales	Siphoviridae	unclassified (derived from Siphoviridae)	Mycobacterium phage Butterscotch	0	0	0	1	0	0	0	0	0	0	0	0	0	0	1	0	0	0	2	0	7	0	0	1	0	1	2	0	0	3	0	0	2	0	0
Viruses	unclassified (derived from Viruses)	unclassified (derived from Viruses)	Caudovirales	Siphoviridae	L5-like viruses	Mycobacterium phage Bxb1	0	1	1	0	42	13	7	1	0	0	0	0	0	0	0	0	0	0	11	0	2	1	0	0	0	3	9	6	5	4	0	0	3	0	0
Viruses	unclassified (derived from Viruses)	unclassified (derived from Viruses)	Caudovirales	Myoviridae	unclassified (derived from Myoviridae)	Mycobacterium phage Bxz1	84	164	31	7	32	100	23	26	0	0	0	0	0	0	95	34	19	17	18	104	21	59	42	145	12	27	40	5	79	78	4	22	23	4	0
Viruses	unclassified (derived from Viruses)	unclassified (derived from Viruses)	Caudovirales	Siphoviridae	unclassified (derived from Siphoviridae)	Mycobacterium phage Bxz2	4	1	8	2	0	6	12	8	0	0	0	0	0	0	3	2	1	1	7	4	35	7	1	0	1	2	34	6	30	14	0	2	82	1	0
Viruses	unclassified (derived from Viruses)	unclassified (derived from Viruses)	Caudovirales	Myoviridae	unclassified (derived from Myoviridae)	Mycobacterium phage Cali	49	82	17	4	12	5	4	7	0	0	0	0	0	0	58	16	13	20	5	1	7	19	36	76	6	19	39	54	15	16	2	19	12	1	0
Viruses	unclassified (derived from Viruses)	unclassified (derived from Viruses)	Caudovirales	Myoviridae	unclassified (derived from Myoviridae)	Mycobacterium phage Catera	2	9	1	2	0	0	0	0	0	0	0	0	0	0	10	5	0	0	0	0	1	0	4	8	1	2	1	0	0	0	0	1	2	0	0
Viruses	unclassified (derived from Viruses)	unclassified (derived from Viruses)	Caudovirales	Siphoviridae	unclassified (derived from Siphoviridae)	Mycobacterium phage Chah	37	45	22	19	2	0	2	1	0	0	0	0	0	0	33	12	14	22	2	15	11	7	49	50	26	106	12	1	5	12	6	5	31	2	0
Viruses	unclassified (derived from Viruses)	unclassified (derived from Viruses)	Caudovirales	Siphoviridae	unclassified (derived from Siphoviridae)	Mycobacterium phage Che12	4	2	2	0	0	1	0	17	0	0	0	0	0	0	2	0	1	1	2	1	19	37	1	0	1	0	2	7	13	9	1	1	2	0	0
Viruses	unclassified (derived from Viruses)	unclassified (derived from Viruses)	Caudovirales	Siphoviridae	unclassified (derived from Siphoviridae)	Mycobacterium phage Che8	10	2	5	0	0	1	17	18	2	1	0	0	0	0	16	1	5	1	22	25	23	26	3	5	3	0	36	3	28	34	3	3	20	0	1
Viruses	unclassified (derived from Viruses)	unclassified (derived from Viruses)	Caudovirales	Siphoviridae	unclassified (derived from Siphoviridae)	Mycobacterium phage Che9c	51	78	52	7	52	10	45	133	0	0	0	0	0	0	39	13	15	23	45	63	36	93	63	54	19	21	81	47	81	115	12	6	16	0	0
Viruses	unclassified (derived from Viruses)	unclassified (derived from Viruses)	Caudovirales	Siphoviridae	unclassified (derived from Siphoviridae)	Mycobacterium phage Che9d	17	7	3	2	6	7	77	86	0	0	0	0	0	0	9	1	7	10	99	40	219	111	6	5	3	10	154	55	475	603	2	6	85	4	0
Viruses	unclassified (derived from Viruses)	unclassified (derived from Viruses)	Caudovirales	Siphoviridae	unclassified (derived from Siphoviridae)	Mycobacterium phage Cjw1	3	4	2	1	243	103	189	102	0	0	0	0	0	0	1	1	2	0	100	271	156	116	2	1	0	2	194	147	213	181	9	9	566	33	0
Viruses	unclassified (derived from Viruses)	unclassified (derived from Viruses)	Caudovirales	Siphoviridae	unclassified (derived from Siphoviridae)	Mycobacterium phage Cooper	5	5	13	17	0	1	0	2	0	0	0	0	0	0	3	0	8	25	1	8	6	3	3	1	3	122	10	2	9	19	2	1	42	0	0
Viruses	unclassified (derived from Viruses)	unclassified (derived from Viruses)	Caudovirales	Siphoviridae	unclassified (derived from Siphoviridae)	Mycobacterium phage Corndog	6	8	3	1	8	1	4	8	0	0	0	0	0	0	9	9	2	7	21	5	18	22	5	3	5	6	37	19	49	39	4	2	8	1	0
Viruses	unclassified (derived from Viruses)	unclassified (derived from Viruses)	Caudovirales	Siphoviridae	unclassified (derived from Siphoviridae)	Mycobacterium phage CrimD	0	14	2	0	1	1	3	4	0	0	0	0	0	0	2	1	0	1	6	10	12	5	2	9	1	1	6	1	11	40	0	1	6	0	0
Viruses	unclassified (derived from Viruses)	unclassified (derived from Viruses)	Caudovirales	Siphoviridae	L5-like viruses	Mycobacterium phage D29	10	4	9	10	1	0	19	9	0	0	0	0	0	0	8	3	8	3	7	14	23	17	7	1	3	17	46	7	130	225	1	6	48	0	0
Viruses	unclassified (derived from Viruses)	unclassified (derived from Viruses)	Caudovirales	Siphoviridae	unclassified (derived from Siphoviridae)	Mycobacterium phage DD5	0	0	0	0	0	1	0	1	0	0	0	0	0	0	0	0	0	0	0	6	0	11	0	1	0	0	0	0	0	0	0	0	0	0	0
Viruses	unclassified (derived from Viruses)	unclassified (derived from Viruses)	Caudovirales	Myoviridae	unclassified (derived from Myoviridae)	Mycobacterium phage ET08	7	37	4	3	0	0	0	1	0	0	0	0	0	0	21	11	2	2	0	0	0	2	6	38	5	5	2	0	1	0	0	1	1	1	0
Viruses	unclassified (derived from Viruses)	unclassified (derived from Viruses)	Caudovirales	Siphoviridae	unclassified (derived from Siphoviridae)	Mycobacterium phage Fruitloop	35	23	11	2	0	1	0	0	0	0	0	0	0	0	23	7	5	10	0	0	1	3	29	12	5	7	2	1	4	7	2	2	11	0	0
Viruses	unclassified (derived from Viruses)	unclassified (derived from Viruses)	Caudovirales	Siphoviridae	unclassified (derived from Siphoviridae)	Mycobacterium phage Giles	1	3	8	4	0	0	12	16	0	0	0	0	0	0	1	1	5	2	40	24	163	34	1	0	6	21	32	3	88	110	1	2	21	1	0
Viruses	unclassified (derived from Viruses)	unclassified (derived from Viruses)	Caudovirales	Siphoviridae	unclassified (derived from Siphoviridae)	Mycobacterium phage Gumball	8	10	6	0	0	0	1	0	0	0	0	0	0	0	5	0	4	2	3	9	8	0	2	6	3	1	5	3	6	5	1	1	3	0	0
Viruses	unclassified (derived from Viruses)	unclassified (derived from Viruses)	Caudovirales	Siphoviridae	unclassified (derived from Siphoviridae)	Mycobacterium phage Halo	20	30	7	0	0	3	3	3	0	0	0	0	0	0	22	3	2	10	16	13	29	2	18	32	2	16	40	3	33	102	2	3	11	1	0
Viruses	unclassified (derived from Viruses)	unclassified (derived from Viruses)	Caudovirales	Siphoviridae	unclassified (derived from Siphoviridae)	Mycobacterium phage Jasper	0	1	0	1	0	38	43	107	0	0	0	0	0	0	0	2	0	0	23	46	10	19	0	0	0	0	85	20	29	40	1	0	33	0	0
Viruses	unclassified (derived from Viruses)	unclassified (derived from Viruses)	Caudovirales	Siphoviridae	unclassified (derived from Siphoviridae)	Mycobacterium phage KBG	0	0	0	0	2	4	11	9	0	0	0	0	0	0	0	0	0	1	3	25	0	10	0	0	0	0	19	6	8	15	0	0	1	1	0
Viruses	unclassified (derived from Viruses)	unclassified (derived from Viruses)	Caudovirales	Siphoviridae	unclassified (derived from Siphoviridae)	Mycobacterium phage Konstantine	154	12	34	6	2	2	15	4	0	0	0	0	0	0	119	8	18	9	125	28	253	4	41	13	45	3	406	2	106	41	8	15	16	0	0
Viruses	unclassified (derived from Viruses)	unclassified (derived from Viruses)	Caudovirales	Siphoviridae	unclassified (derived from Siphoviridae)	Mycobacterium phage Kostya	0	6	0	0	0	2	5	23	0	0	0	0	0	0	2	3	3	0	0	199	9	6	0	1	1	1	11	11	5	7	1	1	18	0	0
Viruses	unclassified (derived from Viruses)	unclassified (derived from Viruses)	Caudovirales	Siphoviridae	L5-like viruses	Mycobacterium phage L5	6	0	1	1	0	0	3	4	0	0	0	0	0	0	7	2	2	2	2	9	7	5	2	1	0	1	16	1	10	13	1	0	5	0	0
Viruses	unclassified (derived from Viruses)	unclassified (derived from Viruses)	Caudovirales	Siphoviridae	unclassified (derived from Siphoviridae)	Mycobacterium phage LeBron	29	19	21	2	5	4	17	15	0	0	0	0	0	0	28	8	13	3	13	494	50	20	17	24	11	8	85	4	119	40	5	9	10	3	0
Viruses	unclassified (derived from Viruses)	unclassified (derived from Viruses)	Caudovirales	Siphoviridae	unclassified (derived from Siphoviridae)	Mycobacterium phage Llij	1	1	1	0	0	0	7	6	0	0	0	0	0	0	1	2	1	1	10	18	4	3	1	0	0	0	5	7	12	7	0	0	12	0	0
Viruses	unclassified (derived from Viruses)	unclassified (derived from Viruses)	Caudovirales	Siphoviridae	unclassified (derived from Siphoviridae)	Mycobacterium phage Lockley	0	0	0	0	0	2	5	2	0	0	0	0	0	0	1	0	0	0	4	3	1	7	0	0	0	0	6	4	3	12	0	0	44	1	0
Viruses	unclassified (derived from Viruses)	unclassified (derived from Viruses)	Caudovirales	Myoviridae	unclassified (derived from Myoviridae)	Mycobacterium phage Myrna	178	399	137	25	4	1	21	12	0	0	0	0	0	0	255	109	61	60	8	14	20	27	171	417	80	88	39	10	146	30	19	45	18	1	0
Viruses	unclassified (derived from Viruses)	unclassified (derived from Viruses)	Caudovirales	Siphoviridae	unclassified (derived from Siphoviridae)	Mycobacterium phage Nigel	1	0	3	14	3	2	1	5	0	0	0	0	0	0	6	1	7	25	1	0	8	7	0	1	8	122	7	2	15	36	2	5	22	0	0
Viruses	unclassified (derived from Viruses)	unclassified (derived from Viruses)	Caudovirales	Siphoviridae	unclassified (derived from Siphoviridae)	Mycobacterium phage Omega	66	72	34	6	492	81	266	134	0	0	0	0	0	0	52	17	13	9	243	461	193	304	52	29	17	17	283	194	402	260	20	9	567	30	0
Viruses	unclassified (derived from Viruses)	unclassified (derived from Viruses)	Caudovirales	Siphoviridae	unclassified (derived from Siphoviridae)	Mycobacterium phage Orion	0	2	2	9	1	0	4	9	0	0	0	0	0	0	0	0	3	5	18	7	33	13	0	2	1	30	42	12	29	54	1	1	7	0	0
Viruses	unclassified (derived from Viruses)	unclassified (derived from Viruses)	Caudovirales	Siphoviridae	unclassified (derived from Siphoviridae)	Mycobacterium phage PBI1	0	0	0	0	0	0	0	0	0	0	0	0	0	0	1	0	0	0	1	1	0	0	0	0	0	0	0	0	0	0	0	0	0	0	0
Viruses	unclassified (derived from Viruses)	unclassified (derived from Viruses)	Caudovirales	Siphoviridae	unclassified (derived from Siphoviridae)	Mycobacterium phage PLot	1	0	0	0	0	0	0	0	0	0	0	0	0	0	2	0	0	0	2	1	2	0	1	0	0	0	8	0	3	2	0	0	3	0	0
Viruses	unclassified (derived from Viruses)	unclassified (derived from Viruses)	Caudovirales	Siphoviridae	unclassified (derived from Siphoviridae)	Mycobacterium phage PMC	104	207	126	8	11	6	4	5	0	0	0	0	0	0	122	26	27	32	14	30	65	32	115	122	50	28	26	8	23	25	15	18	2	0	0
Viruses	unclassified (derived from Viruses)	unclassified (derived from Viruses)	Caudovirales	Siphoviridae	unclassified (derived from Siphoviridae)	Mycobacterium phage Pacc40	18	0	6	7	250	28	449	54	0	0	0	0	0	0	12	8	4	7	61	197	201	180	1	11	7	6	129	33	229	102	3	2	70	3	0
Viruses	unclassified (derived from Viruses)	unclassified (derived from Viruses)	Caudovirales	Siphoviridae	unclassified (derived from Siphoviridae)	Mycobacterium phage Peaches	29	20	22	1	0	9	5	16	0	0	0	0	0	0	10	3	5	2	6	1	10	10	20	8	9	1	5	0	3	16	1	5	9	1	0
Viruses	unclassified (derived from Viruses)	unclassified (derived from Viruses)	Caudovirales	Siphoviridae	unclassified (derived from Siphoviridae)	Mycobacterium phage Phaedrus	10	15	10	15	0	0	3	3	0	0	0	0	0	0	17	3	6	15	0	0	3	3	12	9	8	73	13	0	7	16	4	6	20	1	0
Viruses	unclassified (derived from Viruses)	unclassified (derived from Viruses)	Caudovirales	Siphoviridae	unclassified (derived from Siphoviridae)	Mycobacterium phage Phlyer	2	5	2	19	0	0	0	1	0	0	0	0	0	0	5	0	7	11	1	0	2	3	3	1	1	90	8	4	9	18	0	2	15	0	0
Viruses	unclassified (derived from Viruses)	unclassified (derived from Viruses)	Caudovirales	Siphoviridae	unclassified (derived from Siphoviridae)	Mycobacterium phage Pipefish	6	2	13	15	6	4	3	11	0	0	0	0	0	0	7	4	15	25	24	0	14	16	3	1	5	175	14	3	26	53	2	2	40	0	0
Viruses	unclassified (derived from Viruses)	unclassified (derived from Viruses)	Caudovirales	Siphoviridae	unclassified (derived from Siphoviridae)	Mycobacterium phage Porky	27	14	10	3	248	147	160	101	0	0	0	0	0	0	16	6	7	3	92	520	129	158	5	7	3	5	194	133	261	296	22	14	643	42	0
Viruses	unclassified (derived from Viruses)	unclassified (derived from Viruses)	Caudovirales	Siphoviridae	unclassified (derived from Siphoviridae)	Mycobacterium phage Predator	182	13	47	6	8	1	16	3	0	0	0	0	0	0	113	18	21	10	37	29	189	3	68	17	56	2	317	0	94	27	8	9	26	2	0
Viruses	unclassified (derived from Viruses)	unclassified (derived from Viruses)	Caudovirales	Siphoviridae	unclassified (derived from Siphoviridae)	Mycobacterium phage Pukovnik	1	1	1	1	3	13	84	44	0	0	0	0	0	0	2	2	3	0	14	86	24	52	1	0	1	12	144	22	57	76	1	3	138	2	0
Viruses	unclassified (derived from Viruses)	unclassified (derived from Viruses)	Caudovirales	Siphoviridae	unclassified (derived from Siphoviridae)	Mycobacterium phage Qyrzula	2	4	7	15	0	1	0	0	0	0	0	0	0	0	4	1	7	23	1	2	4	5	2	0	4	119	7	0	7	18	2	4	13	1	0
Viruses	unclassified (derived from Viruses)	unclassified (derived from Viruses)	Caudovirales	Siphoviridae	unclassified (derived from Siphoviridae)	Mycobacterium phage Ramsey	76	105	32	8	0	284	424	302	0	0	0	0	0	0	96	19	14	19	490	707	827	703	49	84	28	18	916	216	1419	1652	10	28	161	11	0
Viruses	unclassified (derived from Viruses)	unclassified (derived from Viruses)	Caudovirales	Myoviridae	unclassified (derived from Myoviridae)	Mycobacterium phage Rizal	41	17	9	5	0	0	0	0	0	0	0	0	0	0	28	7	8	7	0	0	0	1	27	42	4	13	1	0	1	0	0	6	4	2	0
Viruses	unclassified (derived from Viruses)	unclassified (derived from Viruses)	Caudovirales	Siphoviridae	unclassified (derived from Siphoviridae)	Mycobacterium phage Rosebush	10	4	14	31	0	23	4	11	0	0	0	0	0	0	11	4	19	43	4	27	18	20	5	2	6	230	91	4	43	32	3	0	74	0	0
Viruses	unclassified (derived from Viruses)	unclassified (derived from Viruses)	Caudovirales	Myoviridae	unclassified (derived from Myoviridae)	Mycobacterium phage ScottMcG	2	13	1	0	0	0	2	3	0	0	0	0	0	0	8	2	2	0	2	3	2	4	1	5	1	3	8	0	1	1	0	1	1	0	0
Viruses	unclassified (derived from Viruses)	unclassified (derived from Viruses)	Caudovirales	Siphoviridae	unclassified (derived from Siphoviridae)	Mycobacterium phage Solon	0	0	1	4	1	0	0	1	0	0	0	0	0	0	3	0	3	1	1	1	8	1	2	0	0	20	1	2	3	3	0	0	3	0	0
Viruses	unclassified (derived from Viruses)	unclassified (derived from Viruses)	Caudovirales	Myoviridae	unclassified (derived from Myoviridae)	Mycobacterium phage Spud	15	28	10	6	6	3	0	1	0	0	0	0	0	0	33	14	9	6	1	13	7	0	14	43	0	14	2	1	6	0	0	10	6	0	0
Viruses	unclassified (derived from Viruses)	unclassified (derived from Viruses)	Caudovirales	Siphoviridae	unclassified (derived from Siphoviridae)	Mycobacterium phage TM4	68	114	62	6	2	1	48	16	0	0	0	0	0	0	77	21	17	11	29	4	75	31	101	61	57	13	26	4	172	119	4	8	17	1	0
Viruses	unclassified (derived from Viruses)	unclassified (derived from Viruses)	Caudovirales	Siphoviridae	unclassified (derived from Siphoviridae)	Mycobacterium phage Troll4	0	0	0	0	0	0	2	0	0	0	0	0	0	0	1	0	1	0	0	1	3	0	1	0	1	0	2	0	0	1	0	0	0	0	0
Viruses	unclassified (derived from Viruses)	unclassified (derived from Viruses)	Caudovirales	Siphoviridae	unclassified (derived from Siphoviridae)	Mycobacterium phage Tweety	28	35	15	2	30	11	39	23	0	0	0	0	0	0	30	12	7	5	21	32	88	31	15	27	6	14	93	37	117	119	12	13	22	1	0
Viruses	unclassified (derived from Viruses)	unclassified (derived from Viruses)	Caudovirales	Siphoviridae	unclassified (derived from Siphoviridae)	Mycobacterium phage U2	0	0	0	1	0	0	1	6	0	0	0	0	0	0	1	0	0	0	0	1	2	3	0	0	0	1	2	0	5	7	0	0	3	0	0
Viruses	unclassified (derived from Viruses)	unclassified (derived from Viruses)	Caudovirales	Siphoviridae	unclassified (derived from Siphoviridae)	Mycobacterium phage Wildcat	4	2	2	1	18	5	14	2	0	0	0	0	0	0	0	1	2	1	5	9	14	8	0	0	2	7	32	0	25	6	1	1	2	0	0
Viruses	unclassified (derived from Viruses)	unclassified (derived from Viruses)	Caudovirales	Podoviridae	unclassified (derived from Podoviridae)	Mycoplasma phage P1	0	0	0	0	0	0	1	0	0	0	0	0	0	0	0	0	0	0	0	0	1	0	0	0	0	0	0	0	0	0	0	0	0	0	0
Viruses	unclassified (derived from Viruses)	unclassified (derived from Viruses)	Caudovirales	Podoviridae	unclassified (derived from Podoviridae)	Myxococcus phage Mx8	0	2	0	1	0	2	353	270	0	0	0	0	0	0	0	2	0	3	165	196	80	471	0	1	0	1	354	138	333	248	4	0	104	3	0
Viruses	unclassified (derived from Viruses)	unclassified (derived from Viruses)	unclassified (derived from Viruses)	Poxviridae	Leporipoxvirus	Myxoma virus	0	1	0	0	0	0	2	1	0	0	0	0	0	0	0	0	0	0	1	0	1	0	0	0	0	0	1	0	1	0	0	0	0	0	0
Viruses	unclassified (derived from Viruses)	unclassified (derived from Viruses)	Caudovirales	Myoviridae	unclassified (derived from Myoviridae)	Natrialba phage PhiCh1	0	0	0	0	22	5	14	5	0	0	0	0	0	0	0	1	0	0	12	33	5	3	1	0	0	0	7	9	7	8	0	0	6	0	0
Viruses	unclassified (derived from Viruses)	unclassified (derived from Viruses)	Mononegavirales	unclassified (derived from Mononegavirales)	unclassified (derived from Mononegavirales)	Nyamanini virus	0	0	0	0	0	0	0	0	0	0	1	0	0	0	0	0	0	0	0	0	0	0	0	0	0	0	0	0	0	0	0	0	0	0	0
Viruses	unclassified (derived from Viruses)	unclassified (derived from Viruses)	unclassified (derived from Viruses)	Poxviridae	Parapoxvirus	Orf virus	0	0	0	0	0	0	0	0	0	0	0	0	0	0	0	1	0	0	0	0	0	0	0	0	0	0	0	0	0	0	0	0	0	0	0
Viruses	unclassified (derived from Viruses)	unclassified (derived from Viruses)	unclassified (derived from Viruses)	Baculoviridae	Alphabaculovirus	Orgyia pseudotsugata MNPV	0	0	0	0	0	0	0	0	0	0	0	0	0	0	0	0	0	0	0	1	0	1	0	0	0	0	0	0	1	0	0	0	0	0	0
Viruses	unclassified (derived from Viruses)	unclassified (derived from Viruses)	unclassified (derived from Viruses)	Phycodnaviridae	Prasinovirus	Ostreococcus lucimarinus virus OlV1	0	0	0	0	0	0	0	0	0	0	0	0	0	0	0	0	0	0	0	1	1	6	0	0	0	0	3	8	1	4	0	1	8	1	0
Viruses	unclassified (derived from Viruses)	unclassified (derived from Viruses)	unclassified (derived from Viruses)	Phycodnaviridae	unclassified (derived from Phycodnaviridae)	Ostreococcus tauri virus 1	0	8	0	0	6	2	7	5	0	0	0	0	0	0	0	0	0	1	2	8	2	11	0	1	0	0	47	21	6	13	1	0	15	0	0
Viruses	unclassified (derived from Viruses)	unclassified (derived from Viruses)	unclassified (derived from Viruses)	Phycodnaviridae	unclassified (derived from Phycodnaviridae)	Ostreococcus tauri virus 2	0	0	0	0	0	1	0	4	0	0	0	0	0	0	0	0	0	0	3	12	2	3	0	0	0	0	56	7	10	18	0	0	3	0	0
Viruses	unclassified (derived from Viruses)	unclassified (derived from Viruses)	unclassified (derived from Viruses)	Phycodnaviridae	unclassified (derived from Phycodnaviridae)	Ostreococcus virus OsV5	3	1	0	0	1	2	6	5	0	0	0	0	0	0	0	2	0	0	0	13	1	10	1	0	0	0	76	6	30	11	1	2	2	1	0
Viruses	unclassified (derived from Viruses)	unclassified (derived from Viruses)	unclassified (derived from Viruses)	Retroviridae	Betaretrovirus	Ovine enzootic nasal tumor virus	0	0	0	0	0	0	0	0	0	0	1	0	0	0	0	0	0	0	0	0	0	0	0	0	0	0	0	0	0	0	0	0	0	0	0
Viruses	unclassified (derived from Viruses)	unclassified (derived from Viruses)	Herpesvirales	Herpesviridae	Macavirus	Ovine herpesvirus 2	0	0	0	0	0	0	0	0	0	0	0	0	0	0	0	2	0	1	0	0	0	0	0	0	0	0	0	0	0	0	0	0	0	0	0
Viruses	unclassified (derived from Viruses)	unclassified (derived from Viruses)	Herpesvirales	Herpesviridae	Simplexvirus	Papiine herpesvirus 2	0	0	0	0	0	0	0	0	0	0	0	0	0	0	0	0	1	0	0	0	0	0	0	0	0	0	0	0	0	0	0	0	0	0	0
Viruses	unclassified (derived from Viruses)	unclassified (derived from Viruses)	unclassified (derived from Viruses)	Phycodnaviridae	Chlorovirus	Paramecium bursaria Chlorella virus 1	1	0	1	1	9	0	17	5	0	7	47	0	0	0	0	4	1	2	43	273	3	14	0	0	0	1	8	9	14	39	4	0	99	2	0
Viruses	unclassified (derived from Viruses)	unclassified (derived from Viruses)	unclassified (derived from Viruses)	Phycodnaviridae	Chlorovirus	Paramecium bursaria Chlorella virus A1	1	0	1	0	0	3	8	0	0	0	1	0	0	0	0	0	3	4	1	6	4	3	0	0	2	0	54	5	5	5	0	1	11	1	0
Viruses	unclassified (derived from Viruses)	unclassified (derived from Viruses)	unclassified (derived from Viruses)	Phycodnaviridae	Chlorovirus	Paramecium bursaria Chlorella virus AR158	0	0	0	1	2	0	11	1	0	0	0	0	0	0	0	2	0	1	0	7	2	4	0	0	0	3	4	0	8	11	0	0	4	1	0
Viruses	unclassified (derived from Viruses)	unclassified (derived from Viruses)	unclassified (derived from Viruses)	Phycodnaviridae	Chlorovirus	Paramecium bursaria Chlorella virus NY2A	0	0	1	2	2	2	4	3	0	0	0	0	0	0	0	4	1	0	0	3	5	4	1	0	1	0	6	8	25	35	0	0	2	0	0
Viruses	unclassified (derived from Viruses)	unclassified (derived from Viruses)	Caudovirales	Myoviridae	P2-like viruses	Pasteurella phage F108	0	0	0	0	0	0	0	0	1	0	0	0	0	0	0	0	0	0	0	0	0	0	0	0	0	0	0	0	0	0	0	0	1	0	0
Viruses	unclassified (derived from Viruses)	unclassified (derived from Viruses)	unclassified (derived from Viruses)	unclassified (derived from Viruses)	unclassified (derived from Viruses)	Phage Gifsy-2	0	0	0	0	0	0	0	0	38	13	0	0	0	0	0	0	0	0	0	0	0	0	0	0	0	0	0	0	0	0	0	0	0	0	0
Viruses	unclassified (derived from Viruses)	unclassified (derived from Viruses)	Caudovirales	Siphoviridae	unclassified (derived from Siphoviridae)	Phage phiJL001	1	4	2	1	131	37	308	181	0	0	0	0	0	0	1	4	0	4	87	390	411	292	1	0	0	0	261	128	543	652	3	1	163	0	0
Viruses	unclassified (derived from Viruses)	unclassified (derived from Viruses)	Caudovirales	Podoviridae	unclassified (derived from Podoviridae)	Phormidium phage Pf-WMP3	0	0	0	0	19	4	20	9	0	0	0	0	0	0	0	0	0	0	11	25	15	39	0	0	0	0	9	54	7	4	0	0	10	1	0
Viruses	unclassified (derived from Viruses)	unclassified (derived from Viruses)	unclassified (derived from Viruses)	Baculoviridae	Betabaculovirus	Phthorimaea operculella granulovirus	1	0	0	0	0	0	1	0	0	0	0	0	0	0	0	0	0	0	0	0	0	1	0	0	0	0	0	0	0	0	0	0	0	0	0
Viruses	unclassified (derived from Viruses)	unclassified (derived from Viruses)	Caudovirales	Myoviridae	T4-like viruses	Prochlorococcus phage P-SSM2	4	9	0	3	118	73	143	285	0	0	7155	0	0	0	1	5	1	4	36	92	66	595	2	2	0	2	327	770	204	181	10	9	431	18	2
Viruses	unclassified (derived from Viruses)	unclassified (derived from Viruses)	Caudovirales	Myoviridae	T4-like viruses	Prochlorococcus phage P-SSM4	2	18	1	4	1	24	96	143	0	0	1336	0	0	0	2	1	4	1	39	94	51	360	0	8	0	1	176	437	134	151	10	11	582	24	0
Viruses	unclassified (derived from Viruses)	unclassified (derived from Viruses)	Caudovirales	Podoviridae	unclassified (derived from Podoviridae)	Prochlorococcus phage P-SSP7	0	0	0	0	11	5	28	33	0	0	0	0	0	0	0	0	0	0	13	31	39	82	0	0	0	1	103	12	72	43	3	1	46	1	0
Viruses	unclassified (derived from Viruses)	unclassified (derived from Viruses)	unclassified (derived from Viruses)	Inoviridae	Inovirus	Propionibacterium phage B5	0	0	0	0	0	0	0	0	0	0	0	0	0	0	0	0	1	1	0	0	0	0	0	0	0	0	0	0	0	0	0	0	0	0	0
Viruses	unclassified (derived from Viruses)	unclassified (derived from Viruses)	Caudovirales	Siphoviridae	unclassified (derived from Siphoviridae)	Propionibacterium phage PA6	0	0	0	1	1	1	3	0	0	0	1	0	0	2	0	0	0	1	3	1	3	1	1	0	0	0	3	0	2	10	0	1	0	0	0
Viruses	unclassified (derived from Viruses)	unclassified (derived from Viruses)	unclassified (derived from Viruses)	Corticoviridae	Corticovirus	Pseudoalteromonas phage PM2	0	0	0	0	0	0	0	1	0	0	0	0	0	0	0	0	0	0	0	0	0	0	0	0	0	0	1	0	1	0	0	0	0	0	0
Viruses	unclassified (derived from Viruses)	unclassified (derived from Viruses)	Caudovirales	Podoviridae	unclassified (derived from Podoviridae)	Pseudomonas phage 119X	0	1	0	0	0	2	3	2	0	0	0	0	0	0	0	0	0	0	0	3	2	4	0	0	0	0	3	0	4	13	0	0	2	0	0
Viruses	unclassified (derived from Viruses)	unclassified (derived from Viruses)	Caudovirales	Myoviridae	unclassified (derived from Myoviridae)	Pseudomonas phage 14-1	0	0	0	0	2	1	2	0	0	0	0	0	0	0	1	0	0	0	5	1	8	1	0	0	0	0	12	9	3	8	0	0	3	0	0
Viruses	unclassified (derived from Viruses)	unclassified (derived from Viruses)	Caudovirales	Myoviridae	phiKZ-like viruses	Pseudomonas phage 201phi2-1	5	2	0	2	0	3	14	18	0	0	1	0	0	0	2	46	7	3	7	30	68	40	0	0	4	0	21	22	12	32	1	1	24	1	0
Viruses	unclassified (derived from Viruses)	unclassified (derived from Viruses)	Caudovirales	Siphoviridae	unclassified (derived from Siphoviridae)	Pseudomonas phage 73	5	8	0	5	39	25	159	105	0	0	0	0	0	0	1	1	6	4	105	224	183	752	2	1	2	0	372	38	646	2265	0	1	707	3	0
Viruses	unclassified (derived from Viruses)	unclassified (derived from Viruses)	Caudovirales	Siphoviridae	unclassified (derived from Siphoviridae)	Pseudomonas phage B3	18	1	6	20	2	3	14	8	0	0	0	0	0	0	20	5	70	29	28	9	47	4	20	5	18	14	195	3	16	39	3	6	4	0	0
Viruses	unclassified (derived from Viruses)	unclassified (derived from Viruses)	Caudovirales	Siphoviridae	unclassified (derived from Siphoviridae)	Pseudomonas phage D3	1	1	1	6	963	511	436	240	20	15	0	0	0	0	2	3	2	8	138	83	159	351	4	2	1	1	432	236	431	218	0	6	48	12	2
Viruses	unclassified (derived from Viruses)	unclassified (derived from Viruses)	Caudovirales	Siphoviridae	unclassified (derived from Siphoviridae)	Pseudomonas phage D3112	0	0	0	0	0	0	2	1	0	0	0	0	0	0	0	0	3	0	1	0	2	2	0	0	1	0	4	5	11	3	0	1	5	0	0
Viruses	unclassified (derived from Viruses)	unclassified (derived from Viruses)	Caudovirales	Siphoviridae	Lambda-like viruses	Pseudomonas phage DMS3	0	0	0	1	0	18	5	4	0	0	0	0	0	0	0	2	4	5	12	9	1	6	1	1	0	1	12	0	14	5	0	3	10	0	0
Viruses	unclassified (derived from Viruses)	unclassified (derived from Viruses)	Caudovirales	Myoviridae	phiKZ-like viruses	Pseudomonas phage EL	2	0	0	0	0	0	5	2	0	0	0	0	0	0	0	1	0	0	1	72	1	15	0	0	0	0	9	0	0	2	0	1	16	0	0
Viruses	unclassified (derived from Viruses)	unclassified (derived from Viruses)	Caudovirales	Siphoviridae	unclassified (derived from Siphoviridae)	Pseudomonas phage F10	1	0	1	0	11	19	115	48	0	0	0	0	0	0	0	0	3	2	16	45	22	71	1	0	0	2	51	6	173	121	1	10	177	13	1
Viruses	unclassified (derived from Viruses)	unclassified (derived from Viruses)	Caudovirales	Podoviridae	unclassified (derived from Podoviridae)	Pseudomonas phage F116	15	20	2	34	40	33	226	389	56	24	0	0	0	2	5	2	29	31	269	195	426	434	2	2	7	9	800	59	786	738	5	30	214	9	0
Viruses	unclassified (derived from Viruses)	unclassified (derived from Viruses)	Caudovirales	Myoviridae	unclassified (derived from Myoviridae)	Pseudomonas phage F8	0	0	0	0	0	1	0	0	0	0	0	0	0	0	0	0	0	0	0	1	5	1	0	0	0	0	4	0	3	2	0	0	0	0	0
Viruses	unclassified (derived from Viruses)	unclassified (derived from Viruses)	Caudovirales	Myoviridae	unclassified (derived from Myoviridae)	Pseudomonas phage LBL3	0	1	0	0	52	3	8	0	0	0	0	0	0	0	0	0	0	1	3	0	0	5	0	0	0	0	17	0	3	3	0	0	4	0	0
Viruses	unclassified (derived from Viruses)	unclassified (derived from Viruses)	Caudovirales	Podoviridae	N4-like viruses	Pseudomonas phage LIT1	2	6	0	8	0	3	11	103	0	0	0	0	0	0	0	1	1	1	6	3	199	25	1	0	2	1	77	1	258	344	1	2	39	1	0
Viruses	unclassified (derived from Viruses)	unclassified (derived from Viruses)	Caudovirales	Podoviridae	phiKMV-like viruses	Pseudomonas phage LKD16	0	0	0	1	0	2	0	0	0	0	0	0	0	0	0	0	0	0	0	0	1	0	0	0	0	0	2	1	1	6	0	0	42	0	0
Viruses	unclassified (derived from Viruses)	unclassified (derived from Viruses)	Caudovirales	Myoviridae	unclassified (derived from Myoviridae)	Pseudomonas phage LMA2	0	0	0	0	44	30	3	1	0	0	0	0	0	0	0	0	0	0	3	3	4	4	0	0	0	0	7	1	29	4	0	0	1	0	0
Viruses	unclassified (derived from Viruses)	unclassified (derived from Viruses)	Caudovirales	Podoviridae	phiKMV-like viruses	Pseudomonas phage LUZ19	0	0	0	0	0	1	2	4	0	0	0	0	0	0	0	0	0	0	0	3	0	1	0	0	0	0	0	3	0	10	0	0	65	0	0
Viruses	unclassified (derived from Viruses)	unclassified (derived from Viruses)	Caudovirales	Podoviridae	LUZ24-like viruses	Pseudomonas phage LUZ24	1	2	0	1	32	33	250	163	0	0	0	0	0	0	0	0	1	0	32	105	84	191	0	0	0	2	150	233	88	59	1	0	14	1	0
Viruses	unclassified (derived from Viruses)	unclassified (derived from Viruses)	Caudovirales	Podoviridae	N4-like viruses	Pseudomonas phage LUZ7	3	4	0	7	0	0	12	126	0	0	0	0	0	0	0	0	1	2	7	2	127	22	1	2	1	0	90	1	221	253	0	1	39	2	0
Viruses	unclassified (derived from Viruses)	unclassified (derived from Viruses)	Caudovirales	Siphoviridae	unclassified (derived from Siphoviridae)	Pseudomonas phage M6	1	5	0	1	16	8	255	42	0	0	0	0	0	0	2	2	7	1	58	16	579	21	1	0	1	6	96	57	702	984	0	1	65	2	0
Viruses	unclassified (derived from Viruses)	unclassified (derived from Viruses)	Caudovirales	Siphoviridae	Lambda-like viruses	Pseudomonas phage MP22	0	0	0	3	0	1	4	0	0	0	0	0	0	0	0	1	1	4	0	0	1	3	2	1	1	3	3	1	11	15	0	2	10	1	0
Viruses	unclassified (derived from Viruses)	unclassified (derived from Viruses)	Caudovirales	Siphoviridae	Lambda-like viruses	Pseudomonas phage MP29	1	0	0	1	1	5	0	1	0	0	0	0	0	0	1	0	0	3	3	2	0	1	2	0	0	2	5	5	7	3	0	1	6	0	0
Viruses	unclassified (derived from Viruses)	unclassified (derived from Viruses)	Caudovirales	Siphoviridae	Lambda-like viruses	Pseudomonas phage MP38	1	1	0	2	0	4	0	7	0	0	0	0	0	0	1	1	11	4	1	1	0	0	2	1	4	2	4	1	1	4	0	0	2	0	0
Viruses	unclassified (derived from Viruses)	unclassified (derived from Viruses)	unclassified (derived from Viruses)	unclassified (derived from Viruses)	unclassified (derived from Viruses)	Pseudomonas phage PA11	0	2	0	1	58	96	487	517	0	0	0	0	0	0	1	1	1	0	165	445	2106	691	0	0	0	0	447	284	650	385	0	5	84	2	0
Viruses	unclassified (derived from Viruses)	unclassified (derived from Viruses)	Caudovirales	Siphoviridae	unclassified (derived from Siphoviridae)	Pseudomonas phage PAJU2	7	6	0	6	70	563	826	269	0	0	0	0	0	0	0	3	5	9	314	134	255	422	2	2	2	4	838	222	396	742	1	7	222	4	1
Viruses	unclassified (derived from Viruses)	unclassified (derived from Viruses)	Caudovirales	Myoviridae	unclassified (derived from Myoviridae)	Pseudomonas phage PB1	0	1	0	1	4	0	7	9	0	0	0	0	0	0	0	0	0	0	31	7	9	29	0	0	0	0	25	6	28	16	1	0	17	2	0
Viruses	unclassified (derived from Viruses)	unclassified (derived from Viruses)	Caudovirales	Podoviridae	phiKMV-like viruses	Pseudomonas phage PT2	0	0	0	0	0	10	1	31	0	0	0	0	0	0	0	0	0	0	1	0	7	15	0	0	0	0	12	6	12	43	0	0	310	0	0
Viruses	unclassified (derived from Viruses)	unclassified (derived from Viruses)	Caudovirales	Podoviridae	phiKMV-like viruses	Pseudomonas phage PT5	0	0	0	1	0	0	0	11	0	0	0	0	0	0	0	0	0	0	0	0	9	7	0	0	0	0	4	1	11	29	0	0	74	0	0
Viruses	unclassified (derived from Viruses)	unclassified (derived from Viruses)	Caudovirales	Podoviridae	unclassified (derived from Podoviridae)	Pseudomonas phage PaP2	1	0	0	1	1	5	14	11	0	0	0	0	0	0	0	0	0	0	7	2	11	95	0	0	0	0	53	3	18	46	0	0	27	1	0
Viruses	unclassified (derived from Viruses)	unclassified (derived from Viruses)	Caudovirales	Podoviridae	LUZ24-like viruses	Pseudomonas phage PaP3	1	0	0	0	3	12	85	79	0	0	0	0	0	0	0	0	0	0	13	30	53	91	0	0	0	0	74	184	126	81	1	0	12	2	0
Viruses	unclassified (derived from Viruses)	unclassified (derived from Viruses)	unclassified (derived from Viruses)	Inoviridae	Inovirus	Pseudomonas phage Pf1	0	0	0	1	0	0	0	0	507	341	0	0	0	0	0	0	0	0	0	0	0	0	0	0	0	0	0	47	0	0	0	7	0	0	0
Viruses	unclassified (derived from Viruses)	unclassified (derived from Viruses)	Caudovirales	Myoviridae	unclassified (derived from Myoviridae)	Pseudomonas phage SN	0	0	0	0	0	2	1	2	0	0	0	0	0	0	0	0	0	0	13	5	1	13	0	0	0	0	9	7	0	28	0	0	5	0	0
Viruses	unclassified (derived from Viruses)	unclassified (derived from Viruses)	Caudovirales	Siphoviridae	unclassified (derived from Siphoviridae)	Pseudomonas phage YuA	0	2	1	3	113	87	946	205	0	0	0	0	0	0	4	1	4	2	394	361	3253	200	2	0	0	2	642	414	3484	8197	2	5	221	4	0
Viruses	unclassified (derived from Viruses)	unclassified (derived from Viruses)	Caudovirales	Podoviridae	T7-like viruses	Pseudomonas phage gh-1	0	0	0	4	1	0	4	8	0	0	0	0	0	0	0	0	0	0	1	0	1	8	0	0	0	0	37	0	4	29	0	0	59	1	0
Viruses	unclassified (derived from Viruses)	unclassified (derived from Viruses)	Caudovirales	Podoviridae	phiKMV-like viruses	Pseudomonas phage phi-2	0	2	0	1	0	5	3	32	0	0	0	0	0	0	0	0	0	0	3	16	10	16	0	0	0	0	12	12	17	51	0	0	215	0	0
Viruses	unclassified (derived from Viruses)	unclassified (derived from Viruses)	Caudovirales	Myoviridae	P2-like viruses	Pseudomonas phage phiCTX	3	2	0	24	0	13	1	5	1133	726	0	0	0	0	5	19	1	20	2	1	40	2	3	9	1	4	8	3	8	15	0	23	9	3	0
Viruses	unclassified (derived from Viruses)	unclassified (derived from Viruses)	Caudovirales	Myoviridae	phiKZ-like viruses	Pseudomonas phage phiKZ	3	1	0	3	7	0	2	1	0	0	0	0	0	0	1	82	3	5	0	7	15	9	0	0	5	5	35	252	6	10	0	5	30	1	0
Viruses	unclassified (derived from Viruses)	unclassified (derived from Viruses)	Caudovirales	Podoviridae	phiKMV-like viruses	Pseudomonas phage phikF77	0	0	0	0	0	0	0	1	0	0	0	0	0	0	0	0	0	0	0	0	0	0	0	0	0	0	1	1	1	0	0	0	51	0	0
Viruses	unclassified (derived from Viruses)	unclassified (derived from Viruses)	unclassified (derived from Viruses)	Retroviridae	Gammaretrovirus	RD114 retrovirus	0	0	0	0	0	0	0	0	0	0	6	0	0	0	0	0	0	0	0	0	0	0	0	0	0	0	0	0	0	0	0	0	0	0	0
Viruses	unclassified (derived from Viruses)	unclassified (derived from Viruses)	unclassified (derived from Viruses)	Poxviridae	Leporipoxvirus	Rabbit fibroma virus	0	0	0	0	2	0	3	1	0	0	0	0	0	0	0	0	0	0	1	0	0	1	0	0	0	0	1	0	1	0	0	1	0	0	0
Viruses	unclassified (derived from Viruses)	unclassified (derived from Viruses)	Caudovirales	Podoviridae	phiKMV-like viruses	Ralstonia phage RSB1	1	0	0	0	10	2	11	32	0	0	0	0	0	0	0	0	0	0	12	91	31	56	1	0	0	0	52	10	287	157	1	1	183	4	1
Viruses	unclassified (derived from Viruses)	unclassified (derived from Viruses)	Caudovirales	Myoviridae	unclassified (derived from Myoviridae)	Ralstonia phage RSL1	7	4	0	4	6	50	29	64	0	0	1	0	0	0	3	11	8	4	35	66	37	142	2	4	4	1	89	67	170	165	2	4	104	0	0
Viruses	unclassified (derived from Viruses)	unclassified (derived from Viruses)	unclassified (derived from Viruses)	Inoviridae	Inovirus	Ralstonia phage RSM1	0	0	0	0	0	0	0	0	0	0	0	0	0	0	0	0	0	2	0	1	0	0	0	0	0	0	0	0	0	0	0	0	0	0	0
Viruses	unclassified (derived from Viruses)	unclassified (derived from Viruses)	Caudovirales	Myoviridae	P2-like viruses	Ralstonia phage phiRSA1	2	2	0	6	17	1	71	49	0	0	0	0	0	2	2	6	8	9	16	26	28	64	0	2	0	0	90	0	48	19	3	6	10	1	0
Viruses	unclassified (derived from Viruses)	unclassified (derived from Viruses)	Herpesvirales	Alloherpesviridae	Batrachovirus	Ranid herpesvirus 2	0	0	0	0	0	0	0	0	0	0	0	0	0	0	0	0	0	0	0	0	0	0	0	0	0	0	0	0	0	1	0	0	0	0	0
Viruses	unclassified (derived from Viruses)	unclassified (derived from Viruses)	unclassified (derived from Viruses)	Retroviridae	Gammaretrovirus	Reticuloendotheliosis virus	0	0	0	0	0	0	0	0	0	0	18	0	0	0	0	0	0	0	0	0	0	0	0	0	0	0	0	0	0	0	0	0	0	0	0
Viruses	unclassified (derived from Viruses)	unclassified (derived from Viruses)	Caudovirales	Siphoviridae	unclassified (derived from Siphoviridae)	Rhizobium phage 16-3	5	13	2	17	49	143	2789	1451	0	0	0	0	0	0	7	11	20	13	608	626	711	2039	7	4	20	12	1650	229	1546	1778	7	20	624	36	2
Viruses	unclassified (derived from Viruses)	unclassified (derived from Viruses)	Caudovirales	Myoviridae	unclassified (derived from Myoviridae)	Rhodothermus phage RM378	0	0	0	0	3	2	27	9	0	0	0	0	0	0	0	0	0	0	3	21	6	36	0	0	0	0	16	75	10	10	0	1	46	1	0
Viruses	unclassified (derived from Viruses)	unclassified (derived from Viruses)	Caudovirales	Podoviridae	unclassified (derived from Podoviridae)	Roseobacter phage SIO1	0	3	0	2	78	37	192	719	0	0	0	0	0	0	0	1	0	0	56	290	272	1136	1	1	0	0	184	73	219	168	15	3	40	6	0
Viruses	unclassified (derived from Viruses)	unclassified (derived from Viruses)	Herpesvirales	Herpesviridae	Rhadinovirus	Saimiriine herpesvirus 2	0	1	0	0	0	0	0	0	0	0	0	0	0	0	0	0	0	0	0	0	0	1	0	0	0	0	0	0	1	0	0	0	0	0	0
Viruses	unclassified (derived from Viruses)	unclassified (derived from Viruses)	unclassified (derived from Viruses)	unclassified (derived from Viruses)	unclassified (derived from Viruses)	Salmonella phage Fels-1	0	0	0	3	0	0	10	1	0	0	0	0	0	0	0	0	2	6	0	1	2	0	0	0	0	0	6	1	30	15	0	0	0	0	0
Viruses	unclassified (derived from Viruses)	unclassified (derived from Viruses)	Caudovirales	Podoviridae	P22-like viruses	Salmonella phage HK620	0	0	0	3	2	10	21	14	0	0	0	0	0	0	0	0	0	6	10	8	16	7	0	1	0	0	15	13	21	20	0	1	0	1	0
Viruses	unclassified (derived from Viruses)	unclassified (derived from Viruses)	Caudovirales	Podoviridae	unclassified (derived from Podoviridae)	Salmonella phage SE1	1	0	0	5	0	4	41	16	13	2	0	0	0	0	0	0	0	5	48	17	58	36	0	1	0	0	84	45	45	25	0	2	2	3	0
Viruses	unclassified (derived from Viruses)	unclassified (derived from Viruses)	Caudovirales	Siphoviridae	unclassified (derived from Siphoviridae)	Salmonella phage SETP3	0	4	0	3	42	46	116	37	0	0	0	0	0	0	0	2	3	1	22	25	31	45	1	0	0	0	112	7	51	92	1	0	59	0	0
Viruses	unclassified (derived from Viruses)	unclassified (derived from Viruses)	Caudovirales	Siphoviridae	unclassified (derived from Siphoviridae)	Salmonella phage SS3e	2	1	0	1	4	74	20	20	0	0	0	0	0	0	1	1	2	2	44	132	162	39	0	0	1	2	139	50	511	606	0	4	68	1	0
Viruses	unclassified (derived from Viruses)	unclassified (derived from Viruses)	Caudovirales	unclassified (derived from Caudovirales)	unclassified (derived from Caudovirales)	Salmonella phage ST64B	1	0	0	5	0	0	0	0	0	0	0	0	0	0	0	0	0	5	0	7	1	0	0	0	0	0	2	0	1	5	0	0	2	3	0
Viruses	unclassified (derived from Viruses)	unclassified (derived from Viruses)	Caudovirales	Podoviridae	P22-like viruses	Salmonella phage ST64T	1	0	1	2	13	46	19	45	0	0	0	0	0	0	0	0	2	2	24	19	21	32	1	1	1	1	24	5	22	33	1	3	18	2	0
Viruses	unclassified (derived from Viruses)	unclassified (derived from Viruses)	Caudovirales	Siphoviridae	unclassified (derived from Siphoviridae)	Salmonella phage Vi II-E1	3	2	2	15	1	15	72	59	45	16	0	0	0	0	1	1	0	10	13	67	30	97	0	2	0	0	116	67	129	116	1	2	45	2	0
Viruses	unclassified (derived from Viruses)	unclassified (derived from Viruses)	Caudovirales	Podoviridae	P22-like viruses	Salmonella phage c341	1	0	0	7	0	1	1	5	0	0	0	0	0	0	1	0	2	2	1	0	1	1	0	1	0	1	7	2	3	4	1	1	8	0	1
Viruses	unclassified (derived from Viruses)	unclassified (derived from Viruses)	Caudovirales	Podoviridae	Epsilon15-like viruses	Salmonella phage epsilon15	4	0	2	53	55	19	264	92	2	1	0	0	0	0	2	0	2	58	36	288	39	151	6	7	2	0	314	35	118	94	0	8	94	5	0
Viruses	unclassified (derived from Viruses)	unclassified (derived from Viruses)	Caudovirales	Podoviridae	P22-like viruses	Salmonella phage epsilon34	5	0	1	8	1	0	15	10	3	1	0	0	0	0	1	1	2	10	0	8	7	13	2	1	3	0	9	9	79	35	0	5	24	0	0
Viruses	unclassified (derived from Viruses)	unclassified (derived from Viruses)	Caudovirales	Podoviridae	T7-like viruses	Salmonella phage phiSG-JL2	0	0	0	17	1	0	1	2	0	0	0	0	0	0	0	0	0	1	1	0	3	13	0	0	0	0	2	1	0	21	2	1	77	0	0
Viruses	unclassified (derived from Viruses)	unclassified (derived from Viruses)	Caudovirales	Myoviridae	T4-like viruses	Shigella phage SP18	0	1	0	3	0	0	2	7	0	0	0	0	0	0	0	0	1	1	0	0	8	1	0	0	0	0	12	63	3	5	0	0	4	0	0
Viruses	unclassified (derived from Viruses)	unclassified (derived from Viruses)	Caudovirales	Podoviridae	P22-like viruses	Shigella phage Sf6	2	1	0	10	1	0	38	30	57	19	0	0	0	0	0	0	0	9	12	4	15	44	1	1	1	0	26	2	43	77	0	5	96	2	0
Viruses	unclassified (derived from Viruses)	unclassified (derived from Viruses)	Caudovirales	Myoviridae	unclassified (derived from Myoviridae)	Shigella phage phiSboM-AG3	0	2	0	3	0	3	18	11	0	0	0	0	0	0	0	3	0	1	4	77	15	31	0	0	0	1	81	20	68	60	2	1	184	1	0
Viruses	unclassified (derived from Viruses)	unclassified (derived from Viruses)	Caudovirales	Podoviridae	N4-like viruses	Silicibacter phage DSS3phi2	0	2	0	6	14	18	8	42	0	0	0	0	0	0	1	1	2	5	11	5	99	32	0	1	0	3	42	4	109	789	0	1	21	0	0
Viruses	unclassified (derived from Viruses)	unclassified (derived from Viruses)	unclassified (derived from Viruses)	Iridoviridae	Ranavirus	Singapore grouper iridovirus	0	0	0	0	0	0	1	0	0	0	0	0	0	0	0	2	0	0	0	0	0	1	0	0	0	0	0	0	2	3	2	0	0	0	0
Viruses	unclassified (derived from Viruses)	unclassified (derived from Viruses)	Caudovirales	unclassified (derived from Caudovirales)	unclassified (derived from Caudovirales)	Sinorhizobium phage PBC5	9	10	3	21	20	161	101	166	0	0	0	0	0	0	11	11	9	15	114	326	131	501	19	32	7	3	209	58	372	155	2	14	76	5	0
Viruses	unclassified (derived from Viruses)	unclassified (derived from Viruses)	Caudovirales	Siphoviridae	unclassified (derived from Siphoviridae)	Sodalis phage SO-1	0	2	0	1	8	2	49	3	0	0	0	0	0	0	0	0	1	2	10	12	9	25	0	0	0	0	381	17	4	15	0	0	0	0	0
Viruses	unclassified (derived from Viruses)	unclassified (derived from Viruses)	unclassified (derived from Viruses)	unclassified (derived from Viruses)	unclassified (derived from Viruses)	Sodalis phage phiSG1	1	0	0	0	2	4	94	81	0	0	0	0	0	0	0	4	1	2	28	54	82	1379	0	0	0	0	152	59	114	39	0	5	344	10	1
Viruses	unclassified (derived from Viruses)	unclassified (derived from Viruses)	unclassified (derived from Viruses)	Microviridae	Spiromicrovirus	Spiroplasma phage 4	0	0	0	0	0	0	0	0	0	0	0	0	0	0	0	0	0	0	0	0	0	0	0	0	0	0	0	1	0	0	0	0	0	0	0
Viruses	unclassified (derived from Viruses)	unclassified (derived from Viruses)	unclassified (derived from Viruses)	Baculoviridae	Alphabaculovirus	Spodoptera exigua MNPV	0	0	0	1	0	0	0	0	0	0	0	0	0	0	0	2	1	0	0	0	0	0	0	0	0	0	0	0	0	0	0	0	0	0	0
Viruses	unclassified (derived from Viruses)	unclassified (derived from Viruses)	unclassified (derived from Viruses)	Baculoviridae	Alphabaculovirus	Spodoptera frugiperda MNPV	0	0	0	0	0	0	0	0	0	0	0	0	0	0	0	0	0	0	0	0	0	0	0	0	0	0	1	0	0	0	0	0	0	0	0
Viruses	unclassified (derived from Viruses)	unclassified (derived from Viruses)	unclassified (derived from Viruses)	Baculoviridae	Alphabaculovirus	Spodoptera litura NPV	0	0	0	0	0	0	0	0	0	0	0	0	0	0	0	0	0	0	0	0	0	0	0	0	0	0	1	0	1	0	0	0	0	0	0
Viruses	unclassified (derived from Viruses)	unclassified (derived from Viruses)	unclassified (derived from Viruses)	unclassified (derived from Viruses)	unclassified (derived from Viruses)	Sputnik virophage	0	0	0	0	0	0	0	0	0	0	0	0	0	0	0	0	0	0	0	0	1	0	0	0	0	0	2	0	3	1	0	0	0	0	0
Viruses	unclassified (derived from Viruses)	unclassified (derived from Viruses)	unclassified (derived from Viruses)	Retroviridae	Betaretrovirus	Squirrel monkey retrovirus	0	0	0	0	0	0	0	0	0	0	1	0	0	0	0	0	0	0	0	0	0	0	0	0	0	0	0	0	0	0	0	0	0	0	0
Viruses	unclassified (derived from Viruses)	unclassified (derived from Viruses)	Caudovirales	Siphoviridae	unclassified (derived from Siphoviridae)	Staphylococcus phage 187	0	0	0	0	0	0	0	0	24	11	0	0	0	0	0	0	0	0	0	61	0	0	0	0	0	0	0	0	2	0	0	0	2	0	0
Viruses	unclassified (derived from Viruses)	unclassified (derived from Viruses)	Caudovirales	Siphoviridae	unclassified (derived from Siphoviridae)	Staphylococcus phage 2638A	1	2	0	0	3	0	11	0	0	0	0	0	0	0	0	0	0	1	2	6	8	14	2	0	0	0	6	4	21	8	0	1	8	3	0
Viruses	unclassified (derived from Viruses)	unclassified (derived from Viruses)	Caudovirales	Siphoviridae	unclassified (derived from Siphoviridae)	Staphylococcus phage 37	0	0	0	1	31	0	2	1	0	0	0	0	0	0	0	1	0	0	29	47	14	3	1	0	0	0	28	3	59	22	0	0	12	0	0
Viruses	unclassified (derived from Viruses)	unclassified (derived from Viruses)	Caudovirales	Siphoviridae	unclassified (derived from Siphoviridae)	Staphylococcus phage 3A	0	1	0	0	0	0	6	0	28	10	0	0	0	0	0	0	0	0	0	0	0	3	0	0	0	0	1	0	0	5	1	0	0	0	0
Viruses	unclassified (derived from Viruses)	unclassified (derived from Viruses)	Caudovirales	Siphoviridae	unclassified (derived from Siphoviridae)	Staphylococcus phage 42E	0	0	0	0	0	0	17	1	16	6	0	0	0	0	0	0	0	0	0	0	8	0	0	0	0	0	1	0	94	0	0	0	2	0	0
Viruses	unclassified (derived from Viruses)	unclassified (derived from Viruses)	Caudovirales	Podoviridae	AHJD-like viruses	Staphylococcus phage 44AHJD	1	0	0	0	0	0	0	0	0	0	0	0	0	0	0	0	0	0	0	0	0	0	0	0	0	0	0	0	0	0	0	0	0	0	0
Viruses	unclassified (derived from Viruses)	unclassified (derived from Viruses)	Caudovirales	Siphoviridae	unclassified (derived from Siphoviridae)	Staphylococcus phage 53 sensu lato	0	0	0	1	0	0	5	2	151	43	0	0	0	0	0	1	0	1	1	1	6	8	1	1	0	0	8	12	11	19	1	1	59	0	0
Viruses	unclassified (derived from Viruses)	unclassified (derived from Viruses)	Caudovirales	Siphoviridae	unclassified (derived from Siphoviridae)	Staphylococcus phage 55	0	0	0	0	0	0	0	0	0	0	0	0	0	0	0	0	0	0	0	0	1	0	0	0	0	0	1	0	1	2	0	0	0	0	0
Viruses	unclassified (derived from Viruses)	unclassified (derived from Viruses)	Caudovirales	Siphoviridae	unclassified (derived from Siphoviridae)	Staphylococcus phage 77	0	0	0	0	0	0	0	0	0	0	0	0	0	0	0	0	0	0	0	1	0	0	0	0	0	0	2	0	0	0	2	0	2	0	0
Viruses	unclassified (derived from Viruses)	unclassified (derived from Viruses)	Caudovirales	Siphoviridae	unclassified (derived from Siphoviridae)	Staphylococcus phage 80alpha	0	0	0	0	0	0	0	0	1	1	0	0	0	0	0	0	0	0	0	0	0	0	0	0	0	0	0	0	0	0	0	0	0	0	0
Viruses	unclassified (derived from Viruses)	unclassified (derived from Viruses)	Caudovirales	Siphoviridae	unclassified (derived from Siphoviridae)	Staphylococcus phage CNPH82	1	0	0	1	0	0	0	2	0	0	1	0	0	0	0	0	0	0	0	0	0	0	0	0	0	0	3	0	3	1	0	0	0	0	0
Viruses	unclassified (derived from Viruses)	unclassified (derived from Viruses)	Caudovirales	Siphoviridae	unclassified (derived from Siphoviridae)	Staphylococcus phage EW	1	0	0	2	0	2	6	6	0	0	0	0	0	0	0	3	1	2	2	2	3	1	0	1	0	1	17	0	8	13	2	0	3	0	0
Viruses	unclassified (derived from Viruses)	unclassified (derived from Viruses)	Caudovirales	Myoviridae	SPO1-like viruses	Staphylococcus phage G1	0	0	0	1	0	0	1	1	0	0	0	0	0	0	0	0	0	0	2	0	3	10	0	0	0	0	20	2	4	3	0	0	10	1	0
Viruses	unclassified (derived from Viruses)	unclassified (derived from Viruses)	Caudovirales	Myoviridae	SPO1-like viruses	Staphylococcus phage K	0	0	0	0	4	0	3	5	0	0	0	0	0	0	0	0	0	0	1	1	0	4	0	0	0	0	14	5	2	3	0	1	5	1	0
Viruses	unclassified (derived from Viruses)	unclassified (derived from Viruses)	Caudovirales	Podoviridae	AHJD-like viruses	Staphylococcus phage P68	0	0	0	0	0	0	0	0	0	0	0	0	0	0	0	0	0	0	0	0	1	0	0	0	0	0	0	0	0	0	0	0	1	0	0
Viruses	unclassified (derived from Viruses)	unclassified (derived from Viruses)	unclassified (derived from Viruses)	unclassified (derived from Viruses)	unclassified (derived from Viruses)	Staphylococcus phage P954	0	0	0	0	0	0	0	0	171	75	0	0	0	0	0	0	0	0	0	0	0	0	0	0	0	0	0	0	0	0	0	0	0	0	0
Viruses	unclassified (derived from Viruses)	unclassified (derived from Viruses)	Caudovirales	Siphoviridae	unclassified (derived from Siphoviridae)	Staphylococcus phage PH15	1	0	0	1	1	0	0	1	0	0	0	0	0	0	0	0	0	1	0	17	0	15	0	0	0	0	2	0	2	9	0	0	7	2	0
Viruses	unclassified (derived from Viruses)	unclassified (derived from Viruses)	unclassified (derived from Viruses)	unclassified (derived from Viruses)	unclassified (derived from Viruses)	Staphylococcus phage PT1028	0	0	0	0	0	0	0	0	108	25	0	0	0	0	0	0	0	0	0	0	0	1	0	0	0	0	0	0	0	0	0	0	0	0	0
Viruses	unclassified (derived from Viruses)	unclassified (derived from Viruses)	Caudovirales	Siphoviridae	unclassified (derived from Siphoviridae)	Staphylococcus phage PVL	0	0	0	0	0	0	0	0	197	78	0	0	0	0	0	0	0	0	0	2	0	1	0	0	0	0	0	0	1	0	0	0	0	0	0
Viruses	unclassified (derived from Viruses)	unclassified (derived from Viruses)	unclassified (derived from Viruses)	unclassified (derived from Viruses)	unclassified (derived from Viruses)	Staphylococcus phage ROSA	0	0	0	0	0	0	0	0	12	5	0	0	0	0	0	0	0	0	7	56	0	1	0	0	0	0	0	0	0	26	0	0	0	0	0
Viruses	unclassified (derived from Viruses)	unclassified (derived from Viruses)	Caudovirales	Myoviridae	SPO1-like viruses	Staphylococcus phage Twort	3	0	0	8	1	6	2	6	0	0	0	0	0	1	1	0	1	1	12	16	4	12	4	0	0	0	12	2	2	14	0	1	10	0	2
Viruses	unclassified (derived from Viruses)	unclassified (derived from Viruses)	Caudovirales	Siphoviridae	unclassified (derived from Siphoviridae)	Staphylococcus phage phiETA	0	0	0	0	0	0	0	0	1	2	0	0	0	0	0	0	0	0	0	0	0	0	0	0	0	0	0	0	0	1	0	0	0	0	0
Viruses	unclassified (derived from Viruses)	unclassified (derived from Viruses)	Caudovirales	Siphoviridae	unclassified (derived from Siphoviridae)	Staphylococcus phage phiETA3	0	0	0	0	0	0	0	0	20	0	0	0	0	0	0	0	0	0	0	0	0	0	0	0	0	0	0	0	0	0	0	0	0	0	0
Viruses	unclassified (derived from Viruses)	unclassified (derived from Viruses)	Caudovirales	Siphoviridae	unclassified (derived from Siphoviridae)	Staphylococcus phage phiMR25	0	0	0	0	0	0	0	0	64	19	0	0	0	0	0	0	0	0	0	0	1	0	1	0	0	0	0	0	0	0	0	1	1	0	0
Viruses	unclassified (derived from Viruses)	unclassified (derived from Viruses)	unclassified (derived from Viruses)	unclassified (derived from Viruses)	unclassified (derived from Viruses)	Staphylococcus phage phiPVL-CN125	0	0	0	0	0	0	0	0	200	77	0	0	0	0	0	0	0	1	0	0	0	0	0	0	0	0	52	0	0	0	0	0	0	0	0
Viruses	unclassified (derived from Viruses)	unclassified (derived from Viruses)	Caudovirales	Siphoviridae	unclassified (derived from Siphoviridae)	Staphylococcus phage phiPVL108	0	0	0	0	0	0	0	0	98	35	0	0	0	0	0	0	0	0	0	0	0	0	0	0	0	0	0	0	0	0	0	0	0	0	0
Viruses	unclassified (derived from Viruses)	unclassified (derived from Viruses)	Caudovirales	Siphoviridae	unclassified (derived from Siphoviridae)	Staphylococcus phage phiSLT	0	0	0	0	0	0	0	0	0	0	0	0	0	0	0	0	0	0	0	0	21	0	0	0	0	0	2	0	13	9	0	0	1	0	0
Viruses	unclassified (derived from Viruses)	unclassified (derived from Viruses)	Caudovirales	Siphoviridae	unclassified (derived from Siphoviridae)	Staphylococcus phage phiSauS-IPLA35	0	0	0	0	1	0	0	0	91	18	0	0	0	0	0	0	0	0	1	1	0	0	0	0	0	0	2	0	6	7	0	0	0	0	0
Viruses	unclassified (derived from Viruses)	unclassified (derived from Viruses)	Caudovirales	Siphoviridae	unclassified (derived from Siphoviridae)	Staphylococcus phage phiSauS-IPLA88	0	0	0	0	0	0	0	0	0	0	0	0	0	0	0	0	0	0	1	0	0	0	0	0	0	0	1	0	0	0	0	0	0	0	0
Viruses	unclassified (derived from Viruses)	unclassified (derived from Viruses)	unclassified (derived from Viruses)	unclassified (derived from Viruses)	unclassified (derived from Viruses)	Staphylococcus phage tp310-1	0	0	0	0	0	0	0	0	434	184	0	0	0	0	0	0	0	0	0	0	0	0	0	0	0	0	0	0	0	0	0	0	1	0	0
Viruses	unclassified (derived from Viruses)	unclassified (derived from Viruses)	unclassified (derived from Viruses)	unclassified (derived from Viruses)	unclassified (derived from Viruses)	Staphylococcus phage tp310-2	0	0	0	0	0	3	0	0	0	0	0	0	0	0	0	0	0	0	1	1	0	0	0	0	0	0	0	2	9	8	0	0	11	0	0
Viruses	unclassified (derived from Viruses)	unclassified (derived from Viruses)	unclassified (derived from Viruses)	unclassified (derived from Viruses)	unclassified (derived from Viruses)	Staphylococcus phage tp310-3	0	0	0	0	0	0	0	0	18	4	0	0	0	0	0	0	0	0	0	0	0	0	0	0	0	0	0	0	0	0	0	0	0	0	0
Viruses	unclassified (derived from Viruses)	unclassified (derived from Viruses)	Caudovirales	Siphoviridae	unclassified (derived from Siphoviridae)	Staphylococcus prophage phiPV83	0	0	0	0	1	0	0	2	733	378	0	0	0	0	1	0	0	1	0	1	0	0	1	0	0	0	0	1	0	1	0	2	2	0	0
Viruses	unclassified (derived from Viruses)	unclassified (derived from Viruses)	Caudovirales	Siphoviridae	unclassified (derived from Siphoviridae)	Stenotrophomonas phage S1	5	8	4	13	38	51	259	67	0	0	0	0	0	0	12	29	34	27	123	76	446	72	9	7	10	8	202	18	138	880	1	22	27	5	1
Viruses	unclassified (derived from Viruses)	unclassified (derived from Viruses)	unclassified (derived from Viruses)	unclassified (derived from Viruses)	unclassified (derived from Viruses)	Stenotrophomonas phage phiSMA9	0	0	0	0	0	0	0	0	0	0	0	0	0	0	0	0	0	0	0	0	0	0	0	0	0	0	0	0	0	0	0	1	1	0	0
Viruses	unclassified (derived from Viruses)	unclassified (derived from Viruses)	Caudovirales	Siphoviridae	unclassified (derived from Siphoviridae)	Streptococcus phage 2972	0	0	0	1	0	0	2	2	0	0	0	0	0	0	0	0	0	0	2	0	2	0	1	0	0	0	0	1	0	2	0	0	1	0	0
Viruses	unclassified (derived from Viruses)	unclassified (derived from Viruses)	Caudovirales	Siphoviridae	unclassified (derived from Siphoviridae)	Streptococcus phage 5093	6	1	1	3	0	0	38	3	1	3	0	0	0	0	0	1	1	2	4	11	8	10	4	2	0	0	15	10	2	5	0	1	21	1	0
Viruses	unclassified (derived from Viruses)	unclassified (derived from Viruses)	Caudovirales	Siphoviridae	unclassified (derived from Siphoviridae)	Streptococcus phage 7201	0	0	0	1	0	2	0	2	0	0	0	0	0	0	0	0	0	0	0	0	0	1	2	2	0	0	4	0	1	4	0	0	5	0	0
Viruses	unclassified (derived from Viruses)	unclassified (derived from Viruses)	Caudovirales	Siphoviridae	unclassified (derived from Siphoviridae)	Streptococcus phage 858	1	0	0	1	31	1	1	0	0	0	0	0	0	0	0	0	0	0	2	3	0	14	0	3	0	0	24	1	2	1	0	2	4	0	0
Viruses	unclassified (derived from Viruses)	unclassified (derived from Viruses)	Caudovirales	Siphoviridae	unclassified (derived from Siphoviridae)	Streptococcus phage ALQ13.2	0	0	0	0	0	1	0	2	0	0	0	0	0	0	0	0	0	0	2	13	0	0	0	0	0	0	2	1	0	2	0	0	1	0	0
Viruses	unclassified (derived from Viruses)	unclassified (derived from Viruses)	Caudovirales	Siphoviridae	unclassified (derived from Siphoviridae)	Streptococcus phage Abc2	1	0	0	1	0	0	0	0	0	0	0	0	0	0	0	0	0	0	0	1	0	3	1	1	0	0	2	0	0	0	0	0	0	0	0
Viruses	unclassified (derived from Viruses)	unclassified (derived from Viruses)	Caudovirales	Podoviridae	unclassified (derived from Podoviridae)	Streptococcus phage Cp-1	0	0	0	0	0	0	0	0	0	0	0	0	0	0	0	0	0	0	0	0	0	0	0	0	0	0	0	0	0	0	1	0	1	0	0
Viruses	unclassified (derived from Viruses)	unclassified (derived from Viruses)	Caudovirales	Siphoviridae	unclassified (derived from Siphoviridae)	Streptococcus phage DT1	1	0	0	0	0	0	0	0	0	0	0	0	0	0	0	0	0	0	0	0	0	0	1	0	0	0	0	0	1	0	0	0	0	1	0
Viruses	unclassified (derived from Viruses)	unclassified (derived from Viruses)	Caudovirales	Myoviridae	unclassified (derived from Myoviridae)	Streptococcus phage EJ-1	3	0	0	5	0	9	21	30	36	13	0	0	0	0	0	0	0	7	29	8	46	14	4	3	0	4	67	13	23	48	2	4	56	3	0
Viruses	unclassified (derived from Viruses)	unclassified (derived from Viruses)	Caudovirales	Siphoviridae	unclassified (derived from Siphoviridae)	Streptococcus phage M102	0	0	0	0	0	0	5	1	0	0	0	0	0	0	0	0	0	0	0	2	0	0	0	1	0	0	7	0	1	4	3	0	8	1	0
Viruses	unclassified (derived from Viruses)	unclassified (derived from Viruses)	Caudovirales	Siphoviridae	unclassified (derived from Siphoviridae)	Streptococcus phage MM1	0	1	0	1	28	6	4	5	0	0	0	0	0	0	0	0	0	0	5	39	3	10	0	0	0	1	15	13	12	9	0	1	24	3	0
Viruses	unclassified (derived from Viruses)	unclassified (derived from Viruses)	Caudovirales	Siphoviridae	unclassified (derived from Siphoviridae)	Streptococcus phage O1205	1	1	0	1	0	0	0	0	0	0	0	0	0	0	0	0	0	2	0	0	0	0	0	1	0	0	0	0	2	0	0	0	0	0	0
Viruses	unclassified (derived from Viruses)	unclassified (derived from Viruses)	Caudovirales	Siphoviridae	unclassified (derived from Siphoviridae)	Streptococcus phage P9	0	0	0	0	1	0	8	7	0	0	0	0	0	0	0	0	0	0	0	0	1	11	0	0	0	0	0	0	1	10	0	0	0	0	0
Viruses	unclassified (derived from Viruses)	unclassified (derived from Viruses)	Caudovirales	Siphoviridae	unclassified (derived from Siphoviridae)	Streptococcus phage PH10	3	0	0	0	0	0	1	0	0	0	0	0	0	0	0	0	0	0	0	1	4	1	4	0	0	0	6	0	1	5	0	0	4	0	0
Viruses	unclassified (derived from Viruses)	unclassified (derived from Viruses)	Caudovirales	Siphoviridae	unclassified (derived from Siphoviridae)	Streptococcus phage PH15	1	1	0	1	0	0	0	1	0	0	0	0	0	0	0	0	0	0	2	2	1	3	2	1	1	0	8	5	3	15	0	1	8	0	0
Viruses	unclassified (derived from Viruses)	unclassified (derived from Viruses)	Caudovirales	Siphoviridae	unclassified (derived from Siphoviridae)	Streptococcus phage SM1	5	4	11	2	0	0	0	3	0	0	0	0	0	0	10	0	1	1	0	1	6	2	8	9	1	1	3	1	10	8	2	6	75	6	0
Viruses	unclassified (derived from Viruses)	unclassified (derived from Viruses)	Caudovirales	unclassified (derived from Caudovirales)	unclassified (derived from Caudovirales)	Streptococcus phage SMP	4	1	0	2	0	0	3	2	0	0	0	0	0	0	2	0	0	1	3	7	4	2	2	1	0	0	12	6	10	12	0	2	16	0	0
Viruses	unclassified (derived from Viruses)	unclassified (derived from Viruses)	Caudovirales	Siphoviridae	unclassified (derived from Siphoviridae)	Streptococcus phage Sfi11	1	0	0	2	0	0	0	0	0	0	0	0	0	0	0	0	0	0	0	0	0	0	0	0	0	0	0	0	1	0	0	0	0	0	0
Viruses	unclassified (derived from Viruses)	unclassified (derived from Viruses)	Caudovirales	Siphoviridae	unclassified (derived from Siphoviridae)	Streptococcus phage Sfi19	0	2	0	1	2	4	6	1	0	0	0	0	0	0	0	1	0	0	1	18	8	12	0	0	0	0	19	5	25	21	0	0	40	3	0
Viruses	unclassified (derived from Viruses)	unclassified (derived from Viruses)	Caudovirales	Siphoviridae	unclassified (derived from Siphoviridae)	Streptococcus phage Sfi21	0	1	0	4	0	0	0	0	0	0	0	0	0	0	0	0	0	0	0	0	0	0	1	2	0	0	0	0	0	1	0	0	0	0	0
Viruses	unclassified (derived from Viruses)	unclassified (derived from Viruses)	Caudovirales	Siphoviridae	unclassified (derived from Siphoviridae)	Streptococcus phage phi3396	1	3	0	1	0	0	341	217	0	0	0	0	0	0	0	1	3	1	176	119	341	424	0	0	0	0	767	101	1783	353	3	6	592	22	2
Viruses	unclassified (derived from Viruses)	unclassified (derived from Viruses)	Caudovirales	Siphoviridae	Lambda-like viruses	Streptomyces phage VWB	1	0	2	0	8	3	7	15	0	0	0	0	0	0	10	0	2	2	23	19	6	57	3	0	1	2	136	1	19	19	2	1	10	1	1
Viruses	unclassified (derived from Viruses)	unclassified (derived from Viruses)	Caudovirales	Siphoviridae	unclassified (derived from Siphoviridae)	Streptomyces phage mu1/6	0	0	0	0	9	4	7	9	0	0	0	0	0	0	0	2	0	0	4	51	3	13	0	0	0	0	14	3	10	11	0	1	8	1	0
Viruses	unclassified (derived from Viruses)	unclassified (derived from Viruses)	Caudovirales	Siphoviridae	PhiC31-like viruses	Streptomyces phage phiBT1	0	0	0	0	1	1	5	5	0	0	0	0	0	0	0	0	2	0	5	9	7	6	0	0	0	1	10	21	5	5	1	0	3	0	1
Viruses	unclassified (derived from Viruses)	unclassified (derived from Viruses)	Caudovirales	Siphoviridae	PhiC31-like viruses	Streptomyces phage phiC31	0	0	0	1	0	0	11	3	0	0	0	0	0	0	0	0	0	0	7	3	7	9	0	0	0	0	17	1	92	15	1	0	1	0	0
Viruses	unclassified (derived from Viruses)	unclassified (derived from Viruses)	Caudovirales	Siphoviridae	PhiC31-like viruses	Streptomyces phage phiSASD1	0	1	0	3	3	13	28	23	0	0	0	0	0	0	1	0	0	0	177	15	131	45	0	1	0	3	75	11	144	293	1	2	23	2	0
Viruses	unclassified (derived from Viruses)	unclassified (derived from Viruses)	Caudovirales	Siphoviridae	Lambda-like viruses	Stx2-converting phage 1717	0	0	0	0	0	1	1	4	0	1	0	0	0	0	0	0	0	2	0	0	1	0	0	0	0	0	1	0	2	3	0	0	0	0	0
Viruses	unclassified (derived from Viruses)	unclassified (derived from Viruses)	Caudovirales	Siphoviridae	Lambda-like viruses	Stx2-converting phage 86	0	1	0	2	0	1	4	1	22	12	0	0	0	0	0	0	1	4	6	5	8	9	0	1	0	0	11	0	11	15	0	1	3	1	0
Viruses	unclassified (derived from Viruses)	unclassified (derived from Viruses)	Caudovirales	Podoviridae	N4-like viruses	Sulfitobacter phage EE36phi1	1	1	0	4	0	30	13	85	0	0	0	0	0	0	2	2	6	6	19	1	124	23	0	0	1	5	114	15	116	685	0	2	11	0	0
Viruses	unclassified (derived from Viruses)	unclassified (derived from Viruses)	unclassified (derived from Viruses)	Bicaudaviridae	Bicaudavirus	Sulfolobus virus STSV1	0	0	0	0	0	0	0	0	0	0	0	0	0	0	0	0	0	0	0	0	0	0	0	1	0	0	0	1	0	0	3	2	0	1	0
Viruses	unclassified (derived from Viruses)	unclassified (derived from Viruses)	unclassified (derived from Viruses)	Poxviridae	Suipoxvirus	Swinepox virus	0	0	0	0	0	0	0	0	0	0	0	0	0	0	0	0	0	0	0	0	0	0	0	0	0	0	0	2	0	0	0	0	2	0	0
Viruses	unclassified (derived from Viruses)	unclassified (derived from Viruses)	Caudovirales	Podoviridae	unclassified (derived from Podoviridae)	Synechococcus phage P60	0	0	0	0	0	5	19	11	0	0	41	0	0	0	0	0	0	0	10	26	2	40	0	0	0	0	21	2	18	15	1	0	11	0	0
Viruses	unclassified (derived from Viruses)	unclassified (derived from Viruses)	Caudovirales	Myoviridae	T4-like viruses	Synechococcus phage S-PM2	3	5	0	3	4	6	37	86	0	0	2480	0	0	0	0	10	0	0	35	41	27	173	0	2	0	0	174	534	80	97	2	3	80	0	0
Viruses	unclassified (derived from Viruses)	unclassified (derived from Viruses)	Caudovirales	Myoviridae	T4-like viruses	Synechococcus phage S-RSM4	2	11	0	1	11	3	8	56	0	0	16700	0	0	0	0	2	1	2	3	14	7	53	0	0	0	0	56	362	31	28	6	3	66	1	0
Viruses	unclassified (derived from Viruses)	unclassified (derived from Viruses)	Caudovirales	Podoviridae	unclassified (derived from Podoviridae)	Synechococcus phage Syn5	0	3	1	0	0	4	9	15	0	0	0	0	0	0	0	1	0	0	0	62	5	17	0	0	0	0	33	9	20	16	0	0	16	1	0
Viruses	unclassified (derived from Viruses)	unclassified (derived from Viruses)	Caudovirales	Myoviridae	T4-like viruses	Synechococcus phage syn9	2	11	1	2	1	10	29	126	0	0	2438	0	0	0	1	2	0	1	25	79	63	97	0	3	1	2	175	418	219	156	1	5	206	6	2
Viruses	unclassified (derived from Viruses)	unclassified (derived from Viruses)	unclassified (derived from Viruses)	Poxviridae	Yatapoxvirus	Tanapox virus	0	0	0	0	0	0	1	0	0	0	0	0	0	0	0	0	0	0	0	0	0	0	0	0	0	0	3	0	0	0	0	0	0	1	0
Viruses	unclassified (derived from Viruses)	unclassified (derived from Viruses)	unclassified (derived from Viruses)	Poxviridae	Orthopoxvirus	Taterapox virus	0	0	0	0	0	0	0	0	0	0	0	0	0	0	0	0	0	0	0	0	0	0	0	0	0	0	0	0	0	0	1	0	0	0	0
Viruses	unclassified (derived from Viruses)	unclassified (derived from Viruses)	Caudovirales	Siphoviridae	unclassified (derived from Siphoviridae)	Temperate phage phiNIH1.1	0	0	0	0	0	0	0	0	0	0	0	0	0	0	0	0	0	0	0	0	0	0	0	0	0	0	0	0	0	1	0	0	0	0	0
Viruses	unclassified (derived from Viruses)	unclassified (derived from Viruses)	Caudovirales	Podoviridae	unclassified (derived from Podoviridae)	Thalassomonas phage BA3	0	1	0	2	0	150	617	208	0	0	0	0	0	0	2	0	0	1	147	345	277	435	0	0	0	0	248	165	457	153	2	0	118	5	0
Viruses	unclassified (derived from Viruses)	unclassified (derived from Viruses)	Caudovirales	Siphoviridae	unclassified (derived from Siphoviridae)	Thermus phage P23-45	1	0	0	0	2	0	0	0	0	0	0	0	0	0	0	0	0	0	0	6	0	0	0	0	0	0	0	0	5	3	0	0	30	0	0
Viruses	unclassified (derived from Viruses)	unclassified (derived from Viruses)	unclassified (derived from Viruses)	unclassified (derived from Viruses)	unclassified (derived from Viruses)	Thermus phage P23-77	0	0	0	0	0	2	1	5	0	0	0	0	0	0	0	0	0	0	0	0	1	6	0	0	0	0	1	3	0	0	0	0	0	0	0
Viruses	unclassified (derived from Viruses)	unclassified (derived from Viruses)	Caudovirales	Siphoviridae	unclassified (derived from Siphoviridae)	Thermus phage P74-26	0	0	0	0	5	0	19	10	0	0	0	0	0	0	0	0	0	0	1	18	1	22	0	0	0	0	29	3	14	0	1	1	3	0	0
Viruses	unclassified (derived from Viruses)	unclassified (derived from Viruses)	Caudovirales	Myoviridae	unclassified (derived from Myoviridae)	Thermus phage phiYS40	0	0	0	0	0	0	6	8	0	0	0	0	0	0	0	0	1	0	3	3	5	54	0	0	0	0	44	11	22	12	0	1	19	0	0
Viruses	unclassified (derived from Viruses)	unclassified (derived from Viruses)	unclassified (derived from Viruses)	Adenoviridae	Mastadenovirus	Tree shrew adenovirus	0	0	0	0	0	0	1	0	0	0	0	0	0	0	0	0	0	0	0	0	0	0	0	0	0	0	0	0	0	0	0	0	0	0	0
Viruses	unclassified (derived from Viruses)	unclassified (derived from Viruses)	unclassified (derived from Viruses)	Baculoviridae	Alphabaculovirus	Trichoplusia ni SNPV	0	0	0	0	0	0	0	0	0	0	0	0	0	0	0	0	0	0	0	0	0	0	0	0	0	0	0	0	0	0	1	0	0	0	0
Viruses	unclassified (derived from Viruses)	unclassified (derived from Viruses)	unclassified (derived from Viruses)	Ascoviridae	Ascovirus	Trichoplusia ni ascovirus 2c	0	0	0	0	0	0	0	0	0	0	0	0	0	0	0	0	0	0	0	0	0	0	0	0	0	0	1	0	0	0	0	0	0	0	0
Viruses	unclassified (derived from Viruses)	unclassified (derived from Viruses)	Herpesvirales	Herpesviridae	unclassified (derived from Herpesviridae)	Tupaiid herpesvirus 1	0	0	0	1	0	0	0	0	0	0	0	0	0	0	0	0	0	0	0	0	0	0	1	0	0	0	0	0	0	0	0	0	0	0	0
Viruses	unclassified (derived from Viruses)	unclassified (derived from Viruses)	unclassified (derived from Viruses)	Poxviridae	Orthopoxvirus	Vaccinia virus	0	0	0	1	0	0	0	0	0	0	0	0	0	0	0	0	0	0	0	0	0	0	0	0	0	0	0	0	0	0	0	0	0	0	0
Viruses	unclassified (derived from Viruses)	unclassified (derived from Viruses)	unclassified (derived from Viruses)	Poxviridae	Orthopoxvirus	Variola virus	1	1	0	1	0	0	0	1	0	0	0	0	0	0	0	0	0	0	0	0	0	0	0	0	0	0	0	0	1	0	0	0	0	0	0
Viruses	unclassified (derived from Viruses)	unclassified (derived from Viruses)	unclassified (derived from Viruses)	Inoviridae	Inovirus	Vibrio phage KSF-1phi	0	0	0	0	0	0	0	0	0	0	0	0	0	0	0	0	0	0	0	0	0	0	0	1	0	0	0	0	0	0	0	0	0	0	0
Viruses	unclassified (derived from Viruses)	unclassified (derived from Viruses)	Caudovirales	Podoviridae	T7-like viruses	Vibrio phage N4	0	0	0	5	1	0	1	6	0	0	0	0	0	0	0	0	0	6	2	0	0	27	0	2	0	0	10	2	3	32	0	0	29	0	0
Viruses	unclassified (derived from Viruses)	unclassified (derived from Viruses)	Caudovirales	Myoviridae	unclassified (derived from Myoviridae)	Vibrio phage VHML	2	1	0	2	0	0	12	28	0	0	0	0	0	0	1	0	1	4	12	21	53	21	0	0	0	0	16	12	12	13	1	5	65	1	0
Viruses	unclassified (derived from Viruses)	unclassified (derived from Viruses)	Caudovirales	Podoviridae	VP2-like phages	Vibrio phage VP2	0	0	0	0	2	0	0	0	0	0	0	0	0	0	0	0	0	0	1	0	0	0	0	0	0	0	2	0	0	2	0	0	0	0	0
Viruses	unclassified (derived from Viruses)	unclassified (derived from Viruses)	Caudovirales	Podoviridae	VP2-like phages	Vibrio phage VP5	0	0	0	0	4	5	9	9	0	0	0	0	0	0	0	0	0	0	19	15	1	6	0	0	0	1	22	3	32	21	0	0	11	2	0
Viruses	unclassified (derived from Viruses)	unclassified (derived from Viruses)	Caudovirales	Myoviridae	unclassified (derived from Myoviridae)	Vibrio phage VP882	0	3	0	4	0	174	66	14	1	1	0	0	0	0	1	3	2	5	24	29	99	17	0	2	1	0	53	24	19	56	0	4	86	2	0
Viruses	unclassified (derived from Viruses)	unclassified (derived from Viruses)	Caudovirales	Podoviridae	phiKMV-like viruses	Vibrio phage VP93	2	0	0	0	0	9	60	26	0	0	0	0	0	0	0	1	0	1	23	4	31	17	1	1	1	0	25	12	30	103	3	0	449	0	0
Viruses	unclassified (derived from Viruses)	unclassified (derived from Viruses)	Caudovirales	Podoviridae	unclassified (derived from Podoviridae)	Vibrio phage VpV262	0	0	0	0	0	0	3	11	0	0	0	0	0	0	0	0	0	0	1	0	1	40	0	0	0	0	1	1	6	11	0	0	33	0	1
Viruses	unclassified (derived from Viruses)	unclassified (derived from Viruses)	unclassified (derived from Viruses)	Inoviridae	Inovirus	Vibrio phage fs1	0	0	0	0	0	0	0	0	0	0	0	0	0	0	0	0	0	0	0	0	0	0	0	0	0	0	1	0	0	0	0	0	0	0	0
Viruses	unclassified (derived from Viruses)	unclassified (derived from Viruses)	Caudovirales	Myoviridae	T4-like viruses	Vibrio phage nt-1 sensu lato	3	4	0	1	15	16	21	125	0	0	0	0	0	0	2	12	1	2	6	11	20	269	2	2	1	2	36	29	39	52	0	5	41	2	0
Viruses	unclassified (derived from Viruses)	unclassified (derived from Viruses)	Caudovirales	Podoviridae	T7-like viruses	Vibriophage VP4	0	0	0	2	0	0	4	4	0	0	0	0	0	0	0	0	0	1	1	8	1	9	0	1	0	0	35	1	4	26	0	0	5	0	0
Viruses	unclassified (derived from Viruses)	unclassified (derived from Viruses)	unclassified (derived from Viruses)	Nimaviridae	Whispovirus	White spot syndrome virus 1	0	0	0	0	0	0	1	0	0	0	0	0	0	0	0	0	0	0	0	0	0	10	0	0	0	0	2	0	0	0	0	0	0	0	0
Viruses	unclassified (derived from Viruses)	unclassified (derived from Viruses)	unclassified (derived from Viruses)	Retroviridae	Gammaretrovirus	Woolly monkey sarcoma virus	0	0	0	0	0	0	0	0	0	0	1	0	0	0	0	0	0	0	0	0	0	0	0	0	0	0	0	0	0	0	0	0	0	0	0
Viruses	unclassified (derived from Viruses)	unclassified (derived from Viruses)	unclassified (derived from Viruses)	Inoviridae	Inovirus	Xanthomonas phage Cf1c	0	0	0	1	0	0	0	0	0	0	0	0	0	0	0	0	0	0	0	0	0	0	0	0	0	0	0	0	0	0	0	2	0	0	0
Viruses	unclassified (derived from Viruses)	unclassified (derived from Viruses)	Caudovirales	Siphoviridae	unclassified (derived from Siphoviridae)	Xanthomonas phage OP1	0	1	0	0	2	1	26	15	0	0	0	0	0	0	0	0	0	0	20	2	48	25	0	0	0	2	94	2	105	44	0	2	101	0	0
Viruses	unclassified (derived from Viruses)	unclassified (derived from Viruses)	Caudovirales	unclassified (derived from Caudovirales)	unclassified (derived from Caudovirales)	Xanthomonas phage OP2	1	1	0	2	20	44	12	8	0	0	0	0	0	0	0	5	1	1	12	10	19	18	1	1	0	3	48	5	22	41	0	1	135	1	0
Viruses	unclassified (derived from Viruses)	unclassified (derived from Viruses)	Caudovirales	Siphoviridae	unclassified (derived from Siphoviridae)	Xanthomonas phage Xop411	0	0	0	0	26	103	45	37	0	0	0	0	0	0	0	2	1	0	30	253	27	136	0	0	0	0	57	28	60	82	0	4	375	0	0
Viruses	unclassified (derived from Viruses)	unclassified (derived from Viruses)	Caudovirales	Siphoviridae	unclassified (derived from Siphoviridae)	Xanthomonas phage Xp10	2	2	0	0	49	7	128	79	0	0	0	0	0	0	0	0	0	0	26	25	24	53	0	0	0	1	33	7	86	115	1	0	282	0	0
Viruses	unclassified (derived from Viruses)	unclassified (derived from Viruses)	Caudovirales	unclassified (derived from Caudovirales)	unclassified (derived from Caudovirales)	Xanthomonas phage Xp15	4	2	0	0	85	14	94	42	0	0	0	0	0	0	0	0	1	0	38	110	94	66	0	0	2	0	103	84	80	101	2	6	50	0	0
Viruses	unclassified (derived from Viruses)	unclassified (derived from Viruses)	Caudovirales	Siphoviridae	unclassified (derived from Siphoviridae)	Xanthomonas phage phiL7	0	1	1	1	1	1	10	37	0	0	0	0	0	0	0	1	0	8	21	18	15	79	0	1	0	0	27	4	59	72	0	4	109	2	0
Viruses	unclassified (derived from Viruses)	unclassified (derived from Viruses)	Caudovirales	Podoviridae	unclassified (derived from Podoviridae)	Xylella phage Xfas53	0	0	0	0	0	3	23	10	0	0	0	0	0	0	0	0	0	0	3	4	40	22	0	0	0	0	8	5	18	13	0	0	3	0	0
Viruses	unclassified (derived from Viruses)	unclassified (derived from Viruses)	Caudovirales	Podoviridae	T7-like viruses	Yersinia pestis phage phiA1122	0	0	0	2	4	0	1	1	0	0	0	0	0	0	0	0	0	0	3	6	0	6	0	0	0	0	9	0	20	8	0	0	10	0	0
Viruses	unclassified (derived from Viruses)	unclassified (derived from Viruses)	Caudovirales	Podoviridae	T7-like viruses	Yersinia phage Berlin	0	0	0	0	0	2	3	6	0	0	0	0	0	0	0	0	0	0	2	3	0	5	0	0	0	0	8	1	10	24	0	0	6	0	0
Viruses	unclassified (derived from Viruses)	unclassified (derived from Viruses)	Caudovirales	Myoviridae	P2-like viruses	Yersinia phage L-413C	0	0	0	2	0	0	0	0	0	0	0	0	0	0	0	0	0	5	0	0	0	0	0	1	0	0	1	0	0	0	1	0	1	0	0
Viruses	unclassified (derived from Viruses)	unclassified (derived from Viruses)	Caudovirales	Siphoviridae	unclassified (derived from Siphoviridae)	Yersinia phage PY54	0	0	0	13	3	14	4	9	0	0	0	0	0	0	1	0	0	4	1	2	1	6	0	0	0	0	8	1	11	52	0	7	8	0	0
Viruses	unclassified (derived from Viruses)	unclassified (derived from Viruses)	Caudovirales	Podoviridae	T7-like viruses	Yersinia phage Yepe2	1	0	0	1	0	0	0	19	0	0	0	0	0	0	0	0	0	1	1	1	0	3	0	0	0	0	3	5	5	12	0	0	39	0	0
Viruses	unclassified (derived from Viruses)	unclassified (derived from Viruses)	Caudovirales	Podoviridae	T7-like viruses	Yersinia phage phiYeO3-12	0	0	0	5	0	0	2	6	0	0	0	0	0	0	0	0	0	0	4	15	7	38	0	0	0	0	12	1	5	22	0	0	24	0	0
other sequences	unclassified (derived from other sequences)	unclassified (derived from other sequences)	unclassified (derived from other sequences)	unclassified (derived from other sequences)	unclassified (derived from other sequences)	Birmingham IncP-alpha plasmid	2	1	0	3	0	0	2	0	0	0	0	0	0	0	1	0	4	6	0	0	0	1	2	3	5	7	0	0	0	0	0	4	0	0	0
other sequences	unclassified (derived from other sequences)	unclassified (derived from other sequences)	unclassified (derived from other sequences)	unclassified (derived from other sequences)	unclassified (derived from other sequences)	IncN plasmid R46	43	38	30	78	0	0	0	0	0	0	0	0	1	0	25	10	14	77	0	0	0	0	35	45	21	18	0	0	0	0	10	12	2	0	0
other sequences	unclassified (derived from other sequences)	unclassified (derived from other sequences)	unclassified (derived from other sequences)	unclassified (derived from other sequences)	unclassified (derived from other sequences)	IncP-1 plasmid pKJK5	23	6	6	18	1	1	3	1	0	0	0	0	0	0	25	15	46	51	0	0	0	1	34	16	16	42	0	3	0	0	3	40	4	0	0
other sequences	unclassified (derived from other sequences)	unclassified (derived from other sequences)	unclassified (derived from other sequences)	unclassified (derived from other sequences)	unclassified (derived from other sequences)	IncP-1beta multiresistance plasmid pB8	4	0	0	9	0	0	0	0	0	0	0	0	0	0	3	1	14	3	0	0	0	0	3	1	5	7	0	0	0	0	1	2	0	0	0
other sequences	unclassified (derived from other sequences)	unclassified (derived from other sequences)	unclassified (derived from other sequences)	unclassified (derived from other sequences)	unclassified (derived from other sequences)	IncQ-like plasmid pIE1107	0	0	0	2	0	0	0	0	0	0	0	0	0	0	0	0	0	0	0	0	0	0	0	0	0	0	0	0	0	0	0	0	0	0	0
other sequences	unclassified (derived from other sequences)	unclassified (derived from other sequences)	unclassified (derived from other sequences)	unclassified (derived from other sequences)	unclassified (derived from other sequences)	Plasmid ColA	2	0	1	14	0	0	0	0	0	0	0	0	0	0	1	0	0	6	0	0	0	0	1	0	0	0	0	0	0	0	0	0	0	0	0
other sequences	unclassified (derived from other sequences)	unclassified (derived from other sequences)	unclassified (derived from other sequences)	unclassified (derived from other sequences)	unclassified (derived from other sequences)	Plasmid ColE1	3	0	0	35	0	1	0	0	4	5	0	0	0	1	0	0	0	11	0	0	0	0	6	2	0	0	0	0	0	0	0	0	0	0	0
other sequences	unclassified (derived from other sequences)	unclassified (derived from other sequences)	unclassified (derived from other sequences)	unclassified (derived from other sequences)	unclassified (derived from other sequences)	Plasmid ColIb-P9	2	0	0	2	0	0	0	0	6	0	0	0	0	0	0	0	0	1	0	0	0	0	0	0	0	0	0	0	0	0	0	0	0	0	0
other sequences	unclassified (derived from other sequences)	unclassified (derived from other sequences)	unclassified (derived from other sequences)	unclassified (derived from other sequences)	unclassified (derived from other sequences)	Plasmid F	5	1	2	24	0	0	0	0	8	6	0	0	0	0	2	0	0	20	0	0	0	0	3	2	0	1	0	0	0	0	0	1	0	0	0
other sequences	unclassified (derived from other sequences)	unclassified (derived from other sequences)	unclassified (derived from other sequences)	unclassified (derived from other sequences)	unclassified (derived from other sequences)	Plasmid QKH54	22	7	9	38	0	1	0	0	1	0	3	0	0	0	25	15	70	75	1	1	0	0	18	11	28	29	0	2	1	0	17	30	0	0	0
other sequences	unclassified (derived from other sequences)	unclassified (derived from other sequences)	unclassified (derived from other sequences)	unclassified (derived from other sequences)	unclassified (derived from other sequences)	Plasmid RSF1010	4	0	0	11	0	0	0	0	63	29	0	0	0	0	0	1	0	5	0	0	0	0	6	2	0	0	0	0	0	0	0	3	0	0	0
other sequences	unclassified (derived from other sequences)	unclassified (derived from other sequences)	unclassified (derived from other sequences)	unclassified (derived from other sequences)	unclassified (derived from other sequences)	Plasmid p121BS	0	0	0	2	0	0	0	0	0	0	0	0	0	0	0	0	1	0	0	0	0	0	1	0	0	0	0	0	0	0	2	1	0	0	0
other sequences	unclassified (derived from other sequences)	unclassified (derived from other sequences)	unclassified (derived from other sequences)	unclassified (derived from other sequences)	unclassified (derived from other sequences)	Plasmid pAL5000	3	7	11	0	0	0	0	0	0	0	0	0	0	0	9	2	2	1	0	0	0	0	4	2	3	3	0	0	0	0	0	1	0	0	0
other sequences	unclassified (derived from other sequences)	unclassified (derived from other sequences)	unclassified (derived from other sequences)	unclassified (derived from other sequences)	unclassified (derived from other sequences)	Plasmid pB3	3	1	1	14	0	0	0	0	5	5	0	0	0	0	7	2	8	15	0	0	0	0	1	2	7	3	0	1	0	0	0	2	0	0	0
other sequences	unclassified (derived from other sequences)	unclassified (derived from other sequences)	unclassified (derived from other sequences)	unclassified (derived from other sequences)	unclassified (derived from other sequences)	Plasmid pCD4	2	0	0	1	0	0	0	0	0	0	0	0	0	0	0	0	0	0	0	0	0	0	4	0	0	0	0	0	0	0	0	0	1	0	0
other sequences	unclassified (derived from other sequences)	unclassified (derived from other sequences)	unclassified (derived from other sequences)	unclassified (derived from other sequences)	unclassified (derived from other sequences)	Plasmid pCI411	0	0	0	2	0	0	0	0	0	0	0	0	0	0	0	0	0	0	0	0	0	0	1	0	0	0	0	0	0	0	0	0	0	0	0
other sequences	unclassified (derived from other sequences)	unclassified (derived from other sequences)	unclassified (derived from other sequences)	unclassified (derived from other sequences)	unclassified (derived from other sequences)	Plasmid pGNB2	5	0	0	17	0	0	0	0	0	0	0	0	0	0	1	0	0	10	0	0	0	0	1	4	0	0	0	0	0	0	0	1	0	0	0
other sequences	unclassified (derived from other sequences)	unclassified (derived from other sequences)	unclassified (derived from other sequences)	unclassified (derived from other sequences)	unclassified (derived from other sequences)	Plasmid pIJ101	0	0	0	0	0	1	0	1	0	0	0	0	0	0	0	0	0	0	0	0	0	2	0	0	0	0	0	0	1	0	0	0	0	0	0
other sequences	unclassified (derived from other sequences)	unclassified (derived from other sequences)	unclassified (derived from other sequences)	unclassified (derived from other sequences)	unclassified (derived from other sequences)	Plasmid pIP404	0	0	0	1	0	0	0	0	0	0	0	0	0	0	0	0	0	0	0	0	0	0	0	0	0	0	2	0	2	0	1	0	1	0	0
other sequences	unclassified (derived from other sequences)	unclassified (derived from other sequences)	unclassified (derived from other sequences)	unclassified (derived from other sequences)	unclassified (derived from other sequences)	Plasmid pIPO2T	4	5	0	15	0	0	1	4	0	0	0	0	0	0	5	4	15	22	3	2	1	10	6	7	12	5	6	4	1	1	2	9	0	0	0
other sequences	unclassified (derived from other sequences)	unclassified (derived from other sequences)	unclassified (derived from other sequences)	unclassified (derived from other sequences)	unclassified (derived from other sequences)	Plasmid pLB1	24	20	3	29	0	0	0	1	0	0	0	0	0	1	28	32	137	74	1	0	0	11	33	17	41	71	1	0	0	0	9	13	0	0	0
other sequences	unclassified (derived from other sequences)	unclassified (derived from other sequences)	unclassified (derived from other sequences)	unclassified (derived from other sequences)	unclassified (derived from other sequences)	Plasmid pSB102	12	3	3	24	0	2	3	1	0	0	2	0	0	2	16	4	58	36	3	0	1	4	19	7	23	12	2	4	4	3	10	12	26	1	0
other sequences	unclassified (derived from other sequences)	unclassified (derived from other sequences)	unclassified (derived from other sequences)	unclassified (derived from other sequences)	unclassified (derived from other sequences)	Plasmid pT181	0	0	0	0	0	0	0	0	75	33	0	0	0	0	0	0	0	0	0	0	0	0	1	0	0	0	0	0	1	0	0	0	0	0	0
Eukaryota	unclassified (derived from Eukaryota)	unclassified (derived from Eukaryota)	unclassified (derived from Eukaryota)	unclassified (derived from Eukaryota)	Acanthamoeba	Acanthamoeba castellanii	2	3	0	8	0	0	0	0	0	0	0	0	0	0	0	3	0	2	0	0	0	0	0	0	0	0	0	0	0	0	2	0	0	0	0
Eukaryota	Streptophyta	Liliopsida	Acorales	Acoraceae	Acorus	Acorus calamus	0	0	0	0	0	0	0	0	0	0	0	0	0	0	0	0	1	0	0	0	0	0	0	0	0	0	0	0	0	0	0	0	0	0	0
Eukaryota	Cnidaria	Anthozoa	Scleractinia	Acroporidae	Acropora	Acropora tenuis	0	1	0	0	0	0	0	0	0	0	0	0	0	0	0	0	0	0	0	0	0	0	0	0	0	0	0	0	0	0	0	0	0	0	0
Eukaryota	Arthropoda	Insecta	Hemiptera	Aphididae	Acyrthosiphon	Acyrthosiphon pisum	18	16	6	37	2	2	2	0	1	1	1	0	0	0	23	183	13	35	3	2	5	3	14	9	13	7	4	3	5	1	18	16	12	0	0
Eukaryota	Streptophyta	Polypodiopsida	Polypodiales	Pteridaceae	Adiantum	Adiantum capillus-veneris	0	0	0	0	0	0	0	0	0	0	0	0	0	0	0	1	0	0	0	0	0	0	0	0	0	0	0	0	0	0	1	1	0	0	0
Eukaryota	Arthropoda	Insecta	Diptera	Culicidae	Aedes	Aedes aegypti	77	97	38	118	2	1	15	37	6	1	4	0	0	0	67	518	130	89	4	10	4	61	60	49	75	66	30	37	12	86	45	74	16	1	0
Eukaryota	Streptophyta	unclassified (derived from Streptophyta)	Brassicales	Brassicaceae	Aethionema	Aethionema grandiflorum	0	0	0	0	0	0	0	0	0	0	0	0	0	0	0	0	0	0	0	0	0	0	0	0	0	0	0	0	0	0	1	0	0	0	0
Eukaryota	Streptophyta	Liliopsida	Poales	Poaceae	Agrostis	Agrostis stolonifera	0	0	0	0	0	0	0	0	0	0	0	0	0	0	1	0	0	0	0	0	0	0	0	0	0	0	0	0	0	0	0	0	0	0	0
Eukaryota	Chordata	Mammalia	Carnivora	Ursidae	Ailuropoda	Ailuropoda melanoleuca	1	1	16	14	0	0	7	2	1	0	159	0	0	1	25	86	9	7	8	2	1	2	14	35	6	9	11	0	10	13	16	20	3	0	0
Eukaryota	Ascomycota	Eurotiomycetes	Onygenales	Ajellomycetaceae	Ajellomyces	Ajellomyces capsulatus	5	9	1	17	0	0	0	13	0	0	1	0	0	3	2	207	8	8	0	0	0	2	2	7	1	8	0	0	0	0	7	7	2	0	0
Eukaryota	Ascomycota	Eurotiomycetes	Onygenales	Ajellomycetaceae	Ajellomyces	Ajellomyces dermatitidis	2	3	1	7	0	0	0	0	0	0	0	0	0	0	3	97	8	8	0	0	0	0	1	0	1	5	0	1	1	2	6	13	4	0	0
Eukaryota	Blastocladiomycota	Blastocladiomycetes	Blastocladiales	Blastocladiaceae	Allomyces	Allomyces macrogynus	0	2	0	2	0	0	0	0	0	0	0	0	0	0	0	6	0	1	0	0	0	0	0	2	0	0	0	0	0	0	0	0	0	0	0
Eukaryota	Streptophyta	Polypodiopsida	Cyatheales	Cyatheaceae	Alsophila	Alsophila spinulosa	0	0	0	0	0	0	0	0	0	0	0	0	0	0	0	1	0	0	0	0	0	0	0	0	0	0	0	0	0	0	0	0	0	0	0
Eukaryota	Streptophyta	unclassified (derived from Streptophyta)	Amborellales	Amborellaceae	Amborella	Amborella trichopoda	0	0	0	0	0	0	0	0	0	0	0	0	0	0	0	0	0	0	0	0	0	0	0	0	0	0	0	0	0	0	0	1	0	0	0
Eukaryota	Chordata	Mammalia	unclassified (derived from Mammalia)	Bovidae	Ammotragus	Ammotragus lervia	0	0	0	0	0	0	0	0	0	0	1	0	0	0	0	0	0	0	0	0	0	0	0	0	0	0	0	0	0	0	0	0	0	0	0
Eukaryota	Streptophyta	Marattiopsida	Marattiales	Marattiaceae	Angiopteris	Angiopteris evecta	0	0	0	0	0	0	0	0	0	0	0	0	0	0	0	0	0	0	0	0	0	0	0	0	0	0	0	0	0	0	1	1	1	0	0
Eukaryota	Streptophyta	Liliopsida	Poales	Poaceae	Anomochloa	Anomochloa marantoidea	0	0	0	0	0	0	0	0	0	0	0	0	0	0	0	0	0	0	0	0	0	0	0	0	0	0	0	0	0	0	0	1	0	0	0
Eukaryota	Arthropoda	Insecta	Diptera	Culicidae	Anopheles	Anopheles gambiae	50	62	8	102	0	4	10	51	0	1	2	0	0	0	34	660	54	52	5	227	3	33	28	17	34	36	15	42	32	32	60	72	23	1	0
Eukaryota	Streptophyta	Anthocerotopsida	Anthocerotales	Anthocerotaceae	Anthoceros	Anthoceros formosae	0	0	0	0	0	0	0	0	0	0	0	0	0	0	0	2	0	0	0	0	0	0	0	0	0	0	0	0	0	0	1	1	0	0	0
Eukaryota	Arthropoda	Insecta	Hymenoptera	Apidae	Apis	Apis mellifera	70	91	53	35	0	0	6	1	0	0	79	0	0	0	46	246	26	38	2	2	1	7	15	19	2	20	5	2	8	17	29	23	4	1	0
Eukaryota	Chordata	Ascidiacea	Enterogona	Polyclinidae	Aplidium	Aplidium conicum	0	0	0	1	0	0	0	0	0	0	0	0	0	0	0	1	0	0	0	0	0	0	0	0	0	0	0	0	0	0	0	0	0	0	0
Eukaryota	Porifera	Demospongiae	Verongida	Aplysinidae	Aplysina	Aplysina fulva	0	0	0	1	0	0	0	0	0	0	0	0	0	0	0	0	0	0	0	0	0	0	0	0	0	0	0	0	0	0	0	0	0	0	0
Eukaryota	Streptophyta	unclassified (derived from Streptophyta)	Brassicales	Brassicaceae	Arabidopsis	Arabidopsis lyrata	12	22	3	29	2	0	5	8	0	0	3	0	0	3	10	184	19	17	1	3	15	6	8	5	7	7	1	1	12	0	51	37	8	0	0
Eukaryota	Streptophyta	unclassified (derived from Streptophyta)	Brassicales	Brassicaceae	Arabidopsis	Arabidopsis thaliana	138	199	58	245	15	10	50	19	122	62	42	1	0	5	123	1369	231	207	33	85	26	58	95	72	69	133	38	25	63	52	481	470	72	3	0
Eukaryota	Chordata	Mammalia	Carnivora	Otariidae	Arctocephalus	Arctocephalus forsteri	0	0	0	0	0	0	0	0	0	0	0	0	0	0	0	2	0	0	0	0	0	0	0	0	0	0	0	0	0	0	0	0	0	0	0
Eukaryota	Chordata	Actinopterygii	Perciformes	Trichodontidae	Arctoscopus	Arctoscopus japonicus	0	0	0	0	0	0	0	0	0	0	0	0	0	0	0	2	0	0	0	0	0	0	0	0	0	0	0	0	0	0	0	0	0	0	0
Eukaryota	Ascomycota	Eurotiomycetes	Onygenales	Arthrodermataceae	Arthroderma	Arthroderma benhamiae	15	21	2	5	0	1	0	0	0	0	1	0	0	0	2	48	5	10	0	1	0	0	16	16	1	2	1	0	0	2	2	1	5	0	0
Eukaryota	Ascomycota	Eurotiomycetes	Onygenales	Arthrodermataceae	Arthroderma	Arthroderma gypseum	3	7	0	7	0	0	0	2	0	0	0	0	0	0	1	86	4	6	0	1	0	3	2	3	4	4	2	2	0	1	13	10	2	0	0
Eukaryota	Ascomycota	Eurotiomycetes	Onygenales	Arthrodermataceae	Arthroderma	Arthroderma otae	1	7	0	4	0	0	0	8	0	0	0	0	0	0	0	83	3	2	0	0	0	5	3	1	1	1	1	0	0	1	8	7	5	0	0
Eukaryota	Ascomycota	Eurotiomycetes	Eurotiales	Trichocomaceae	Aspergillus	Aspergillus clavatus	6	10	3	6	1	0	4	1	0	0	0	2	0	2	11	169	28	24	3	0	2	7	6	5	10	10	2	1	2	0	33	20	1	0	0
Eukaryota	Ascomycota	Eurotiomycetes	Eurotiales	Trichocomaceae	Aspergillus	Aspergillus flavus	20	12	10	37	0	1	0	2	1	1	5	2	1	0	17	221	44	31	0	2	1	2	20	15	12	27	2	0	1	1	50	54	5	0	0
Eukaryota	Ascomycota	Eurotiomycetes	Eurotiales	Trichocomaceae	Aspergillus	Aspergillus niger	11	8	2	17	0	1	1	1	0	0	0	0	0	3	8	136	14	15	0	12	6	0	10	4	4	7	2	18	1	0	12	32	1	0	0
Eukaryota	Ascomycota	Eurotiomycetes	Eurotiales	Trichocomaceae	Aspergillus	Aspergillus oryzae	7	6	2	12	0	1	0	1	26	5	0	0	0	1	5	43	8	7	1	0	1	0	4	3	3	6	0	1	0	0	15	15	0	0	0
Eukaryota	Ascomycota	Eurotiomycetes	Eurotiales	Trichocomaceae	Aspergillus	Aspergillus terreus	22	19	4	15	1	0	2	0	0	0	0	0	0	1	16	159	27	18	0	2	3	15	24	11	8	15	0	3	3	0	15	23	11	0	0
Eukaryota	Ascomycota	Eurotiomycetes	Eurotiales	Trichocomaceae	Aspergillus	Aspergillus tubingensis	0	0	0	0	0	0	0	0	0	0	0	0	0	1	0	0	0	0	0	0	0	0	0	0	0	0	0	0	0	0	0	0	0	0	0
Eukaryota	Chordata	unclassified (derived from Chordata)	unclassified (derived from Chordata)	Epigonichthyidae	Asymmetron	Asymmetron lucayanum	0	0	0	0	0	0	0	0	0	0	0	0	0	0	0	0	0	0	0	0	0	0	0	0	0	0	1	0	0	0	0	0	0	0	0
Eukaryota	Streptophyta	unclassified (derived from Streptophyta)	Solanales	Solanaceae	Atropa	Atropa belladonna	0	0	0	0	0	0	0	0	0	0	0	1	0	0	0	0	0	0	0	0	0	0	0	0	0	0	0	0	0	0	1	0	0	0	0
Eukaryota	unclassified (derived from Eukaryota)	Pelagophyceae	unclassified (derived from Pelagophyceae)	unclassified (derived from Pelagophyceae)	Aureococcus	Aureococcus anophagefferens	0	0	1	1	7	0	13	0	0	0	0	0	0	0	0	2	0	0	1	1	0	0	0	0	0	0	0	0	0	0	1	0	0	0	0
Eukaryota	unclassified (derived from Eukaryota)	Pelagophyceae	unclassified (derived from Pelagophyceae)	unclassified (derived from Pelagophyceae)	unclassified (derived from Pelagophyceae)	Aureoumbra lagunensis	0	0	0	0	0	0	0	1	0	0	0	0	0	0	0	0	0	0	0	0	0	0	0	0	0	0	0	0	0	0	0	0	0	0	0
Eukaryota	Apicomplexa	Aconoidasida	unclassified (derived from Aconoidasida)	Babesiidae	Babesia	Babesia bovis	1	20	0	16	0	1	0	0	0	0	1	0	0	0	2	53	1	4	0	7	0	6	2	4	1	0	3	3	1	34	14	5	5	0	0
Eukaryota	unclassified (derived from Fungi)	unclassified (derived from Fungi)	Entomophthorales	Basidiobolaceae	Basidiobolus	Basidiobolus ranarum	0	1	0	0	0	0	0	0	0	0	0	0	0	0	0	16	0	0	0	0	0	0	0	0	0	0	0	0	0	0	0	1	0	0	0
Eukaryota	Chytridiomycota	Chytridiomycetes	Chytridiales	unclassified (derived from Chytridiales)	Batrachochytrium	Batrachochytrium dendrobatidis	0	0	0	1	0	0	0	0	0	0	0	0	0	0	0	115	0	0	0	0	0	0	0	0	0	0	0	0	0	0	0	1	0	0	0
Eukaryota	Streptophyta	unclassified (derived from Streptophyta)	Caryophyllales	Amaranthaceae	Beta	Beta vulgaris	1	0	0	0	0	0	0	0	0	0	0	0	0	0	0	0	0	0	0	0	0	0	0	0	0	0	0	0	0	0	0	0	1	0	0
Eukaryota	unclassified (derived from Eukaryota)	unclassified (derived from Eukaryota)	unclassified (derived from Eukaryota)	unclassified (derived from Eukaryota)	Bigelowiella	Bigelowiella natans	0	0	0	0	0	0	0	0	0	0	0	0	0	0	0	0	0	0	0	0	0	0	0	1	0	0	0	0	0	0	0	0	0	0	0
Eukaryota	Blastocladiomycota	Blastocladiomycetes	Blastocladiales	Blastocladiaceae	Blastocladiella	Blastocladiella emersonii	0	0	0	2	0	0	0	0	0	0	0	0	0	0	0	6	0	0	0	0	0	0	0	0	0	0	0	0	0	0	0	0	0	0	0
Eukaryota	unclassified (derived from Eukaryota)	unclassified (derived from Eukaryota)	unclassified (derived from Eukaryota)	unclassified (derived from Eukaryota)	Blastocystis	Blastocystis sp. NandII	0	0	0	1	0	0	0	0	0	0	0	0	0	0	0	0	0	0	0	0	0	0	0	0	0	0	0	0	0	0	0	0	0	0	0
Eukaryota	Chordata	Mammalia	unclassified (derived from Mammalia)	Bovidae	Bos	Bos taurus	99	105	54	247	1	1	5	39	34	13	359	1	0	0	71	388	230	188	1	6	15	48	83	95	95	101	14	55	16	39	65	99	17	0	0
Eukaryota	Ascomycota	Leotiomycetes	Helotiales	Sclerotiniaceae	Botryotinia	Botryotinia fuckeliana	1	19	3	20	0	0	1	7	16	7	7	0	0	0	6	233	17	16	1	1	10	6	8	10	5	9	1	5	4	5	21	13	5	0	0
Eukaryota	Chordata	unclassified (derived from Chordata)	unclassified (derived from Chordata)	Branchiostomidae	Branchiostoma	Branchiostoma floridae	73	107	44	74	2	0	104	5	0	0	88	1	0	2	67	500	81	77	11	13	3	63	74	67	43	67	15	4	25	27	69	93	18	1	0
Eukaryota	Chordata	unclassified (derived from Chordata)	unclassified (derived from Chordata)	Branchiostomidae	Branchiostoma	Branchiostoma lanceolatum	0	0	0	0	0	0	0	0	0	0	1	0	0	0	0	2	0	0	0	0	0	0	0	0	0	0	0	0	0	0	0	0	0	0	0
Eukaryota	Streptophyta	unclassified (derived from Streptophyta)	Brassicales	Brassicaceae	Brassica	Brassica napus	0	0	0	0	0	0	0	1	0	0	0	0	0	0	0	0	0	0	0	0	0	0	0	0	0	0	0	0	0	0	0	0	1	0	0
Eukaryota	Ascomycota	Saccharomycetes	Saccharomycetales	unclassified (derived from Saccharomycetales)	Brettanomyces	Brettanomyces custersianus	0	0	0	0	0	0	0	0	0	0	0	0	0	0	0	1	0	0	0	0	0	0	0	0	0	0	0	0	0	0	0	0	0	0	0
Eukaryota	Nematoda	Chromadorea	Spirurida	Onchocercidae	Brugia	Brugia malayi	11	14	3	24	0	0	3	1	0	0	32	0	0	0	6	138	9	11	1	5	0	2	8	5	4	6	3	1	0	1	19	19	3	0	0
Eukaryota	Chlorophyta	Ulvophyceae	Bryopsidales	Bryopsidaceae	Bryopsis	Bryopsis hypnoides	0	0	0	1	0	0	0	0	0	0	0	0	0	0	0	0	0	0	0	0	0	0	0	0	0	0	0	0	0	0	0	0	0	0	0
Eukaryota	Chordata	Amphibia	Anura	Bufonidae	Bufo	Bufo japonicus	0	0	0	0	0	0	0	0	0	0	1	0	0	0	0	0	0	0	0	0	0	0	0	0	0	0	0	0	0	0	0	0	0	0	0
Eukaryota	Bryozoa	Gymnolaemata	Cheilostomatida	Bugulidae	Bugula	Bugula neritina	0	0	0	0	0	0	0	0	0	0	0	0	0	0	0	2	0	0	0	0	0	0	0	0	0	0	0	0	0	0	0	0	0	0	0
Eukaryota	Streptophyta	unclassified (derived from Streptophyta)	Buxales	Buxaceae	Buxus	Buxus microphylla	0	0	0	0	0	0	0	0	0	0	0	0	0	0	0	0	0	0	0	0	0	0	0	0	0	0	0	0	0	0	1	0	0	0	0
Eukaryota	Nematoda	Chromadorea	Rhabditida	Rhabditidae	Caenorhabditis	Caenorhabditis briggsae	113	120	74	15	11	1	31	12	0	0	0	0	0	0	75	164	30	30	3	0	2	234	122	76	71	35	4	9	4	4	21	29	10	2	0
Eukaryota	Nematoda	Chromadorea	Rhabditida	Rhabditidae	Caenorhabditis	Caenorhabditis elegans	53	142	26	100	5	2	8	13	28	11	7	0	0	2	83	733	65	66	3	20	13	19	66	79	34	45	20	11	13	23	163	102	35	0	0
Eukaryota	Nematoda	Chromadorea	Rhabditida	Rhabditidae	Caenorhabditis	Caenorhabditis remanei	169	76	31	990	0	5	31	30	48	16	3	1	0	0	29	207	46	320	38	12	41	26	139	165	43	62	27	5	189	105	272	361	31	3	0
Eukaryota	unclassified (derived from Eukaryota)	unclassified (derived from Eukaryota)	Bicosoecida	Cafeteriaceae	Cafeteria	Cafeteria roenbergensis	1	1	0	2	0	0	0	0	0	0	0	0	0	0	0	0	0	0	0	0	0	0	0	0	0	0	0	0	0	0	0	0	0	0	0
Eukaryota	Chordata	Mammalia	Primates	Cebidae	Callithrix	Callithrix jacchus	3	4	0	2	0	1	3	36	0	0	356	0	0	0	0	60	2	3	0	1	0	36	2	1	1	0	20	47	13	30	1	0	1	0	0
Eukaryota	Chordata	unclassified (derived from Chordata)	Squamata	Agamidae	Calotes	Calotes versicolor	0	1	0	0	0	0	0	0	0	0	0	0	0	0	0	0	0	0	0	0	0	0	0	0	0	0	0	0	0	0	0	0	0	0	0
Eukaryota	Arthropoda	Diplura	unclassified (derived from Diplura)	Campodeidae	Campodea	Campodea lubbocki	0	0	0	1	0	0	0	0	0	0	0	0	0	0	0	0	0	0	0	0	0	0	0	0	0	0	0	0	0	0	0	0	0	0	0
Eukaryota	Ascomycota	Saccharomycetes	Saccharomycetales	unclassified (derived from Saccharomycetales)	Candida	Candida albicans	10	16	0	18	0	0	0	1	0	0	2	0	0	0	2	240	9	7	1	2	1	0	4	6	5	4	18	3	6	2	8	13	8	0	0
Eukaryota	Ascomycota	Saccharomycetes	Saccharomycetales	Saccharomycetaceae	Nakaseomyces	Candida castellii	0	0	0	0	0	0	0	0	0	0	0	0	0	0	0	1	0	0	0	0	0	0	0	0	0	0	0	0	0	0	0	0	0	0	0
Eukaryota	Ascomycota	Saccharomycetes	Saccharomycetales	unclassified (derived from Saccharomycetales)	Candida	Candida dubliniensis	2	4	0	4	1	0	0	1	0	0	0	0	0	0	2	101	1	6	0	0	1	0	3	2	0	0	1	1	1	1	10	6	1	0	0
Eukaryota	Ascomycota	Saccharomycetes	Saccharomycetales	Saccharomycetaceae	Nakaseomyces	Candida glabrata	8	20	1	18	0	0	0	3	9	8	1	0	0	0	4	330	9	11	5	2	1	2	9	4	4	9	3	4	1	1	27	26	7	0	0
Eukaryota	Ascomycota	Saccharomycetes	Saccharomycetales	unclassified (derived from Saccharomycetales)	Candida	Candida subhashii	0	0	0	0	0	0	0	0	0	0	0	0	0	0	0	1	0	0	0	0	0	0	0	0	0	0	0	0	0	0	0	0	0	0	0
Eukaryota	Ascomycota	Saccharomycetes	Saccharomycetales	unclassified (derived from Saccharomycetales)	Candida	Candida tropicalis	5	14	2	22	1	1	1	0	0	0	3	0	0	0	4	186	8	9	1	5	3	1	1	5	3	3	3	3	1	4	12	10	8	0	0
Eukaryota	Chordata	Mammalia	Carnivora	Canidae	Canis	Canis lupus	8	19	1	27	0	1	3	3	10	7	758	0	0	0	6	281	21	19	1	3	0	5	5	18	3	10	8	1	0	1	54	33	22	1	0
Eukaryota	Streptophyta	unclassified (derived from Streptophyta)	Fagales	Fagaceae	Castanea	Castanea mollissima	0	0	0	0	0	0	0	1	0	0	0	0	0	0	0	0	0	0	0	0	0	0	0	0	0	0	0	0	0	0	0	0	0	0	0
Eukaryota	Streptophyta	Coniferopsida	Coniferales	Pinaceae	Cathaya	Cathaya argyrophylla	0	0	0	0	0	0	0	0	0	0	0	0	0	1	0	0	0	0	0	0	0	0	0	0	0	0	0	0	0	0	0	0	0	0	0
Eukaryota	Mollusca	Gastropoda	unclassified (derived from Gastropoda)	Helicidae	Cepaea	Cepaea nemoralis	0	0	0	0	0	0	0	0	0	0	0	0	0	0	0	3	0	0	0	0	0	0	0	0	0	0	0	0	0	0	0	0	0	0	0
Eukaryota	Nemertea	Anopla	Paleonemertea	Cephalothricidae	Cephalothrix	Cephalothrix sp. SCS-2010	0	0	0	0	0	0	0	0	0	0	0	0	0	0	0	2	0	0	0	0	0	0	0	0	0	0	0	0	0	0	0	0	0	0	0
Eukaryota	Streptophyta	unclassified (derived from Streptophyta)	Ceratophyllales	Ceratophyllaceae	Ceratophyllum	Ceratophyllum demersum	0	0	0	0	0	0	0	0	0	0	0	0	0	0	0	0	0	0	0	0	0	0	1	0	0	0	0	0	0	0	0	0	0	0	0
Eukaryota	Chordata	Mammalia	Perissodactyla	Rhinocerotidae	Ceratotherium	Ceratotherium simum	0	0	0	0	0	0	0	0	0	0	0	0	0	0	0	0	0	0	0	0	0	0	0	0	1	0	0	0	0	0	0	0	0	0	0
Eukaryota	Chordata	Mammalia	unclassified (derived from Mammalia)	Cervidae	Cervus	Cervus eldi	0	0	0	0	0	0	0	0	0	0	1	0	0	0	0	0	0	0	0	0	0	0	0	0	0	0	0	0	0	0	0	0	0	0	0
Eukaryota	Ascomycota	Sordariomycetes	Sordariales	Chaetomiaceae	Chaetomium	Chaetomium globosum	6	31	2	16	4	1	4	1	0	0	0	1	0	1	7	196	16	16	0	162	1	2	5	3	4	10	1	0	5	2	13	24	6	0	0
Eukaryota	Streptophyta	Coleochaetophyceae	Coleochaetales	Chaetosphaeridiaceae	Chaetosphaeridium	Chaetosphaeridium globosum	0	1	0	2	0	0	0	0	0	0	0	0	0	0	0	5	0	1	0	0	0	0	1	0	1	0	0	0	0	0	1	3	0	0	0
Eukaryota	Streptophyta	Charophyceae	Charales	Characeae	Chara	Chara vulgaris	0	0	0	2	0	0	0	0	0	0	0	0	0	0	0	3	1	0	0	0	0	0	0	1	0	1	0	0	0	0	1	0	0	1	0
Eukaryota	unclassified (derived from Eukaryota)	Raphidophyceae	Chattonellales	Chattonellaceae	Chattonella	Chattonella marina	0	1	0	1	0	0	0	0	0	0	0	0	0	0	0	1	0	0	0	0	0	0	0	1	0	0	0	0	0	0	0	0	0	0	0
Eukaryota	Chlorophyta	Chlorophyceae	Chlamydomonadales	Chlamydomonadaceae	Chlamydomonas	Chlamydomonas reinhardtii	46	42	12	83	2	9	97	143	39	16	3	0	0	3	31	318	77	83	26	150	28	147	25	31	17	58	45	54	50	74	96	118	27	0	0
Eukaryota	Streptophyta	unclassified (derived from Streptophyta)	Chloranthales	Chloranthaceae	Chloranthus	Chloranthus spicatus	0	0	0	0	0	0	0	0	0	0	0	0	0	0	0	1	0	0	0	0	0	0	0	0	0	0	0	0	0	0	0	0	0	0	0
Eukaryota	Chlorophyta	Trebouxiophyceae	Chlorellales	Chlorellaceae	Chlorella	Chlorella vulgaris	0	0	0	2	0	0	0	0	0	0	0	0	0	0	1	2	0	0	0	0	0	0	0	0	0	0	0	0	0	0	3	2	0	0	0
Eukaryota	Streptophyta	Chlorokybophyceae	Chlorokybales	Chlorokybaceae	Chlorokybus	Chlorokybus atmophyticus	6	1	1	1	0	0	0	0	0	0	0	0	0	0	0	2	2	1	0	0	0	0	2	1	0	0	0	0	0	0	2	4	0	0	0
Eukaryota	Chordata	Mammalia	Pilosa	Megalonychidae	Choloepus	Choloepus didactylus	0	0	0	0	0	0	0	0	0	0	1	0	0	0	0	0	0	0	0	0	0	0	0	0	0	0	0	0	0	0	0	0	0	0	0
Eukaryota	unclassified (derived from Eukaryota)	Florideophyceae	Gigartinales	Gigartinaceae	Chondrus	Chondrus crispus	2	4	0	7	0	0	0	0	0	0	0	0	0	0	0	5	0	0	0	0	0	0	0	1	0	1	0	0	0	0	0	0	0	0	0
Eukaryota	Chromerida	unclassified (derived from Chromerida)	unclassified (derived from Chromerida)	unclassified (derived from Chromerida)	unclassified (derived from Chromerida)	Chromerida sp. RM11	0	0	0	0	0	0	0	0	0	0	0	0	0	0	0	0	0	0	0	0	0	0	0	0	0	0	0	0	0	0	2	2	0	0	0
Eukaryota	Chordata	Mammalia	unclassified (derived from Mammalia)	Chrysochloridae	Chrysochloris	Chrysochloris asiatica	0	0	0	0	0	0	0	0	0	0	0	0	0	0	0	1	0	0	0	0	0	0	0	0	0	0	0	0	0	0	0	0	0	0	0
Eukaryota	unclassified (derived from Eukaryota)	Synurophyceae	Synurales	Synuraceae	Chrysodidymus	Chrysodidymus synuroideus	0	2	0	1	0	0	0	0	0	0	0	0	0	0	0	3	0	0	0	0	0	0	0	0	0	0	0	0	0	0	0	0	0	0	0
Eukaryota	Cnidaria	Anthozoa	Antipatharia	Cladopathidae	Chrysopathes	Chrysopathes formosa	0	0	0	0	0	0	0	0	0	0	0	0	0	0	0	0	0	0	0	0	0	0	0	1	0	0	0	0	0	0	0	0	0	0	0
Eukaryota	Streptophyta	unclassified (derived from Streptophyta)	Fabales	Fabaceae	Cicer	Cicer arietinum	0	0	0	0	0	0	0	0	0	0	0	0	0	0	0	0	0	0	0	0	0	0	0	0	0	0	0	0	0	0	1	0	0	0	0
Eukaryota	Chordata	Ascidiacea	Enterogona	Cionidae	Ciona	Ciona intestinalis	17	40	0	47	0	1	1	7	0	0	0	2	0	0	13	405	35	26	2	2	4	5	15	5	9	16	23	4	15	40	50	51	9	2	0
Eukaryota	Streptophyta	unclassified (derived from Streptophyta)	Sapindales	Rutaceae	Citrus	Citrus sinensis	0	0	0	0	0	0	0	0	0	0	0	1	0	0	0	0	0	0	0	0	0	0	0	0	0	0	0	0	0	0	0	0	0	0	0
Eukaryota	Chytridiomycota	Chytridiomycetes	Cladochytriales	Cladochytriaceae	Cladochytrium	Cladochytrium replicatum	0	1	0	0	0	0	0	0	0	0	0	0	0	0	0	10	0	0	0	0	0	0	0	0	0	0	0	0	0	0	0	0	0	0	0
Eukaryota	Ascomycota	Saccharomycetes	Saccharomycetales	Metschnikowiaceae	Clavispora	Clavispora lusitaniae	6	8	0	12	0	0	1	0	0	0	0	0	0	0	1	175	11	6	0	3	3	1	1	8	3	1	5	2	2	0	18	7	0	0	0
Eukaryota	Chordata	Aves	Passeriformes	Tyrannidae	Cnemotriccus	Cnemotriccus fuscatus	1	0	0	0	0	0	0	0	0	0	0	0	0	0	0	0	0	0	0	0	0	0	0	0	0	0	0	0	0	0	0	0	0	0	0
Eukaryota	Ascomycota	Eurotiomycetes	Onygenales	unclassified (derived from Onygenales)	Coccidioides	Coccidioides immitis	6	10	1	14	0	0	2	0	0	0	0	1	0	0	11	267	25	16	0	0	2	1	6	7	3	8	3	0	0	2	17	28	3	0	0
Eukaryota	Ascomycota	Eurotiomycetes	Onygenales	unclassified (derived from Onygenales)	Coccidioides	Coccidioides posadasii	5	6	2	6	1	0	2	1	0	0	0	0	0	0	5	143	10	14	0	0	2	1	2	2	2	5	1	0	1	2	13	16	1	0	0
Eukaryota	Blastocladiomycota	Blastocladiomycetes	Blastocladiales	Coelomomycetaceae	Coelomomyces	Coelomomyces stegomyiae	0	1	0	0	0	0	0	0	0	0	0	0	0	0	0	0	0	0	0	0	0	0	0	1	0	0	0	0	0	0	0	0	0	0	0
Eukaryota	Chordata	Actinopterygii	Gadiformes	Macrouridae	Coelorinchus	Coelorinchus kishinouyei	0	0	0	0	0	0	0	0	0	0	0	0	0	0	0	3	0	0	0	0	0	0	0	0	0	0	0	0	0	0	0	0	0	0	0
Eukaryota	Streptophyta	unclassified (derived from Streptophyta)	Gentianales	Rubiaceae	Coffea	Coffea arabica	0	0	0	0	0	0	0	0	0	0	0	0	0	0	0	0	0	0	0	0	0	0	0	0	0	0	0	0	0	0	0	1	0	0	0
Eukaryota	unclassified (derived from Fungi)	unclassified (derived from Fungi)	Entomophthorales	Ancylistaceae	Conidiobolus	Conidiobolus coronatus	0	1	0	3	0	0	0	0	0	0	0	0	0	0	0	0	0	0	0	0	0	0	0	0	0	0	0	0	0	0	0	0	0	0	0
Eukaryota	Basidiomycota	Agaricomycetes	Agaricales	Psathyrellaceae	Coprinopsis	Coprinopsis cinerea	25	50	14	33	1	0	5	4	0	4	3	4	0	1	8	718	26	33	3	321	1	18	39	30	5	15	18	19	12	2	32	47	5	0	0
Eukaryota	Ascomycota	Sordariomycetes	Hypocreales	Cordycipitaceae	Cordyceps	Cordyceps brongniartii	0	0	0	0	0	0	0	0	0	0	0	0	0	0	0	0	0	0	0	0	1	0	0	0	0	0	3	0	0	0	0	0	0	0	0
Eukaryota	Streptophyta	unclassified (derived from Streptophyta)	Cucurbitales	Corynocarpaceae	Corynocarpus	Corynocarpus laevigata	0	1	0	0	0	0	0	0	0	0	0	0	0	0	0	0	0	0	0	0	0	0	0	0	0	0	0	0	0	0	0	0	0	0	0
Eukaryota	Basidiomycota	Tremellomycetes	Tremellales	Tremellaceae	Filobasidiella	Cryptococcus neoformans	45	97	36	65	0	1	3	4	2	7	3	6	1	4	46	1394	68	44	6	149	2	7	52	15	36	24	9	3	9	39	83	93	13	0	0
Eukaryota	Streptophyta	Coniferopsida	Coniferales	Cupressaceae	Cryptomeria	Cryptomeria japonica	0	0	0	0	0	0	0	0	0	0	0	0	0	0	0	0	0	0	0	0	0	0	0	0	0	0	0	0	0	0	0	2	0	0	0
Eukaryota	unclassified (derived from Eukaryota)	Cryptophyta	Cryptomonadales	Cryptomonadaceae	Cryptomonas	Cryptomonas paramecium	0	0	0	0	0	0	0	0	0	0	0	0	0	0	0	2	0	0	0	1	0	0	0	0	0	0	0	0	0	0	1	0	0	0	0
Eukaryota	Apicomplexa	Coccidia	Eucoccidiorida	Cryptosporidiidae	Cryptosporidium	Cryptosporidium hominis	15	23	0	19	0	1	0	0	0	0	3	0	0	0	1	34	3	5	1	46	0	33	2	0	1	1	1	1	0	1	7	6	3	0	0
Eukaryota	Apicomplexa	Coccidia	Eucoccidiorida	Cryptosporidiidae	Cryptosporidium	Cryptosporidium muris	4	15	0	10	0	0	0	1	0	0	0	2	0	0	0	45	0	2	0	0	0	0	0	3	2	2	2	0	3	10	2	0	0	0	0
Eukaryota	Apicomplexa	Coccidia	Eucoccidiorida	Cryptosporidiidae	Cryptosporidium	Cryptosporidium parvum	19	52	0	44	1	0	0	0	0	0	0	0	0	0	5	95	3	6	0	0	1	0	1	4	3	3	2	2	6	16	21	18	15	0	0
Eukaryota	Streptophyta	unclassified (derived from Streptophyta)	Cucurbitales	Cucurbitaceae	Cucumis	Cucumis sativus	0	0	0	0	0	0	0	0	0	0	0	0	0	0	0	0	0	0	0	0	0	0	0	0	0	0	0	0	0	0	1	0	0	0	0
Eukaryota	Streptophyta	unclassified (derived from Streptophyta)	Cucurbitales	Cucurbitaceae	Cucurbita	Cucurbita pepo	0	0	0	0	0	0	0	0	0	0	0	0	0	0	0	0	0	1	0	0	0	0	0	0	0	0	0	0	0	0	0	0	0	0	0
Eukaryota	Arthropoda	Insecta	Diptera	Culicidae	Culex	Culex quinquefasciatus	8	13	3	24	0	7	6	0	3	0	2	1	1	0	14	147	12	28	5	0	1	14	5	6	6	10	12	34	4	18	22	22	12	1	0
Eukaryota	Streptophyta	unclassified (derived from Streptophyta)	Solanales	Convolvulaceae	Cuscuta	Cuscuta exaltata	0	0	0	0	0	0	0	0	0	0	0	0	0	0	0	0	0	0	0	0	0	0	0	0	0	0	0	0	0	0	0	0	1	0	0
Eukaryota	unclassified (derived from Eukaryota)	Bangiophyceae	Cyanidiales	Cyanidiaceae	Cyanidioschyzon	Cyanidioschyzon merolae	2	2	0	2	0	0	0	0	0	0	0	0	0	0	1	8	3	4	1	3	0	1	0	1	1	0	0	4	0	0	6	1	2	0	0
Eukaryota	unclassified (derived from Eukaryota)	Bangiophyceae	Cyanidiales	Cyanidiaceae	Cyanidium	Cyanidium caldarium	1	1	1	2	0	0	0	2	0	0	0	0	0	1	0	1	5	4	0	14	1	0	3	0	0	1	0	11	0	0	13	21	1	0	0
Eukaryota	unclassified (derived from Eukaryota)	Glaucocystophyceae	unclassified (derived from Glaucocystophyceae)	Cyanophoraceae	Cyanophora	Cyanophora paradoxa	7	3	1	3	0	0	0	0	0	0	1	0	0	0	1	6	3	5	0	0	0	0	5	2	1	1	1	0	0	0	13	11	1	0	0
Eukaryota	Streptophyta	Cycadopsida	Cycadales	Cycadaceae	Cycas	Cycas taitungensis	0	0	0	0	0	0	0	0	0	0	0	0	0	0	0	1	0	0	0	0	0	0	0	0	0	0	0	0	0	0	0	0	0	0	0
Eukaryota	Nematoda	Chromadorea	Rhabditida	Strongylidae	Cylicocyclus	Cylicocyclus insignis	0	0	0	1	0	0	0	0	0	0	0	0	0	0	0	0	0	0	0	0	0	0	0	0	0	0	0	0	0	0	0	0	0	0	0
Eukaryota	Chordata	Actinopterygii	Cypriniformes	Cyprinidae	Danio	Danio rerio	62	118	38	106	0	0	5	12	0	0	41	0	0	0	48	891	128	76	5	4	2	3	55	42	30	56	15	66	14	49	123	110	40	0	1
Eukaryota	Chordata	Mammalia	Cingulata	Dasypodidae	Dasypus	Dasypus novemcinctus	0	0	0	0	0	0	0	0	0	0	1	0	0	0	0	0	0	0	0	0	0	0	0	0	0	0	0	0	0	0	0	0	0	0	0
Eukaryota	Chordata	Mammalia	Primates	Daubentoniidae	Daubentonia	Daubentonia madagascariensis	0	0	0	0	0	0	0	0	0	0	1	0	0	0	0	0	0	0	0	0	0	0	0	0	0	0	0	0	0	0	0	0	0	0	0
Eukaryota	Streptophyta	unclassified (derived from Streptophyta)	Apiales	Apiaceae	Daucus	Daucus carota	0	0	0	0	0	0	0	0	0	0	0	0	0	0	0	0	0	0	0	0	0	0	0	0	0	0	0	0	0	0	0	1	0	0	0
Eukaryota	Ascomycota	Saccharomycetes	Saccharomycetales	Debaryomycetaceae	Debaryomyces	Debaryomyces hansenii	10	18	1	30	0	0	0	3	0	0	1	0	0	0	7	291	24	12	1	1	0	0	8	12	5	5	5	0	1	3	12	28	2	0	0
Eukaryota	Phaeophyceae	unclassified (derived from Phaeophyceae)	Desmarestiales	Desmarestiaceae	Desmarestia	Desmarestia viridis	0	0	0	1	0	0	0	0	0	0	0	0	0	0	0	0	0	0	0	0	0	0	0	0	0	0	0	0	0	0	0	0	0	0	0
Eukaryota	unclassified (derived from Eukaryota)	unclassified (derived from Eukaryota)	Dictyosteliida	unclassified (derived from Dictyosteliida)	Dictyostelium	Dictyostelium citrinum	0	0	0	1	0	0	0	0	0	0	0	0	0	0	0	0	0	0	0	0	0	0	0	0	0	0	0	0	0	0	1	2	0	0	0
Eukaryota	unclassified (derived from Eukaryota)	unclassified (derived from Eukaryota)	Dictyosteliida	unclassified (derived from Dictyosteliida)	Dictyostelium	Dictyostelium discoideum	183	250	43	593	17	10	43	72	191	87	27	0	0	1	131	1557	289	213	38	431	25	62	104	98	96	127	94	31	94	62	306	370	182	5	0
Eukaryota	Phaeophyceae	unclassified (derived from Phaeophyceae)	Dictyotales	Dictyotaceae	Dictyota	Dictyota dichotoma	2	0	0	0	0	0	0	0	0	0	0	0	0	0	0	0	0	0	0	0	0	0	0	0	0	0	0	0	0	0	0	0	0	0	0
Eukaryota	Streptophyta	Liliopsida	Dioscoreales	Dioscoreaceae	Dioscorea	Dioscorea elephantipes	0	0	0	0	0	0	0	0	0	0	0	0	0	0	0	0	1	0	0	0	0	0	0	0	0	0	0	0	0	0	0	1	0	0	0
Eukaryota	Chordata	Ascidiacea	Enterogona	Didemnidae	Diplosoma	Diplosoma listerianum	0	0	0	0	0	0	0	0	0	0	0	0	0	0	0	1	0	0	0	0	0	0	0	0	0	0	0	0	0	0	0	0	0	0	0
Eukaryota	Cnidaria	Anthozoa	Corallimorpharia	Discosomatidae	Discosoma	Discosoma sp. CASIZ 168916	0	0	0	0	0	0	0	0	0	0	0	0	0	0	0	0	0	0	0	0	0	0	0	0	0	0	0	0	0	0	1	0	0	0	0
Eukaryota	Streptophyta	unclassified (derived from Streptophyta)	Canellales	Winteraceae	Drimys	Drimys granadensis	0	0	0	0	0	0	0	0	0	0	0	0	0	0	0	0	0	0	0	0	0	0	0	0	0	0	0	0	0	0	1	0	0	0	0
Eukaryota	Arthropoda	Insecta	Diptera	Drosophilidae	Drosophila	Drosophila ananassae	24	41	31	20	2	1	1	1	0	0	0	0	0	0	34	56	19	24	0	2	0	1	23	41	24	6	4	2	1	13	18	19	5	0	0
Eukaryota	Arthropoda	Insecta	Diptera	Drosophilidae	Drosophila	Drosophila erecta	7	57	26	6	0	0	1	2	0	0	1	0	0	0	24	43	3	6	11	20	0	3	37	30	21	7	4	1	5	0	4	12	7	0	0
Eukaryota	Arthropoda	Insecta	Diptera	Drosophilidae	Drosophila	Drosophila grimshawi	4	6	16	22	0	4	2	6	0	0	1	0	0	0	7	99	5	12	1	17	1	14	3	5	3	8	2	28	7	4	15	3	12	1	0
Eukaryota	Arthropoda	Insecta	Diptera	Drosophilidae	Drosophila	Drosophila melanogaster	54	107	33	91	4	4	9	4	6	5	5	2	0	0	64	843	59	68	11	17	4	12	28	27	38	54	19	25	14	28	76	98	30	2	0
Eukaryota	Arthropoda	Insecta	Diptera	Drosophilidae	Drosophila	Drosophila mojavensis	12	7	2	27	3	3	49	3	0	0	0	0	0	0	7	77	14	13	9	8	3	5	3	6	5	7	11	1	3	0	13	13	5	0	0
Eukaryota	Arthropoda	Insecta	Diptera	Drosophilidae	Drosophila	Drosophila persimilis	6	3	0	10	0	0	1	8	0	0	0	0	0	0	4	48	2	3	11	7	5	6	3	2	0	5	42	4	9	7	9	11	5	0	0
Eukaryota	Arthropoda	Insecta	Diptera	Drosophilidae	Drosophila	Drosophila pseudoobscura	6	5	2	6	1	7	5	9	0	0	1	1	0	0	4	48	16	3	2	5	11	6	3	3	3	3	21	3	11	9	10	14	19	0	0
Eukaryota	Arthropoda	Insecta	Diptera	Drosophilidae	Drosophila	Drosophila sechellia	1	1	0	5	0	0	1	0	0	0	5	0	0	0	0	29	0	2	0	1	0	1	1	2	1	2	0	2	2	1	4	4	2	0	0
Eukaryota	Arthropoda	Insecta	Diptera	Drosophilidae	Drosophila	Drosophila simulans	1	1	0	2	0	0	7	17	0	0	0	0	0	0	1	31	2	5	0	4	0	13	2	0	1	1	6	0	9	7	1	2	3	0	0
Eukaryota	Arthropoda	Insecta	Diptera	Drosophilidae	Drosophila	Drosophila virilis	2	10	0	9	1	0	2	1	0	0	1	0	0	0	10	63	9	14	1	2	3	1	1	4	7	10	3	1	5	2	20	12	20	1	0
Eukaryota	Arthropoda	Insecta	Diptera	Drosophilidae	Drosophila	Drosophila willistoni	6	6	4	16	0	0	8	4	0	0	899	0	0	1	9	95	9	9	9	4	3	2	4	2	7	5	6	19	2	5	13	19	14	0	0
Eukaryota	Arthropoda	Insecta	Diptera	Drosophilidae	Drosophila	Drosophila yakuba	1	0	0	4	1	0	2	5	0	0	0	0	0	0	3	31	5	6	3	1	2	12	3	1	0	0	10	1	7	0	4	1	4	0	0
Eukaryota	unclassified (derived from Eukaryota)	Dinophyceae	Peridiniales	Peridiniaceae	Durinskia	Durinskia baltica	1	0	0	4	0	0	0	0	0	0	0	0	0	0	0	1	0	1	0	0	0	0	0	0	0	0	0	0	0	0	0	0	0	0	0
Eukaryota	Phaeophyceae	unclassified (derived from Phaeophyceae)	Ectocarpales	Ectocarpaceae	Ectocarpus	Ectocarpus siliculosus	0	1	0	0	0	0	0	0	0	0	0	0	0	0	0	1	0	0	0	0	0	0	0	0	0	0	0	1	2	0	1	0	0	0	0
Eukaryota	Porifera	Demospongiae	Poecilosclerida	Raspailiidae	Ectyoplasia	Ectyoplasia ferox	0	0	0	0	0	0	0	0	0	0	0	0	0	0	0	1	0	0	0	0	0	0	0	0	0	0	0	0	0	0	0	0	0	0	0
Eukaryota	Apicomplexa	Coccidia	Eucoccidiorida	Eimeriidae	Eimeria	Eimeria tenella	0	0	0	0	0	1	0	0	0	0	0	0	0	0	0	1	0	0	0	0	0	0	0	1	0	0	2	0	0	0	0	0	0	0	0
Eukaryota	Ascomycota	Eurotiomycetes	Eurotiales	Trichocomaceae	Emericella	Emericella nidulans	45	89	41	21	0	0	1	1	1	0	1	2	1	0	53	310	35	46	0	0	1	4	41	31	31	23	3	0	4	5	34	62	6	0	1
Eukaryota	unclassified (derived from Eukaryota)	unclassified (derived from Eukaryota)	Isochrysidales	Noelaerhabdaceae	Emiliania	Emiliania huxleyi	2	1	0	2	0	0	0	0	0	0	0	0	0	0	0	1	0	1	0	0	0	1	0	0	2	0	0	0	0	0	6	6	1	1	0
Eukaryota	Microsporidia	unclassified (derived from Microsporidia)	unclassified (derived from Microsporidia)	Unikaryonidae	Encephalitozoon	Encephalitozoon cuniculi	3	8	0	10	0	0	0	8	0	0	1	0	0	1	3	197	3	8	0	6	0	3	1	1	1	2	2	1	2	1	14	9	3	1	0
Eukaryota	Microsporidia	unclassified (derived from Microsporidia)	unclassified (derived from Microsporidia)	Unikaryonidae	Encephalitozoon	Encephalitozoon intestinalis	2	6	0	5	0	0	0	0	0	0	0	0	0	0	1	79	0	3	0	1	0	1	0	0	0	0	0	1	2	0	2	4	1	0	0
Eukaryota	unclassified (derived from Fungi)	unclassified (derived from Fungi)	Endogonales	Endogonaceae	Endogone	Endogone pisiformis	0	0	0	0	0	0	0	0	0	0	0	0	0	0	0	4	0	0	0	0	0	0	0	0	0	0	0	0	0	0	0	0	0	0	0
Eukaryota	unclassified (derived from Eukaryota)	unclassified (derived from Eukaryota)	unclassified (derived from Eukaryota)	unclassified (derived from Eukaryota)	Entamoeba	Entamoeba dispar	8	11	1	7	1	0	3	2	0	0	0	0	0	0	5	18	5	2	2	1	0	0	5	5	2	2	3	3	0	4	21	11	12	0	0
Eukaryota	unclassified (derived from Eukaryota)	unclassified (derived from Eukaryota)	unclassified (derived from Eukaryota)	unclassified (derived from Eukaryota)	Entamoeba	Entamoeba histolytica	18	28	36	35	0	2	4	1	131	61	0	0	0	1	9	79	10	10	82	1	2	5	41	44	35	24	59	11	105	9	75	25	29	1	0
Eukaryota	Microsporidia	unclassified (derived from Microsporidia)	unclassified (derived from Microsporidia)	Enterocytozoonidae	Enterocytozoon	Enterocytozoon bieneusi	5	1	1	23	2	0	0	0	0	0	3	0	0	0	5	39	8	25	0	2	0	0	4	2	3	5	0	4	3	3	9	15	47	0	1
Eukaryota	unclassified (derived from Fungi)	unclassified (derived from Fungi)	Entomophthorales	Entomophthoraceae	Entomophthora	Entomophthora muscae	0	1	0	2	0	0	0	0	0	0	0	0	0	0	0	0	0	0	0	0	0	0	0	0	0	0	0	0	0	0	0	0	0	0	0
Eukaryota	Chordata	Mammalia	Perissodactyla	Equidae	Equus	Equus caballus	27	13	17	13	0	0	1	2	0	0	99	0	0	0	21	58	12	8	0	7	0	1	34	22	10	11	2	5	7	6	26	17	4	0	0
Eukaryota	Ascomycota	Saccharomycetes	Saccharomycetales	Saccharomycetaceae	Eremothecium	Eremothecium gossypii	5	20	3	23	0	0	1	0	18	7	0	1	0	0	10	486	19	11	1	2	0	1	7	10	3	10	3	1	3	9	30	22	15	1	0
Eukaryota	Chordata	Mammalia	Cetacea	Eschrichtiidae	Eschrichtius	Eschrichtius robustus	0	0	0	0	0	0	0	0	0	0	0	0	0	0	0	0	0	0	0	0	0	0	0	0	1	0	0	0	0	0	0	0	0	0	0
Eukaryota	Euglenida	unclassified (derived from Euglenida)	Euglenales	unclassified (derived from Euglenales)	Euglena	Euglena gracilis	1	0	0	0	0	0	0	0	0	0	0	0	0	0	0	4	0	0	0	0	0	0	0	0	0	0	0	0	0	0	0	2	0	0	0
Eukaryota	Euglenida	unclassified (derived from Euglenida)	Euglenales	unclassified (derived from Euglenales)	Euglena	Euglena longa	0	0	0	0	0	0	0	0	0	0	0	0	0	0	0	1	0	0	0	0	0	0	0	0	0	0	0	0	0	0	1	0	0	0	0
Eukaryota	Chordata	Mammalia	Primates	Lemuridae	Eulemur	Eulemur macaco	0	0	0	0	0	0	0	0	0	0	1	0	0	0	0	0	0	0	0	0	0	0	0	0	0	0	0	0	0	0	0	0	0	0	0
Eukaryota	Chordata	Amphibia	Caudata	Plethodontidae	Eurycea	Eurycea bislineata	0	0	0	0	0	0	0	0	0	0	0	0	0	0	0	2	0	0	0	0	0	0	0	0	0	0	0	0	0	0	0	0	0	0	0
Eukaryota	Streptophyta	unclassified (derived from Streptophyta)	Caryophyllales	Polygonaceae	Fagopyrum	Fagopyrum esculentum	0	0	0	0	0	0	0	0	0	0	0	0	0	0	0	1	0	0	0	0	0	0	0	0	0	0	0	0	0	0	0	0	0	0	0
Eukaryota	Chordata	Amphibia	Anura	Ranidae	Fejervarya	Fejervarya cancrivora	0	1	0	0	0	0	0	0	0	0	0	0	0	0	0	0	0	0	0	0	0	0	0	0	0	0	0	0	0	0	0	0	0	0	0
Eukaryota	Chlorophyta	Chlorophyceae	Chaetopeltidales	Chaetopeltidaceae	Floydiella	Floydiella terrestris	0	0	0	2	0	0	0	0	0	0	0	0	0	0	0	0	0	0	0	0	0	0	0	0	0	0	0	0	0	0	0	0	2	0	0
Eukaryota	Phaeophyceae	unclassified (derived from Phaeophyceae)	Fucales	Fucaceae	Fucus	Fucus vesiculosus	0	1	0	0	0	0	0	0	0	0	0	0	0	0	0	0	0	1	0	0	0	0	0	0	0	0	0	0	0	0	0	0	0	0	0
Eukaryota	Chordata	Aves	Galliformes	Phasianidae	Gallus	Gallus gallus	17	30	3	29	1	1	7	1	7	5	68	0	0	0	11	326	31	24	0	2	2	3	17	7	11	31	15	2	8	9	25	41	16	1	0
Eukaryota	Arthropoda	Insecta	Hemiptera	Flatidae	Geisha	Geisha distinctissima	0	0	0	0	0	0	0	0	0	0	0	0	0	0	0	0	0	1	0	0	0	0	0	0	0	0	0	0	0	0	0	0	0	0	0
Eukaryota	Porifera	Demospongiae	Astrophorida	Geodiidae	Geodia	Geodia neptuni	0	0	0	0	0	0	0	0	0	0	0	0	0	0	0	3	0	0	0	0	0	0	0	0	0	0	0	0	0	0	0	0	0	0	0
Eukaryota	Streptophyta	unclassified (derived from Streptophyta)	Geraniales	Geraniaceae	Geranium	Geranium palmatum	0	0	0	0	0	0	0	0	0	0	0	0	0	1	0	0	0	0	0	0	0	0	0	0	0	0	0	0	0	0	0	0	0	0	0
Eukaryota	unclassified (derived from Eukaryota)	unclassified (derived from Eukaryota)	unclassified (derived from Eukaryota)	Hexamitidae	Giardia	Giardia intestinalis	4	17	1	28	0	0	4	23	0	0	0	0	0	0	5	30	3	7	0	1	0	2	5	4	0	3	0	1	2	1	40	34	8	0	0
Eukaryota	Ascomycota	Sordariomycetes	Hypocreales	Nectriaceae	Gibberella	Gibberella zeae	90	83	42	79	3	1	4	6	40	32	2	5	1	12	45	904	127	104	5	1	9	46	52	65	45	78	7	4	4	7	110	111	15	1	0
Eukaryota	Basidiomycota	Agaricomycetes	Agaricales	Physalacriaceae	Gloiocephala	Gloiocephala aquatica	0	0	0	0	0	0	0	0	0	0	0	1	0	0	0	0	0	0	0	0	0	0	0	0	0	0	0	0	0	0	0	0	0	0	0
Eukaryota	Glomeromycota	Glomeromycetes	Glomerales	Glomeraceae	Glomus	Glomus intraradices	0	0	0	0	0	0	0	0	0	0	0	0	0	0	0	1	0	0	0	0	0	0	0	1	0	0	0	0	0	0	0	0	0	0	0
Eukaryota	Glomeromycota	Glomeromycetes	Glomerales	Glomeraceae	Glomus	Glomus irregulare	0	0	0	0	0	0	0	0	0	0	0	0	0	0	0	6	0	0	0	0	0	0	0	0	0	0	0	0	0	0	0	0	0	0	0
Eukaryota	Arthropoda	Ellipura	Collembola	Hypogastruridae	Gomphiocephalus	Gomphiocephalus hodgsoni	0	1	0	0	0	0	0	0	0	0	0	0	0	0	0	1	0	0	0	0	0	0	1	0	0	0	0	0	0	0	0	0	0	0	0
Eukaryota	Chordata	Mammalia	Primates	Hominidae	Gorilla	Gorilla gorilla	0	0	0	0	0	0	0	0	0	0	2	0	0	0	0	0	0	0	0	0	0	0	0	0	0	0	0	0	0	0	0	0	0	0	0
Eukaryota	Streptophyta	unclassified (derived from Streptophyta)	Malvales	Malvaceae	Gossypium	Gossypium hirsutum	0	0	0	0	0	0	0	0	0	0	0	0	0	1	0	0	0	0	0	0	0	0	0	0	0	0	0	0	0	0	0	0	0	0	0
Eukaryota	unclassified (derived from Eukaryota)	Florideophyceae	Gracilariales	Gracilariaceae	Gracilaria	Gracilaria tenuistipitata	0	0	0	0	0	0	1	0	0	0	0	0	0	0	0	2	0	2	0	0	0	0	0	0	0	1	0	0	0	0	1	15	2	0	0
Eukaryota	unclassified (derived from Eukaryota)	Florideophyceae	Gracilariales	Gracilariaceae	Gracilariophila	Gracilariophila oryzoides	0	3	0	3	0	0	0	0	0	0	0	0	0	0	0	0	0	0	0	0	0	0	0	0	0	0	0	0	0	0	0	0	0	0	0
Eukaryota	unclassified (derived from Eukaryota)	Cryptophyta	Pyrenomonadales	Geminigeraceae	Guillardia	Guillardia theta	3	6	0	9	0	0	1	0	0	0	1	0	0	0	3	11	4	6	0	0	2	0	1	2	1	5	2	1	0	0	12	4	0	0	0
Eukaryota	Chordata	Ascidiacea	Stolidobranchia	Pyuridae	Halocynthia	Halocynthia roretzi	0	1	0	0	0	0	0	0	0	0	0	0	0	0	0	0	0	0	0	0	0	0	0	0	0	0	0	0	0	0	0	0	0	0	0
Eukaryota	Chordata	Actinopterygii	Perciformes	Haemulidae	Hapalogenys	Hapalogenys nigripinnis	0	0	0	0	0	0	0	0	0	0	0	0	0	0	0	1	0	0	0	0	0	0	0	0	0	0	0	0	0	0	0	0	0	0	0
Eukaryota	Arthropoda	Malacostraca	unclassified (derived from Malacostraca)	Squillidae	Harpiosquilla	Harpiosquilla harpax	0	0	0	0	0	0	0	0	0	0	0	0	0	0	0	1	0	0	0	0	0	0	0	0	0	0	0	0	0	0	0	0	0	0	0
Eukaryota	Chytridiomycota	Monoblepharidomycetes	Monoblepharidales	Harpochytriaceae	Harpochytrium	Harpochytrium sp. JEL105	1	1	0	1	0	0	0	0	0	0	0	0	0	0	0	3	0	0	0	0	0	0	0	0	0	0	0	0	0	0	0	0	0	0	0
Eukaryota	Chytridiomycota	Monoblepharidomycetes	Monoblepharidales	Harpochytriaceae	Harpochytrium	Harpochytrium sp. JEL94	0	0	0	0	0	0	0	0	0	0	0	0	0	0	0	2	0	0	0	0	0	0	0	0	0	0	0	0	0	0	0	0	0	0	0
Eukaryota	unclassified (derived from Eukaryota)	unclassified (derived from Eukaryota)	unclassified (derived from Eukaryota)	Hartmannellidae	Hartmannella	Hartmannella vermiformis	1	3	0	2	0	0	0	0	0	0	0	0	0	0	0	0	0	0	0	0	0	0	0	3	0	0	0	0	0	0	1	0	0	0	0
Eukaryota	Streptophyta	unclassified (derived from Streptophyta)	Asterales	Asteraceae	Helianthus	Helianthus annuus	0	0	0	0	0	0	0	0	0	0	0	0	0	1	0	0	0	0	0	0	0	0	0	0	0	0	0	0	0	0	0	0	0	0	0
Eukaryota	Chordata	Mammalia	Insectivora	Erinaceidae	Hemiechinus	Hemiechinus auritus	0	0	0	0	0	1	0	0	0	0	1	0	0	0	0	0	0	0	0	0	0	0	0	0	0	0	0	0	0	0	0	0	0	0	0
Eukaryota	unclassified (derived from Eukaryota)	Cryptophyta	Cryptomonadales	Hemiselmidaceae	Hemiselmis	Hemiselmis andersenii	1	3	0	3	0	0	0	0	0	0	0	0	0	0	1	6	0	0	0	0	0	0	0	0	0	0	0	0	0	0	7	1	0	0	0
Eukaryota	Chordata	unclassified (derived from Chordata)	Squamata	Gekkonidae	Heteronotia	Heteronotia binoei	0	0	0	0	0	0	0	0	0	0	1	0	0	0	0	0	0	0	0	0	0	0	0	0	0	0	0	0	0	0	0	0	0	0	0
Eukaryota	unclassified (derived from Eukaryota)	Raphidophyceae	Chattonellales	Chattonellaceae	Heterosigma	Heterosigma akashiwo	1	0	0	0	0	0	0	0	0	0	0	0	0	0	0	0	0	0	0	2	1	1	0	0	0	1	0	0	2	1	4	4	0	0	0
Eukaryota	Chordata	Mammalia	Primates	Hominidae	Homo	Homo sapiens	75	132	50	216	2	11	14	23	4	14	12647	6	0	15	55	501	84	115	10	213	4	47	69	99	37	42	31	12	4	50	107	116	35	1	1
Eukaryota	Chordata	Mammalia	Primates	Hominidae	Homo	Homo sp. Altai	0	0	0	0	0	0	1	0	0	0	7	0	0	0	0	0	0	0	0	0	0	0	0	0	0	0	0	0	0	0	0	0	0	0	0
Eukaryota	Streptophyta	Lycopodiopsida	Lycopodiales	Lycopodiaceae	Huperzia	Huperzia lucidula	0	0	0	0	0	0	0	0	0	0	0	0	0	0	1	1	0	0	0	0	0	0	0	0	0	0	0	0	0	0	0	0	0	0	0
Eukaryota	Chytridiomycota	Monoblepharidomycetes	Monoblepharidales	unclassified (derived from Monoblepharidales)	Hyaloraphidium	Hyaloraphidium curvatum	1	1	0	0	0	0	0	0	0	0	0	0	0	0	0	6	0	0	0	0	0	0	2	1	0	0	0	0	0	0	0	0	0	0	0
Eukaryota	Cnidaria	Hydrozoa	Hydroida	Hydridae	Hydra	Hydra magnipapillata	1109	264	523	2225	3	7	9	12	10	6	10	0	1	20	1546	944	6025	3996	18	9	9	39	1355	588	2057	2263	14	3	30	25	162	131	50	0	0
Eukaryota	Ascomycota	Sordariomycetes	Hypocreales	Hypocreaceae	Hypocrea	Hypocrea jecorina	0	0	0	0	0	0	0	0	0	0	0	0	0	0	0	1	0	0	0	0	0	0	0	0	0	0	0	0	0	0	0	0	0	0	0
Eukaryota	Arthropoda	Arachnida	Ixodida	Ixodidae	Ixodes	Ixodes scapularis	29	23	7	53	1	2	2	4	43	21	40	0	1	0	19	309	64	39	4	17	4	1	12	18	17	29	18	12	7	4	49	488	14	0	0
Eukaryota	Ascomycota	Saccharomycetes	Saccharomycetales	Saccharomycetaceae	Kluyveromyces	Kluyveromyces lactis	7	21	14	46	0	0	1	1	0	0	0	0	0	0	5	334	15	14	2	4	0	2	15	16	4	7	2	3	2	1	26	40	9	2	0
Eukaryota	unclassified (derived from Eukaryota)	Dinophyceae	Peridiniales	Peridiniaceae	Kryptoperidinium	Kryptoperidinium foliaceum	1	0	0	3	0	0	0	0	0	0	0	0	0	0	0	0	1	0	0	0	0	0	0	0	0	1	0	0	0	0	1	1	1	0	0
Eukaryota	Basidiomycota	Agaricomycetes	Agaricales	Tricholomataceae	Laccaria	Laccaria bicolor	11	26	1	27	1	2	1	7	0	0	2	7	1	2	10	737	20	24	2	3	3	8	17	5	8	14	1	11	1	11	31	29	6	1	0
Eukaryota	Ascomycota	Saccharomycetes	Saccharomycetales	Saccharomycetaceae	Lachancea	Lachancea thermotolerans	3	5	0	14	0	0	1	0	0	0	0	0	0	0	1	169	7	8	26	64	1	3	2	1	3	9	3	0	18	26	17	13	11	0	0
Eukaryota	Phaeophyceae	unclassified (derived from Phaeophyceae)	Laminariales	Laminariaceae	Laminaria	Laminaria digitata	0	1	0	2	0	0	0	0	0	0	0	0	0	0	0	3	1	1	0	0	0	0	0	0	0	0	0	0	0	0	0	0	0	0	0
Eukaryota	Ascomycota	Sordariomycetes	Hypocreales	Cordycipitaceae	Lecanicillium	Lecanicillium muscarium	0	0	0	0	0	0	0	0	0	0	0	0	0	0	0	0	0	0	0	0	0	0	0	0	0	0	0	0	0	0	1	0	0	0	0
Eukaryota	Chordata	unclassified (derived from Chordata)	Squamata	Agamidae	Leiolepis	Leiolepis guttata	0	1	0	0	0	0	0	0	0	0	0	0	0	0	0	0	0	0	0	0	0	0	0	0	0	0	0	0	0	0	0	0	0	0	0
Eukaryota	unclassified (derived from Eukaryota)	unclassified (derived from Eukaryota)	Kinetoplastida	Trypanosomatidae	Leishmania	Leishmania braziliensis	9	11	1	9	0	0	0	0	0	0	1	0	0	0	4	30	3	5	2	0	6	3	1	0	1	9	6	0	6	27	20	28	6	0	0
Eukaryota	unclassified (derived from Eukaryota)	unclassified (derived from Eukaryota)	Kinetoplastida	Trypanosomatidae	Leishmania	Leishmania infantum	25	52	2	49	2	0	0	3	0	0	0	0	0	0	9	117	26	35	2	26	10	2	11	8	8	10	3	2	9	19	69	59	25	1	0
Eukaryota	unclassified (derived from Eukaryota)	unclassified (derived from Eukaryota)	Kinetoplastida	Trypanosomatidae	Leishmania	Leishmania major	6	19	1	15	0	0	0	1	0	0	0	0	0	1	3	37	8	10	0	0	0	1	3	2	4	7	1	2	0	3	25	21	0	0	0
Eukaryota	Chordata	Actinopterygii	Semionotiformes	Lepisosteidae	Lepisosteus	Lepisosteus osseus	0	0	0	0	0	0	0	0	0	0	0	0	0	0	0	1	0	0	0	0	0	0	0	0	0	0	0	0	0	0	0	0	0	0	0
Eukaryota	Chlorophyta	Trebouxiophyceae	Ctenocladales	Ctenocladaceae	Leptosira	Leptosira terrestris	1	0	0	1	0	0	0	0	0	0	0	0	0	0	0	1	0	0	0	0	0	0	0	0	0	0	0	0	0	0	0	0	0	0	0
Eukaryota	Ascomycota	Sordariomycetes	Diaporthales	Valsaceae	Leucostoma	Leucostoma niveum	0	0	0	0	0	0	0	0	0	0	0	0	0	0	0	0	0	1	0	0	0	0	0	0	0	0	0	0	0	0	0	0	0	0	0
Eukaryota	Nematoda	Chromadorea	Spirurida	Onchocercidae	Loa	Loa loa	15	24	1	73	1	0	1	1	0	0	58	0	0	1	2	99	7	7	0	0	1	1	2	14	4	3	4	1	2	1	4	1	3	0	0
Eukaryota	Ascomycota	Saccharomycetes	Saccharomycetales	Debaryomycetaceae	Lodderomyces	Lodderomyces elongisporus	6	13	0	15	0	2	1	1	0	0	3	0	1	0	3	224	7	18	1	9	1	2	3	6	2	2	2	2	3	2	14	18	9	0	0
Eukaryota	Streptophyta	unclassified (derived from Streptophyta)	Fabales	Fabaceae	Lotus	Lotus japonicus	0	0	0	0	0	0	0	1	0	0	0	0	0	0	0	0	0	0	0	0	0	0	0	0	0	0	0	0	0	0	1	0	0	0	0
Eukaryota	Chordata	Mammalia	Primates	Cercopithecidae	Macaca	Macaca mulatta	5	14	1	20	1	5	24	10	0	0	4370	1	1	3	8	129	31	21	1	8	0	10	6	5	6	18	6	4	2	4	27	15	8	1	1
Eukaryota	Chordata	Mammalia	Primates	Cercopithecidae	Macaca	Macaca sylvanus	0	0	0	0	0	0	0	0	0	0	1	0	0	0	0	0	0	0	0	0	0	0	0	0	0	0	0	0	0	0	0	0	0	0	0
Eukaryota	Ascomycota	Sordariomycetes	Magnaporthales	Magnaporthaceae	Magnaporthe	Magnaporthe oryzae	78	99	55	41	1	0	3	17	0	0	11	2	3	2	63	534	48	49	0	28	5	0	80	58	69	34	8	2	3	5	60	63	55	1	0
Eukaryota	Basidiomycota	Exobasidiomycetes	Malasseziales	Malasseziaceae	Malassezia	Malassezia globosa	5	24	4	21	1	15	1	0	0	0	314	13	1	32	7	599	11	14	5	1	0	8	2	6	4	6	4	4	3	3	24	18	2	0	0
Eukaryota	unclassified (derived from Eukaryota)	unclassified (derived from Eukaryota)	unclassified (derived from Eukaryota)	Malawimonadidae	Malawimonas	Malawimonas jakobiformis	3	4	0	3	0	0	0	0	0	0	0	0	0	0	0	2	1	0	0	0	0	0	0	0	0	1	0	0	0	0	0	0	0	0	0
Eukaryota	Ascomycota	Pezizomycetes	Pezizales	Pyronemataceae	Marcelleina	Marcelleina persoonii	0	0	0	0	0	0	0	0	0	0	0	0	0	0	0	11	0	0	0	0	0	0	0	0	0	0	0	0	0	0	0	0	0	0	0
Eukaryota	Streptophyta	Marchantiopsida	Marchantiales	Marchantiaceae	Marchantia	Marchantia polymorpha	2	2	0	1	0	0	0	0	0	0	0	0	0	0	0	8	3	0	0	0	0	0	0	3	1	1	0	0	0	0	0	0	0	0	0
Eukaryota	Streptophyta	Mesostigmatophyceae	Mesostigmatales	Mesostigmataceae	Mesostigma	Mesostigma viride	1	0	0	3	0	0	0	0	0	0	0	0	0	0	2	3	0	1	0	0	0	1	0	1	0	0	0	0	0	0	2	4	3	0	0
Eukaryota	Ascomycota	Saccharomycetes	Saccharomycetales	Debaryomycetaceae	Meyerozyma	Meyerozyma guilliermondii	7	7	0	5	1	0	0	0	0	0	0	0	0	0	6	174	13	5	1	1	1	5	3	29	3	7	1	1	3	1	9	11	2	0	0
Eukaryota	Chlorophyta	Prasinophyceae	Mamiellales	unclassified (derived from Mamiellales)	Micromonas	Micromonas pusilla	17	20	5	28	2	1	11	12	43	18	2	0	0	0	17	185	34	28	11	18	2	20	8	2	5	18	31	10	23	14	54	61	23	0	0
Eukaryota	Chlorophyta	Prasinophyceae	Mamiellales	unclassified (derived from Mamiellales)	Micromonas	Micromonas sp. RCC299	31	48	4	31	1	27	14	24	0	0	88	1	0	1	19	212	43	24	11	35	8	20	15	17	16	28	69	34	35	18	67	49	25	2	0
Eukaryota	Basidiomycota	Agaricomycetes	Agaricales	Marasmiaceae	Moniliophthora	Moniliophthora perniciosa	8	13	1	38	0	0	0	1	0	0	0	3	0	0	9	273	16	19	0	1	0	1	3	3	7	5	5	0	2	1	6	5	2	0	0
Eukaryota	Chytridiomycota	Monoblepharidomycetes	Monoblepharidales	Monoblepharidaceae	Monoblepharella	Monoblepharella sp. JEL15	0	0	0	0	0	0	0	0	0	0	0	0	0	0	0	4	0	0	0	0	0	0	0	0	0	0	0	0	0	0	0	0	0	0	0
Eukaryota	Chordata	Mammalia	Didelphimorphia	Didelphidae	Monodelphis	Monodelphis domestica	70	84	59	30	2	1	4	6	13	5	75	0	0	1	93	185	35	29	5	2	1	7	80	65	46	34	12	8	16	58	40	52	27	0	0
Eukaryota	Chlorophyta	Prasinophyceae	unclassified (derived from Prasinophyceae)	Monomasticaceae	Monomastix	Monomastix sp. OKE-1	0	0	0	0	0	0	0	0	0	0	0	0	0	0	0	0	0	0	0	0	0	0	0	0	0	1	0	1	0	0	0	0	0	0	0
Eukaryota	unclassified (derived from Eukaryota)	unclassified (derived from Eukaryota)	Choanoflagellida	Codonosigidae	Monosiga	Monosiga brevicollis	30	35	8	54	0	1	25	35	0	0	16	1	0	1	31	483	100	43	7	29	12	42	17	21	33	44	105	26	64	46	133	94	57	3	0
Eukaryota	unclassified (derived from Fungi)	unclassified (derived from Fungi)	Mortierellales	Mortierellaceae	Mortierella	Mortierella ramanniana	0	0	0	2	0	0	0	0	0	0	0	0	0	0	0	0	0	0	0	0	0	0	0	0	0	0	0	0	0	0	0	0	0	0	0
Eukaryota	unclassified (derived from Fungi)	unclassified (derived from Fungi)	Mortierellales	Mortierellaceae	Mortierella	Mortierella verticillata	0	0	0	0	0	0	0	0	0	0	0	0	0	0	0	68	0	0	0	0	0	0	0	0	0	0	0	0	0	0	0	0	0	0	0
Eukaryota	Chordata	Mammalia	Rodentia	Muridae	Mus	Mus musculus	45	69	9	84	17	10	17	32	51	13	453	2	0	0	39	629	92	61	13	35	11	16	45	22	33	44	70	36	40	79	76	130	45	0	1
Eukaryota	Ascomycota	Dothideomycetes	Capnodiales	Mycosphaerellaceae	Mycosphaerella	Mycosphaerella graminicola	0	0	0	0	2	0	0	0	0	0	0	0	0	0	0	1	0	0	0	0	0	0	0	0	0	0	0	0	0	0	0	0	0	0	0
Eukaryota	unclassified (derived from Eukaryota)	Heterolobosea	Schizopyrenida	Vahlkampfiidae	Naegleria	Naegleria gruberi	131	205	77	93	10	0	7	10	7	0	1	0	0	1	110	367	96	81	14	73	14	11	170	130	65	54	26	12	61	92	113	91	50	2	0
Eukaryota	Streptophyta	unclassified (derived from Streptophyta)	Ranunculales	Berberidaceae	Nandina	Nandina domestica	0	0	0	0	0	0	0	0	0	0	0	0	0	0	0	0	0	0	0	0	0	0	0	1	0	0	0	0	0	0	0	0	0	0	0
Eukaryota	Arthropoda	Insecta	Hymenoptera	Pteromalidae	Nasonia	Nasonia vitripennis	6	8	2	23	0	4	11	36	0	0	0	0	0	0	9	182	19	15	1	14	3	36	7	6	1	13	8	28	9	27	22	15	24	2	0
Eukaryota	Streptophyta	unclassified (derived from Streptophyta)	Brassicales	Brassicaceae	Nasturtium	Nasturtium officinale	0	0	0	0	0	0	0	0	0	0	0	0	0	1	0	0	0	0	0	0	0	0	0	0	0	0	0	0	0	0	0	0	0	0	0
Eukaryota	Ascomycota	Saccharomycetes	Saccharomycetales	Saccharomycetaceae	Naumovia	Naumovia castellii	0	0	0	0	0	0	0	0	0	0	0	0	0	0	0	1	0	0	0	0	0	0	0	0	0	0	0	0	0	0	0	0	0	0	0
Eukaryota	Ascomycota	Sordariomycetes	Hypocreales	Nectriaceae	Nectria	Nectria haematococca	11	10	3	25	3	1	2	0	0	0	0	1	1	3	10	228	33	36	0	19	2	28	7	8	8	25	1	4	5	1	47	39	4	0	0
Eukaryota	Porifera	Demospongiae	Poecilosclerida	Latrunculiidae	Negombata	Negombata magnifica	0	0	0	0	0	0	0	0	0	0	0	0	0	0	0	1	0	0	0	0	0	0	0	0	0	0	0	0	0	0	0	0	0	0	0
Eukaryota	Cnidaria	Anthozoa	Actiniaria	Edwardsiidae	Nematostella	Nematostella vectensis	246	258	99	491	3	16	15	59	57	28	40	0	0	2	294	1243	414	322	21	52	29	45	161	167	261	163	61	16	54	89	128	391	100	1	0
Eukaryota	Ascomycota	Eurotiomycetes	Eurotiales	Trichocomaceae	Neosartorya	Neosartorya fischeri	8	4	0	15	0	1	0	8	0	0	0	0	0	1	4	131	12	18	0	0	0	0	8	1	7	10	3	2	1	9	29	35	4	0	0
Eukaryota	Ascomycota	Eurotiomycetes	Eurotiales	Trichocomaceae	Neosartorya	Neosartorya fumigata	120	130	97	81	3	1	2	23	16	3	5	4	2	5	129	830	96	108	1	2	2	8	100	95	86	57	17	2	14	6	144	157	20	0	0
Eukaryota	Arthropoda	Arachnida	Araneae	Nephilidae	Nephila	Nephila clavata	0	1	0	0	0	0	0	0	0	0	0	0	0	0	0	0	0	0	0	0	0	0	0	0	0	0	0	0	0	0	0	0	0	0	0
Eukaryota	Chlorophyta	Prasinophyceae	Pseudoscourfieldiales	Pycnococcaceae	Nephroselmis	Nephroselmis olivacea	4	0	0	2	0	0	0	0	0	0	1	0	0	0	2	4	1	2	0	0	0	0	0	0	0	1	0	0	0	0	2	3	1	0	0
Eukaryota	Ascomycota	Sordariomycetes	Sordariales	Sordariaceae	Neurospora	Neurospora crassa	26	37	5	53	1	0	5	3	4	1	1	0	1	3	12	766	38	34	3	115	22	2	12	11	11	26	14	5	22	4	86	96	9	1	0
Eukaryota	Ascomycota	Sordariomycetes	Sordariales	Sordariaceae	Neurospora	Neurospora intermedia	0	0	0	0	0	0	0	0	0	0	0	0	0	0	0	0	0	0	0	0	0	0	0	0	0	0	0	0	0	1	0	0	0	0	0
Eukaryota	Streptophyta	unclassified (derived from Streptophyta)	Solanales	Solanaceae	Nicotiana	Nicotiana tabacum	0	0	0	1	0	0	0	0	0	0	0	0	0	3	0	0	0	0	0	0	0	0	0	0	0	0	0	0	0	0	0	0	0	0	0
Eukaryota	Microsporidia	unclassified (derived from Microsporidia)	unclassified (derived from Microsporidia)	Nosematidae	Nosema	Nosema ceranae	0	0	1	6	0	0	0	0	0	0	0	0	0	0	1	53	2	2	0	0	0	1	1	1	0	0	0	0	0	0	0	2	1	1	0
Eukaryota	unclassified (derived from Eukaryota)	Chrysophyceae	Chromulinales	Chromulinaceae	Ochromonas	Ochromonas danica	3	4	0	4	0	0	0	0	0	0	0	0	0	0	0	7	0	0	0	0	0	0	0	1	0	0	0	0	0	0	0	0	0	0	0
Eukaryota	Bacillariophyta	Coscinodiscophyceae	Eupodiscales	Eupodiscaceae	Odontella	Odontella sinensis	1	1	0	25	0	0	0	0	0	0	0	0	0	0	0	3	0	2	0	0	0	2	0	0	1	0	0	0	0	0	1	7	2	1	0
Eukaryota	Chlorophyta	Chlorophyceae	Oedogoniales	unclassified (derived from Oedogoniales)	Oedogonium	Oedogonium cardiacum	1	0	0	0	0	0	0	0	0	0	0	0	0	0	0	0	0	0	0	0	0	0	0	0	0	0	0	0	0	0	0	0	0	0	0
Eukaryota	Streptophyta	unclassified (derived from Streptophyta)	Myrtales	Onagraceae	Oenothera	Oenothera argillicola	0	0	0	0	0	0	0	0	0	0	0	0	0	0	0	2	0	0	0	0	0	0	0	0	0	0	0	0	0	0	0	0	0	0	0
Eukaryota	Streptophyta	unclassified (derived from Streptophyta)	Myrtales	Onagraceae	Oenothera	Oenothera biennis	0	0	0	1	0	0	0	0	0	0	0	0	0	1	0	0	0	0	0	0	0	0	0	0	0	0	0	0	0	1	0	1	0	0	0
Eukaryota	Streptophyta	unclassified (derived from Streptophyta)	Myrtales	Onagraceae	Oenothera	Oenothera glazioviana	0	0	0	0	0	0	0	0	0	0	0	0	0	0	0	1	0	1	0	0	0	0	0	0	0	0	0	0	0	0	0	0	0	0	0
Eukaryota	Streptophyta	unclassified (derived from Streptophyta)	Myrtales	Onagraceae	Oenothera	Oenothera parviflora	0	0	0	0	0	0	1	0	0	0	0	0	0	0	0	0	0	0	0	0	0	0	0	0	0	0	0	0	0	0	0	0	0	0	0
Eukaryota	Chordata	Appendicularia	unclassified (derived from Appendicularia)	Oikopleuridae	Oikopleura	Oikopleura dioica	0	0	0	0	0	0	0	0	0	0	0	0	0	0	0	3	0	0	0	0	0	0	0	0	0	0	0	0	0	0	0	0	0	0	0
Eukaryota	Chytridiomycota	Chytridiomycetes	Spizellomycetales	Olpidiaceae	Olpidium	Olpidium brassicae	0	0	0	2	0	0	0	0	0	0	0	0	0	0	0	10	0	0	0	0	0	0	0	0	0	0	0	0	0	0	0	0	0	0	0
Eukaryota	Chlorophyta	unclassified (derived from Chlorophyta)	unclassified (derived from Chlorophyta)	unclassified (derived from Chlorophyta)	Oltmannsiellopsis	Oltmannsiellopsis viridis	3	1	0	2	0	0	0	0	0	0	0	0	0	0	0	0	0	1	0	0	0	0	0	0	0	0	0	0	0	0	2	0	1	0	0
Eukaryota	Chordata	unclassified (derived from Chordata)	Squamata	Iguanidae	Oplurus	Oplurus grandidieri	0	0	0	0	0	0	0	0	0	0	0	0	0	0	0	1	0	0	0	0	0	0	0	0	0	0	0	0	0	0	0	0	0	0	0
Eukaryota	Arthropoda	Arachnida	Araneae	Theraphosidae	Ornithoctonus	Ornithoctonus huwena	0	0	0	0	0	0	0	0	0	0	0	0	0	0	0	1	0	0	0	0	0	0	0	0	0	0	0	0	0	0	0	0	0	0	0
Eukaryota	Chordata	Mammalia	Monotremata	Ornithorhynchidae	Ornithorhynchus	Ornithorhynchus anatinus	11	19	4	29	0	0	1	0	0	0	120	0	0	0	4	92	17	15	2	6	1	1	9	13	2	9	2	3	2	5	13	21	7	0	0
Eukaryota	Arthropoda	Insecta	Hymenoptera	Orussidae	Orussus	Orussus occidentalis	0	0	0	0	0	0	0	0	0	0	0	0	0	0	0	1	0	0	0	0	0	0	0	0	0	0	0	0	0	0	0	0	0	0	0
Eukaryota	Chordata	Mammalia	Lagomorpha	Leporidae	Oryctolagus	Oryctolagus cuniculus	19	4	27	8	0	1	4	5	0	0	86	0	0	0	34	59	8	11	0	16	0	0	0	41	5	8	116	0	6	1	9	6	0	0	0
Eukaryota	Streptophyta	Liliopsida	Poales	Poaceae	Oryza	Oryza sativa	47	69	23	84	1	3	36	16	31	14	2	0	0	4	32	394	117	72	11	10	8	17	32	39	27	55	40	63	22	37	121	99	31	3	0
Eukaryota	Porifera	Demospongiae	Homosclerophorida	Plakinidae	Oscarella	Oscarella lobularis	0	0	0	0	0	0	0	0	0	0	0	0	0	0	0	2	0	0	0	0	0	0	0	0	0	0	0	0	0	0	0	0	0	0	0
Eukaryota	Chlorophyta	Prasinophyceae	Mamiellales	unclassified (derived from Mamiellales)	Ostreococcus	Ostreococcus 'lucimarinus'	44	57	54	79	0	1	16	19	23	2	1	1	0	2	31	426	43	53	11	9	29	90	24	47	27	39	36	12	17	49	103	104	30	1	0
Eukaryota	Chlorophyta	Prasinophyceae	Mamiellales	unclassified (derived from Mamiellales)	Ostreococcus	Ostreococcus tauri	24	33	5	30	0	0	16	16	0	0	14	1	0	0	15	149	55	28	6	10	27	52	10	10	6	13	49	16	44	40	34	37	28	1	0
Eukaryota	Chordata	Mammalia	unclassified (derived from Mammalia)	Bovidae	Ovis	Ovis aries	0	0	0	0	0	0	0	0	0	0	1	0	0	0	0	0	0	0	0	0	0	0	0	0	0	0	0	0	0	0	0	0	0	0	0
Eukaryota	Chordata	Mammalia	Primates	Hominidae	Pan	Pan troglodytes	6	20	1	26	0	4	11	11	13	13	5746	1	0	3	14	243	9	13	3	2	1	8	4	5	5	8	4	1	4	7	20	19	6	2	1
Eukaryota	Chlorophyta	Trebouxiophyceae	Chlorellales	unclassified (derived from Chlorellales)	Parachlorella	Parachlorella kessleri	0	1	0	3	0	0	0	0	0	0	0	0	0	0	0	1	0	0	0	0	0	0	0	0	0	0	0	0	0	0	0	0	0	0	0
Eukaryota	Ascomycota	Eurotiomycetes	Onygenales	unclassified (derived from Onygenales)	Paracoccidioides	Paracoccidioides brasiliensis	5	1	0	4	0	0	0	1	0	0	0	2	0	0	3	87	1	2	0	6	0	7	0	0	2	2	0	0	2	1	15	11	4	0	0
Eukaryota	unclassified (derived from Eukaryota)	Oligohymenophorea	Peniculida	Parameciidae	Paramecium	Paramecium aurelia	2	9	1	12	0	0	0	0	0	0	0	0	0	0	0	2	0	0	0	0	0	0	0	0	0	0	0	0	0	0	0	0	0	0	0
Eukaryota	unclassified (derived from Eukaryota)	Oligohymenophorea	Peniculida	Parameciidae	Paramecium	Paramecium caudatum	1	3	1	9	0	0	0	0	0	0	0	0	0	0	0	0	0	0	0	0	0	0	0	0	0	0	0	0	0	0	0	0	0	0	0
Eukaryota	unclassified (derived from Eukaryota)	Oligohymenophorea	Peniculida	Parameciidae	Paramecium	Paramecium tetraurelia	131	1343	3	464	6	0	10	9	0	0	19	0	0	3	11	201	18	26	0	1	2	3	12	26	11	19	5	7	7	1	33	38	48	1	0
Eukaryota	Echinodermata	Holothuroidea	Aspidochirotida	Stichopodidae	Parastichopus	Parastichopus nigripunctatus	0	0	0	0	0	0	0	0	0	0	0	0	0	0	0	3	0	0	0	0	0	0	0	0	0	0	0	0	0	0	0	0	0	0	0
Eukaryota	Streptophyta	unclassified (derived from Streptophyta)	Asterales	Asteraceae	Parthenium	Parthenium argentatum	0	0	0	0	0	0	0	0	0	0	0	0	0	0	0	0	0	0	0	0	0	0	0	0	0	0	0	0	0	0	0	2	0	0	0
Eukaryota	Echinodermata	Asteroidea	Valvatida	Asterinidae	Patiria	Patiria pectinifera	0	0	0	0	0	0	0	0	0	0	0	0	0	0	0	4	0	0	0	0	0	0	0	0	0	0	0	0	0	0	0	0	0	0	0
Eukaryota	unclassified (derived from Eukaryota)	unclassified (derived from Eukaryota)	Euglyphida	Paulinellidae	Paulinella	Paulinella chromatophora	3	3	0	0	0	0	1	0	0	0	68	0	0	0	2	16	6	1	0	0	2	0	1	0	2	2	1	1	1	2	19	25	2	0	0
Eukaryota	Arthropoda	Insecta	Phthiraptera	Pediculidae	Pediculus	Pediculus humanus	16	34	1	27	0	3	2	26	0	0	2	0	0	0	23	251	18	21	3	0	8	9	19	21	18	4	5	1	8	4	32	23	7	0	0
Eukaryota	Streptophyta	unclassified (derived from Streptophyta)	Geraniales	Geraniaceae	Pelargonium	Pelargonium x hortorum	0	0	0	0	0	0	0	0	0	0	0	0	0	0	0	0	0	0	0	0	0	0	0	0	0	0	0	0	0	0	1	1	0	0	0
Eukaryota	Ascomycota	Eurotiomycetes	Eurotiales	Trichocomaceae	Penicillium	Penicillium chrysogenum	18	30	3	23	1	0	3	14	0	0	2	0	0	2	13	228	24	32	1	17	20	5	8	22	7	15	5	11	4	4	38	58	9	0	0
Eukaryota	Ascomycota	Eurotiomycetes	Eurotiales	Trichocomaceae	Penicillium	Penicillium marneffei	7	10	4	7	1	9	3	5	0	0	0	2	1	3	3	176	16	11	2	10	0	7	10	2	2	5	3	21	3	3	9	24	0	0	0
Eukaryota	unclassified (derived from Eukaryota)	unclassified (derived from Eukaryota)	Perkinsida	Perkinsidae	Perkinsus	Perkinsus marinus	23	49	2	56	2	0	4	6	0	0	1	0	0	0	10	144	18	14	3	4	6	12	6	6	9	13	12	8	8	5	39	68	8	1	0
Eukaryota	Bacillariophyta	Bacillariophyceae	Naviculales	Phaeodactylaceae	Phaeodactylum	Phaeodactylum tricornutum	27	44	5	67	3	9	6	7	0	0	0	0	0	0	12	172	47	39	18	5	11	11	19	8	14	24	47	6	18	15	94	65	21	2	0
Eukaryota	Ascomycota	Dothideomycetes	Pleosporales	Phaeosphaeriaceae	Phaeosphaeria	Phaeosphaeria nodorum	45	70	29	28	2	14	16	32	0	1	5	1	1	2	51	357	29	35	5	4	9	40	58	63	32	20	52	21	7	7	39	46	8	2	0
Eukaryota	Streptophyta	Liliopsida	Asparagales	Orchidaceae	Phalaenopsis	Phalaenopsis aphrodite	0	0	0	0	0	0	0	0	0	0	0	0	0	0	0	0	0	0	0	0	0	0	0	0	0	0	0	0	0	0	3	0	0	0	0
Eukaryota	unclassified (derived from Fungi)	unclassified (derived from Fungi)	Mucorales	Mucoraceae	Phycomyces	Phycomyces blakesleeanus	0	1	0	0	0	0	0	0	0	0	0	0	0	0	0	1	0	0	0	0	0	0	0	0	0	0	0	0	0	0	0	0	0	0	0
Eukaryota	Streptophyta	Bryopsida	Funariales	Funariaceae	Physcomitrella	Physcomitrella patens	49	61	13	88	11	2	26	16	1	0	7	1	0	4	43	547	98	66	12	41	11	36	39	45	33	58	60	11	49	27	201	201	28	0	0
Eukaryota	Blastocladiomycota	Blastocladiomycetes	Blastocladiales	Physodermataceae	Physoderma	Physoderma maydis	0	0	0	0	0	0	0	0	0	0	0	0	0	0	0	2	0	0	0	0	0	0	0	0	0	0	0	0	0	0	0	0	0	0	0
Eukaryota	unclassified (derived from Eukaryota)	unclassified (derived from Eukaryota)	Peronosporales	unclassified (derived from Peronosporales)	Phytophthora	Phytophthora infestans	37	119	7	107	2	0	15	13	0	0	0	2	0	0	28	501	63	58	8	19	5	18	20	29	16	53	11	35	22	16	107	138	21	2	0
Eukaryota	unclassified (derived from Eukaryota)	unclassified (derived from Eukaryota)	Peronosporales	unclassified (derived from Peronosporales)	Phytophthora	Phytophthora ramorum	0	0	0	0	0	0	0	0	0	0	0	0	0	0	0	0	0	0	0	0	0	0	0	0	0	0	0	0	0	0	1	0	0	0	0
Eukaryota	Ascomycota	Saccharomycetes	Saccharomycetales	Saccharomycetaceae	Pichia	Pichia canadensis	0	0	0	0	0	0	0	0	0	0	0	0	0	0	0	1	0	0	0	0	0	0	0	0	0	0	0	0	0	0	0	0	0	0	0
Eukaryota	Ascomycota	Saccharomycetes	Saccharomycetales	Saccharomycetaceae	Pichia	Pichia pastoris	11	22	3	16	0	0	0	0	0	0	2	0	0	0	3	237	13	6	3	1	0	0	2	3	2	6	4	1	1	0	15	12	2	0	0
Eukaryota	Streptophyta	Coniferopsida	Coniferales	Pinaceae	Pinus	Pinus contorta	0	0	0	0	0	0	0	0	0	0	0	0	0	2	0	0	0	0	0	0	0	0	0	0	0	0	0	0	0	0	0	0	0	0	0
Eukaryota	Streptophyta	Coniferopsida	Coniferales	Pinaceae	Pinus	Pinus koraiensis	2	1	1	2	0	0	0	0	0	0	0	0	0	9	0	1	0	1	0	0	0	0	0	0	0	0	0	0	0	0	2	1	0	0	0
Eukaryota	Streptophyta	Coniferopsida	Coniferales	Pinaceae	Pinus	Pinus thunbergii	0	0	0	0	0	0	0	0	0	0	0	0	0	11	0	0	0	0	0	0	0	0	0	0	0	0	0	0	0	0	0	1	0	0	0
Eukaryota	Streptophyta	unclassified (derived from Streptophyta)	Piperales	Piperaceae	Piper	Piper cenocladum	0	0	0	0	0	0	0	0	0	0	0	0	0	0	0	1	0	0	0	0	0	0	0	0	0	0	0	0	0	0	0	1	0	0	0
Eukaryota	unclassified (derived from Fungi)	unclassified (derived from Fungi)	Zoopagales	Piptocephalidaceae	Piptocephalis	Piptocephalis corymbifera	0	0	0	0	0	0	0	0	0	0	0	0	0	0	0	56	0	2	0	0	0	0	0	0	0	0	0	0	0	0	0	0	0	0	0
Eukaryota	Placozoa	unclassified (derived from Placozoa)	unclassified (derived from Placozoa)	unclassified (derived from Placozoa)	unclassified (derived from Placozoa)	Placozoan sp. BZ2423	0	0	0	0	0	0	0	0	0	0	0	0	0	0	0	1	0	0	0	0	0	0	0	0	0	0	0	0	0	0	0	0	0	0	0
Eukaryota	Apicomplexa	Aconoidasida	Haemosporida	unclassified (derived from Haemosporida)	Plasmodium	Plasmodium berghei	3	10	1	5	1	1	0	4	0	0	97	0	0	0	0	12	1	1	0	5	0	12	1	0	4	4	13	3	7	3	3	3	6	0	0
Eukaryota	Apicomplexa	Aconoidasida	Haemosporida	unclassified (derived from Haemosporida)	Plasmodium	Plasmodium chabaudi	3	9	0	12	0	2	2	0	41	40	17	0	0	0	1	11	2	2	0	0	0	1	1	0	1	3	1	0	0	0	1	2	2	0	0
Eukaryota	Apicomplexa	Aconoidasida	Haemosporida	unclassified (derived from Haemosporida)	Plasmodium	Plasmodium falciparum	58	168	23	127	0	0	7	7	0	1	10	0	0	0	14	158	11	17	20	10	18	9	13	24	48	9	25	12	35	51	21	22	35	1	0
Eukaryota	Apicomplexa	Aconoidasida	Haemosporida	unclassified (derived from Haemosporida)	Plasmodium	Plasmodium knowlesi	0	7	0	6	0	1	3	5	0	0	3	0	0	0	1	21	2	5	2	2	0	7	0	2	2	0	14	3	10	9	5	6	12	1	0
Eukaryota	Apicomplexa	Aconoidasida	Haemosporida	unclassified (derived from Haemosporida)	Plasmodium	Plasmodium vivax	8	18	0	13	4	207	6	10	0	0	1	0	0	0	4	48	3	8	10	7	4	12	5	2	0	3	24	11	45	5	6	18	103	2	0
Eukaryota	Apicomplexa	Aconoidasida	Haemosporida	unclassified (derived from Haemosporida)	Plasmodium	Plasmodium yoelii	14	28	2	21	0	3	1	5	3	0	208	0	0	0	5	33	11	4	0	4	2	13	3	2	8	14	23	7	7	42	3	7	12	0	0
Eukaryota	Basidiomycota	Agaricomycetes	Agaricales	Pleurotaceae	Pleurotus	Pleurotus ostreatus	0	0	0	0	0	0	0	0	0	0	0	0	0	0	0	1	0	0	0	0	0	0	0	0	0	0	0	0	0	0	0	0	0	0	0
Eukaryota	Streptophyta	Jungermanniopsida	Pleuroziales	Pleuroziaceae	Pleurozia	Pleurozia purpurea	0	0	0	0	0	0	0	0	0	0	0	0	0	0	0	1	0	0	0	0	0	0	0	0	0	0	0	0	0	0	0	0	0	0	0
Eukaryota	Basidiomycota	Agaricomycetes	Agaricales	Pluteaceae	Pluteus	Pluteus romellii	0	1	0	0	0	0	0	0	0	0	0	0	0	0	0	0	0	0	0	0	0	0	0	0	0	0	0	0	0	0	0	0	0	0	0
Eukaryota	Ascomycota	Pneumocystidomycetes	Pneumocystidales	Pneumocystidaceae	Pneumocystis	Pneumocystis carinii	0	0	0	0	0	0	0	0	0	0	0	0	0	0	0	4	0	0	0	0	0	0	0	0	0	0	0	0	0	0	0	0	0	0	0
Eukaryota	Ascomycota	Sordariomycetes	Sordariales	Lasiosphaeriaceae	Podospora	Podospora anserina	37	73	35	25	1	0	2	1	0	0	3	2	0	4	84	307	33	43	6	146	2	11	31	40	31	17	7	3	2	13	38	38	16	0	0
Eukaryota	Chytridiomycota	Chytridiomycetes	Cladochytriales	Cladochytriaceae	Polychytrium	Polychytrium aggregatum	0	0	0	2	0	0	0	0	0	0	0	0	0	0	0	76	0	0	0	0	0	0	0	1	0	0	0	0	0	0	0	0	0	0	0
Eukaryota	Arthropoda	Insecta	Neuroptera	Polystoechotidae	Polystoechotes	Polystoechotes punctatus	0	0	0	0	0	0	0	0	0	0	0	0	0	0	0	0	0	0	0	0	0	0	0	1	0	0	0	0	0	0	0	0	0	0	0
Eukaryota	Chordata	Mammalia	Primates	Hominidae	Pongo	Pongo abelii	4	14	2	10	2	1	0	3	0	0	1364	1	0	1	7	136	21	14	1	5	1	1	9	4	3	5	2	1	2	2	13	11	7	0	0
Eukaryota	Streptophyta	unclassified (derived from Streptophyta)	Malpighiales	Salicaceae	Populus	Populus trichocarpa	55	36	17	145	10	13	78	55	43	19	1	0	0	8	75	316	242	167	54	132	58	141	71	71	67	122	96	28	72	149	118	153	113	1	0
Eukaryota	Cnidaria	Anthozoa	Scleractinia	Poritidae	Porites	Porites porites	0	0	0	0	0	0	0	0	0	0	0	0	0	0	0	1	0	0	0	0	0	0	0	0	1	0	0	0	0	0	0	0	0	0	0
Eukaryota	unclassified (derived from Eukaryota)	Bangiophyceae	Bangiales	Bangiaceae	Porphyra	Porphyra purpurea	6	0	1	3	0	2	0	1	13	0	0	0	0	0	4	11	3	1	0	0	1	1	2	1	0	2	0	0	0	1	24	24	3	0	0
Eukaryota	unclassified (derived from Eukaryota)	Bangiophyceae	Bangiales	Bangiaceae	Porphyra	Porphyra yezoensis	1	1	0	4	0	0	0	0	0	0	0	0	0	0	2	6	3	2	0	0	0	0	1	2	0	1	0	1	0	0	10	7	3	0	0
Eukaryota	Basidiomycota	Agaricomycetes	Polyporales	Coriolaceae	Postia	Postia placenta	4	12	3	10	0	0	0	0	0	0	0	1	0	0	2	220	2	5	0	1	1	0	5	1	2	5	2	0	1	0	6	9	1	0	0
Eukaryota	Arthropoda	Insecta	Coleoptera	Phloeostichidae	Priasilpha	Priasilpha obscura	0	0	0	0	0	0	0	0	0	0	0	0	0	0	0	0	0	1	0	0	0	0	0	0	0	0	0	0	0	0	0	1	0	0	0
Eukaryota	unclassified (derived from Eukaryota)	unclassified (derived from Eukaryota)	Slopalinida	Proteromonadidae	Proteromonas	Proteromonas lacertae	0	0	0	0	0	0	0	0	0	0	0	0	0	0	0	1	0	0	0	0	0	0	0	0	0	0	0	0	0	0	0	0	0	0	0
Eukaryota	Chlorophyta	Trebouxiophyceae	Chlorellales	Chlorellaceae	Prototheca	Prototheca wickerhamii	1	3	1	5	0	0	0	0	0	0	0	0	0	0	1	1	4	2	0	0	0	0	0	3	0	0	1	0	0	0	0	2	0	0	0
Eukaryota	Chlorophyta	Ulvophyceae	Ulvales	unclassified (derived from Ulvales)	Pseudendoclonium	Pseudendoclonium akinetum	0	0	0	1	0	0	0	0	0	0	0	0	0	0	0	1	0	0	0	0	0	0	0	0	0	0	0	0	0	0	10	2	0	0	0
Eukaryota	Streptophyta	unclassified (derived from Streptophyta)	Psilotales	Psilotaceae	Psilotum	Psilotum nudum	1	0	0	0	0	0	0	0	0	0	0	0	0	0	0	0	0	0	0	0	0	0	0	0	0	0	0	0	0	0	1	0	0	0	0
Eukaryota	Chlorophyta	Prasinophyceae	Pseudoscourfieldiales	Pycnococcaceae	Pycnococcus	Pycnococcus provasolii	0	0	0	1	0	0	0	0	0	0	0	0	0	0	0	0	0	0	0	0	0	0	0	1	0	1	0	0	0	0	0	3	0	0	0
Eukaryota	Phaeophyceae	unclassified (derived from Phaeophyceae)	Ectocarpales	Acinetosporaceae	Pylaiella	Pylaiella littoralis	3	0	0	2	0	0	0	0	0	0	0	0	0	0	2	2	0	0	0	0	0	0	0	0	0	0	0	0	0	0	0	0	0	0	0
Eukaryota	Chlorophyta	Prasinophyceae	Pyramimonadales	unclassified (derived from Pyramimonadales)	Pyramimonas	Pyramimonas parkeae	1	0	0	0	0	0	0	0	0	0	0	0	0	0	1	0	0	0	0	0	0	0	0	0	0	0	0	0	0	0	0	1	1	0	0
Eukaryota	Ascomycota	Dothideomycetes	Pleosporales	Pleosporaceae	Pyrenophora	Pyrenophora tritici-repentis	7	14	3	17	0	0	2	1	3	0	0	0	0	0	3	219	13	7	0	0	1	26	4	7	4	9	2	1	2	0	12	12	0	0	0
Eukaryota	unclassified (derived from Eukaryota)	unclassified (derived from Eukaryota)	Pythiales	Pythiaceae	Pythium	Pythium ultimum	0	1	0	2	0	0	0	0	0	0	0	0	0	0	0	1	0	0	0	0	0	0	0	2	0	0	0	0	0	0	0	1	0	0	0
Eukaryota	Ascomycota	Dothideomycetes	Capnodiales	unclassified (derived from Capnodiales)	Ramichloridium	Ramichloridium anceps	0	0	0	0	0	0	0	0	0	0	0	0	0	0	0	29	0	0	0	0	0	0	0	0	0	0	0	0	0	0	0	0	0	0	0
Eukaryota	Chordata	Mammalia	Rodentia	Muridae	Rattus	Rattus norvegicus	55	79	10	70	1	4	15	28	24	19	434	0	0	0	21	449	51	53	10	31	2	16	25	17	17	39	16	30	8	10	81	88	30	1	0
Eukaryota	Chordata	Mammalia	Rodentia	Muridae	Rattus	Rattus tanezumi	0	0	0	0	0	0	0	0	0	0	1	0	0	0	0	0	0	0	0	0	0	0	0	0	0	0	0	0	0	0	0	0	0	0	0
Eukaryota	unclassified (derived from Eukaryota)	unclassified (derived from Eukaryota)	unclassified (derived from Eukaryota)	Histionidae	Reclinomonas	Reclinomonas americana	4	4	4	7	0	0	0	0	0	0	0	1	0	0	2	14	3	3	0	0	0	0	2	3	0	0	0	0	0	0	2	3	0	0	0
Eukaryota	Chordata	Mammalia	Perissodactyla	Rhinocerotidae	Rhinoceros	Rhinoceros unicornis	0	0	0	0	0	0	0	0	0	0	1	0	0	0	0	0	0	0	0	0	0	0	0	0	0	0	0	0	0	0	0	0	0	0	0
Eukaryota	Chordata	Mammalia	Chiroptera	Rhinolophidae	Rhinolophus	Rhinolophus monoceros	0	0	0	1	0	0	0	0	0	0	0	0	0	0	0	0	0	0	0	0	0	0	0	0	0	0	0	0	0	0	0	0	0	0	0
Eukaryota	Chytridiomycota	Chytridiomycetes	Spizellomycetales	Spizellomycetaceae	Rhizophlyctis	Rhizophlyctis rosea	0	1	0	0	0	0	0	0	0	0	0	0	0	0	0	10	0	0	0	0	0	0	0	0	0	0	0	0	0	0	0	0	0	0	0
Eukaryota	Chytridiomycota	Chytridiomycetes	Rhizophydiales	Rhizophydiaceae	Rhizophydium	Rhizophydium sp. 136	0	0	0	0	0	0	0	0	0	0	0	0	0	0	0	3	0	0	0	0	0	0	0	0	0	0	0	0	0	0	0	0	0	0	0
Eukaryota	unclassified (derived from Fungi)	unclassified (derived from Fungi)	Mucorales	Mucoraceae	Rhizopus	Rhizopus oryzae	0	2	0	1	0	0	0	0	0	0	0	0	0	0	0	6	2	0	0	0	0	0	0	0	0	0	0	0	0	0	0	0	0	0	0
Eukaryota	unclassified (derived from Eukaryota)	Cryptophyta	Pyrenomonadales	Pyrenomonadaceae	Rhodomonas	Rhodomonas salina	0	4	0	5	0	0	0	0	0	0	0	0	0	0	0	6	3	1	0	0	0	0	0	0	0	1	0	0	0	0	9	6	0	0	0
Eukaryota	unclassified (derived from Fungi)	unclassified (derived from Fungi)	Zoopagales	Helicocephalidaceae	Rhopalomyces	Rhopalomyces elegans	0	1	0	0	0	0	0	0	0	0	0	0	0	0	0	40	0	1	0	0	0	0	0	0	0	0	0	0	0	0	0	0	0	0	0
Eukaryota	Streptophyta	unclassified (derived from Streptophyta)	Malpighiales	Euphorbiaceae	Ricinus	Ricinus communis	296	161	93	609	57	24	224	241	0	0	20	12	3	16	340	1221	1252	987	76	122	227	371	307	261	411	701	214	188	137	201	238	346	74	6	0
Eukaryota	Arthropoda	Insecta	Hemiptera	Alydidae	Riptortus	Riptortus pedestris	0	0	0	1	0	0	0	0	0	0	0	0	0	0	0	0	0	0	0	0	0	0	0	0	0	0	0	0	0	0	0	0	0	0	0
Eukaryota	Chordata	Mammalia	Chiroptera	Pteropodidae	Rousettus	Rousettus aegyptiacus	0	0	0	1	0	0	0	0	0	0	0	0	0	0	0	0	0	0	0	0	0	0	0	0	0	0	0	0	0	0	0	0	0	0	0
Eukaryota	Chytridiomycota	Chytridiomycetes	Spizellomycetales	unclassified (derived from Spizellomycetales)	Rozella	Rozella allomycis	0	2	0	1	0	0	0	0	0	0	0	0	0	0	0	132	0	0	0	0	0	0	0	0	1	0	0	0	0	0	0	0	0	0	0
Eukaryota	Ascomycota	Saccharomycetes	Saccharomycetales	Saccharomycetaceae	Saccharomyces	Saccharomyces cerevisiae	67	63	25	74	4	0	2	5	17	9	1	0	1	0	53	814	52	52	8	3	4	3	66	37	40	38	13	17	8	22	50	52	12	0	0
Eukaryota	Hemichordata	Enteropneusta	unclassified (derived from Enteropneusta)	Harrimaniidae	Saccoglossus	Saccoglossus kowalevskii	9	22	8	16	2	0	2	3	0	0	1	0	0	0	7	195	17	10	13	2	10	0	4	8	0	11	5	3	2	12	30	30	7	0	0
Eukaryota	Ascomycota	unclassified (derived from Ascomycota)	unclassified (derived from Ascomycota)	unclassified (derived from Ascomycota)	Saitoella	Saitoella complicata	0	0	0	0	0	0	0	0	0	0	0	0	0	0	0	56	0	0	0	0	0	0	0	0	0	0	0	0	0	0	0	0	0	0	0
Eukaryota	unclassified (derived from Eukaryota)	unclassified (derived from Eukaryota)	Saprolegniales	Saprolegniaceae	Saprolegnia	Saprolegnia ferax	0	1	0	1	0	0	0	0	0	0	0	0	0	0	0	1	0	0	0	0	0	0	0	0	0	0	0	0	0	0	1	0	0	0	0
Eukaryota	Chlorophyta	Chlorophyceae	Sphaeropleales	Scenedesmaceae	Scenedesmus	Scenedesmus obliquus	1	0	0	0	0	0	0	0	0	0	2	0	0	0	0	1	0	0	0	0	0	0	0	0	0	0	0	0	0	0	1	1	0	0	0
Eukaryota	Ascomycota	Saccharomycetes	Saccharomycetales	Debaryomycetaceae	Scheffersomyces	Scheffersomyces stipitis	13	19	3	20	0	0	2	3	0	0	1	0	0	0	9	434	22	22	0	4	0	1	9	15	9	10	5	1	1	2	24	36	15	0	0
Eukaryota	Platyhelminthes	Trematoda	Strigeidida	Schistosomatidae	Schistosoma	Schistosoma mansoni	21	30	3	28	0	0	2	3	0	0	0	0	0	0	20	170	68	30	3	4	2	6	6	8	12	13	10	29	8	6	21	22	16	0	0
Eukaryota	Basidiomycota	Agaricomycetes	Agaricales	Schizophyllaceae	Schizophyllum	Schizophyllum commune	16	19	2	23	1	1	0	3	0	0	2	5	1	0	10	570	20	29	0	69	11	0	12	10	7	21	6	0	8	2	24	19	4	0	0
Eukaryota	Ascomycota	Schizosaccharomycetes	Schizosaccharomycetales	Schizosaccharomycetaceae	Schizosaccharomyces	Schizosaccharomyces japonicus	6	20	0	19	0	0	0	3	0	0	0	1	0	1	4	748	10	8	1	0	1	0	1	6	3	2	1	2	1	3	15	10	9	0	0
Eukaryota	Ascomycota	Schizosaccharomycetes	Schizosaccharomycetales	Schizosaccharomycetaceae	Schizosaccharomyces	Schizosaccharomyces octosporus	0	0	0	0	0	0	0	0	0	0	0	0	0	0	0	10	0	0	0	0	0	0	0	0	0	0	0	0	0	0	0	0	0	0	0
Eukaryota	Ascomycota	Schizosaccharomycetes	Schizosaccharomycetales	Schizosaccharomycetaceae	Schizosaccharomyces	Schizosaccharomyces pombe	36	69	9	68	1	3	1	1	42	27	2	3	0	5	33	1889	78	62	1	1	4	3	27	21	20	42	6	4	5	25	101	103	22	0	0
Eukaryota	Chordata	Mammalia	Rodentia	Sciuridae	Sciurus	Sciurus vulgaris	0	0	0	0	0	0	0	0	0	0	1	0	0	0	0	0	0	0	0	0	0	0	0	0	0	0	0	0	0	0	0	0	0	0	0
Eukaryota	Ascomycota	Leotiomycetes	Helotiales	Sclerotiniaceae	Sclerotinia	Sclerotinia sclerotiorum	11	24	1	25	1	1	1	2	2	1	7	0	0	0	3	216	8	10	1	4	1	3	11	7	4	14	1	6	4	0	24	28	19	0	0
Eukaryota	Glomeromycota	Glomeromycetes	Diversisporales	Scutellosporaceae	Scutellospora	Scutellospora heterogama	1	0	0	0	0	0	0	0	0	0	0	0	0	0	0	6	0	0	0	0	0	0	0	0	0	0	0	0	0	0	0	1	0	0	0
Eukaryota	Arthropoda	Chilopoda	Scutigeromorpha	Scutigeridae	Scutigera	Scutigera coleoptrata	0	0	0	0	0	0	0	0	0	0	0	0	0	0	0	1	0	0	0	0	0	0	0	0	0	0	0	0	0	0	0	0	0	0	0
Eukaryota	Streptophyta	Isoetopsida	Selaginellales	Selaginellaceae	Selaginella	Selaginella moellendorffii	22	44	9	43	3	3	2	5	0	0	1	1	0	4	17	342	43	32	5	18	2	8	16	11	12	22	24	88	10	5	93	62	13	1	0
Eukaryota	Chordata	Mammalia	Primates	Cercopithecidae	Semnopithecus	Semnopithecus entellus	0	0	0	0	0	0	0	0	0	0	1	0	0	0	0	0	0	0	0	0	0	0	0	0	0	0	0	0	0	0	0	0	0	0	0
Eukaryota	Cnidaria	Anthozoa	Scleractinia	Pocilloporidae	Seriatopora	Seriatopora hystrix	0	0	0	0	0	0	0	0	0	0	0	0	0	0	0	4	0	0	0	0	0	0	0	0	0	0	0	0	0	0	0	0	0	0	0
Eukaryota	Streptophyta	unclassified (derived from Streptophyta)	Caryophyllales	Caryophyllaceae	Silene	Silene latifolia	0	0	0	0	0	0	0	0	0	0	0	0	0	0	1	0	0	0	0	0	0	0	0	0	0	0	0	0	0	0	0	0	1	0	0
Eukaryota	Mollusca	Scaphopoda	Gadilida	Siphonodentaliidae	Siphonodentalium	Siphonodentalium lobatum	0	0	0	0	0	0	0	0	0	0	0	0	0	0	0	1	0	0	0	0	0	0	0	0	0	0	0	0	0	0	0	0	0	0	0
Eukaryota	Arthropoda	Insecta	Hemiptera	Issidae	Sivaloka	Sivaloka damnosus	0	0	0	0	0	0	0	0	0	0	0	0	0	0	0	1	0	0	0	0	0	0	0	0	0	0	0	0	0	0	0	0	0	0	0
Eukaryota	unclassified (derived from Fungi)	unclassified (derived from Fungi)	Harpellales	Legeriomycetaceae	Smittium	Smittium culisetae	0	0	0	0	0	0	0	0	0	0	0	0	0	0	0	13	0	1	0	0	0	0	1	0	0	0	0	0	0	0	0	2	0	0	0
Eukaryota	Streptophyta	unclassified (derived from Streptophyta)	Solanales	Solanaceae	Solanum	Solanum lycopersicum	0	0	0	0	0	0	0	0	0	0	0	1	0	0	0	0	0	0	0	0	0	0	0	0	0	0	0	0	0	0	0	0	0	0	0
Eukaryota	Streptophyta	Liliopsida	Poales	Poaceae	Sorghum	Sorghum bicolor	46	85	43	53	27	7	15	18	10	3	8	0	0	9	60	242	37	49	6	12	9	18	49	73	36	41	20	13	19	63	94	124	26	1	1
Eukaryota	Streptophyta	unclassified (derived from Streptophyta)	Caryophyllales	Amaranthaceae	Spinacia	Spinacia oleracea	0	0	0	0	0	0	0	0	0	0	0	0	0	0	0	0	0	0	0	0	0	0	0	0	0	0	0	0	0	0	0	1	0	0	0
Eukaryota	unclassified (derived from Fungi)	unclassified (derived from Fungi)	Kickxellales	Kickxellaceae	Spiromyces	Spiromyces aspiralis	0	0	0	0	0	0	0	0	0	0	0	0	0	0	0	1	0	1	0	0	0	0	0	0	0	0	0	0	0	0	0	0	0	0	0
Eukaryota	Chytridiomycota	Chytridiomycetes	Spizellomycetales	Spizellomycetaceae	Spizellomyces	Spizellomyces punctatus	0	0	0	0	0	0	0	0	0	0	0	0	0	0	0	1	0	0	0	0	0	0	0	0	0	0	0	0	0	0	0	0	0	0	0
Eukaryota	Streptophyta	Zygnemophyceae	Desmidiales	Desmidiaceae	Staurastrum	Staurastrum punctulatum	0	0	0	0	0	0	0	0	0	0	0	0	0	0	0	0	1	0	0	0	0	0	0	1	0	0	0	0	0	0	1	2	0	0	0
Eukaryota	Echinodermata	Holothuroidea	Aspidochirotida	Stichopodidae	Stichopus	Stichopus sp. SF-2010	0	0	0	0	0	0	0	0	0	0	0	0	0	0	0	0	0	1	0	0	0	0	0	0	0	0	0	0	0	0	0	0	0	0	0
Eukaryota	Chlorophyta	Chlorophyceae	Chaetophorales	unclassified (derived from Chaetophorales)	Stigeoclonium	Stigeoclonium helveticum	0	0	0	1	0	0	0	0	0	0	0	0	0	0	0	0	0	0	0	0	0	0	0	0	0	0	0	0	0	1	0	0	1	0	0
Eukaryota	Echinodermata	Echinoidea	Echinoida	Strongylocentrotidae	Strongylocentrotus	Strongylocentrotus purpuratus	24	36	5	98	1	3	3	4	0	0	9	0	0	0	10	356	62	68	2	7	1	8	21	17	17	20	12	13	11	5	52	52	38	0	0
Eukaryota	Porifera	Demospongiae	Hadromerida	Suberitidae	Suberites	Suberites domuncula	0	0	0	1	0	0	0	0	0	0	0	0	0	0	0	0	0	0	0	0	0	0	0	0	0	0	0	0	0	0	0	0	0	0	0
Eukaryota	Basidiomycota	Agaricomycetes	Boletales	Suillaceae	Suillus	Suillus pictus	0	0	0	0	0	0	0	0	0	0	0	0	0	0	0	6	0	0	0	0	0	0	0	0	0	0	0	0	0	0	0	0	0	0	0
Eukaryota	Chordata	Mammalia	unclassified (derived from Mammalia)	Suidae	Sus	Sus scrofa	10	8	4	8	1	0	9	2	7	0	120	0	0	0	9	61	12	8	5	0	1	5	2	4	6	7	2	2	4	3	14	23	1	0	0
Eukaryota	Chordata	Mammalia	Primates	Hylobatidae	Symphalangus	Symphalangus syndactylus	0	0	0	0	0	0	0	0	0	0	2	0	0	0	0	0	0	0	0	0	0	0	0	0	0	0	0	0	0	0	0	0	0	0	0
Eukaryota	Chytridiomycota	Chytridiomycetes	Chytridiales	Synchytriaceae	Synchytrium	Synchytrium macrosporum	0	0	0	2	0	0	0	0	0	0	0	0	0	0	0	0	0	0	0	0	0	0	0	0	0	0	0	0	0	0	0	0	0	0	0
Eukaryota	Bacillariophyta	Fragilariophyceae	Fragilariales	Fragilariaceae	Synedra	Synedra acus	0	0	0	3	0	0	0	0	0	0	0	0	0	0	0	1	0	0	0	0	0	0	0	0	0	0	0	0	0	0	0	0	0	0	0
Eukaryota	Streptophyta	Bryopsida	Pottiales	Pottiaceae	Syntrichia	Syntrichia ruralis	0	0	0	0	0	0	0	0	0	0	0	0	0	0	0	0	0	0	0	0	0	0	0	0	0	0	0	0	0	0	1	0	0	0	0
Eukaryota	Chordata	Aves	Passeriformes	Estrildidae	Taeniopygia	Taeniopygia guttata	11	28	3	63	1	1	8	7	0	0	121	0	0	1	10	135	10	25	0	9	2	7	8	10	6	16	8	8	2	2	21	29	8	0	0
Eukaryota	Ascomycota	Eurotiomycetes	Eurotiales	Trichocomaceae	Talaromyces	Talaromyces stipitatus	18	10	3	9	0	0	3	1	0	0	0	0	0	2	10	192	15	21	2	0	0	2	6	4	4	7	4	3	1	2	24	27	13	0	0
Eukaryota	Chordata	Mammalia	Primates	Tarsiidae	Tarsius	Tarsius syrichta	0	0	0	0	0	0	0	0	0	0	1	0	0	0	0	0	0	0	0	0	0	0	0	0	0	0	0	0	0	0	0	0	0	0	0
Eukaryota	Porifera	Demospongiae	Hadromerida	Tethyidae	Tethya	Tethya actinia	0	0	0	0	0	0	0	0	0	0	0	0	0	0	0	1	0	0	0	0	0	0	0	0	0	0	0	0	0	0	0	0	0	0	0
Eukaryota	unclassified (derived from Eukaryota)	Oligohymenophorea	Hymenostomatida	Tetrahymenidae	Tetrahymena	Tetrahymena malaccensis	2	4	0	1	0	0	0	0	0	0	0	0	0	0	0	0	0	0	0	0	0	0	0	0	0	0	0	0	0	0	0	0	0	0	0
Eukaryota	unclassified (derived from Eukaryota)	Oligohymenophorea	Hymenostomatida	Tetrahymenidae	Tetrahymena	Tetrahymena paravorax	2	7	0	1	0	0	0	0	0	0	0	0	0	0	0	0	0	0	0	0	0	0	0	1	0	0	0	0	0	0	0	0	0	0	0
Eukaryota	unclassified (derived from Eukaryota)	Oligohymenophorea	Hymenostomatida	Tetrahymenidae	Tetrahymena	Tetrahymena pigmentosa	1	0	0	1	0	0	0	0	0	0	0	0	0	0	0	1	0	0	0	0	0	0	0	0	0	0	0	0	0	0	0	0	0	0	0
Eukaryota	unclassified (derived from Eukaryota)	Oligohymenophorea	Hymenostomatida	Tetrahymenidae	Tetrahymena	Tetrahymena pyriformis	0	7	0	4	0	0	0	0	0	0	0	0	0	0	0	0	0	0	0	0	0	0	0	0	0	0	0	0	0	0	0	0	0	0	0
Eukaryota	unclassified (derived from Eukaryota)	Oligohymenophorea	Hymenostomatida	Tetrahymenidae	Tetrahymena	Tetrahymena thermophila	152	1078	3	589	1	24	37	7	0	0	88	0	0	2	11	235	29	42	12	16	0	22	18	25	4	17	35	30	29	6	19	34	35	2	0
Eukaryota	Bacillariophyta	Coscinodiscophyceae	unclassified (derived from Coscinodiscophyceae)	Thalassiosiraceae	Thalassiosira	Thalassiosira oceanica	0	0	0	8	0	0	0	0	0	0	0	0	0	0	0	0	0	0	0	0	0	0	0	0	0	0	0	0	0	0	1	1	0	0	0
Eukaryota	Bacillariophyta	Coscinodiscophyceae	unclassified (derived from Coscinodiscophyceae)	Thalassiosiraceae	Thalassiosira	Thalassiosira pseudonana	31	81	4	136	1	1	25	4	0	0	1	0	0	0	21	162	52	47	20	4	7	15	34	10	14	27	13	11	15	12	94	95	50	0	0
Eukaryota	Apicomplexa	Aconoidasida	unclassified (derived from Aconoidasida)	Theileriidae	Theileria	Theileria annulata	3	3	0	0	0	0	0	4	0	0	0	0	0	0	1	16	0	0	0	0	0	3	0	0	1	1	1	0	0	0	2	5	3	0	0
Eukaryota	Apicomplexa	Aconoidasida	unclassified (derived from Aconoidasida)	Theileriidae	Theileria	Theileria parva	8	25	0	21	0	0	0	3	0	0	1	0	0	0	2	60	1	1	1	1	0	1	0	0	0	0	2	0	4	0	8	4	18	0	0
Eukaryota	Streptophyta	unclassified (derived from Streptophyta)	Malvales	Malvaceae	Theobroma	Theobroma cacao	0	0	0	0	0	0	0	0	0	0	0	0	0	1	0	0	0	0	0	0	0	0	0	0	0	0	0	0	0	0	0	0	0	0	0
Eukaryota	Chordata	Mammalia	Rodentia	Thryonomyidae	Thryonomys	Thryonomys swinderianus	0	0	0	0	0	0	0	0	0	0	0	0	0	0	0	2	0	0	0	0	0	0	0	0	0	0	0	0	0	0	0	0	0	0	0
Eukaryota	Basidiomycota	Exobasidiomycetes	Tilletiales	Tilletiaceae	Tilletia	Tilletia indica	0	0	0	0	0	0	0	0	0	0	0	1	0	0	0	0	0	0	0	0	0	1	0	0	0	0	0	0	0	0	0	0	0	0	0
Eukaryota	Basidiomycota	Exobasidiomycetes	Tilletiales	Tilletiaceae	Tilletia	Tilletia walkeri	0	0	0	0	0	0	0	0	0	0	0	1	0	0	0	0	0	0	1	0	0	0	0	0	0	0	0	0	0	0	0	0	0	0	0
Eukaryota	Apicomplexa	Coccidia	Eucoccidiorida	Sarcocystidae	Toxoplasma	Toxoplasma gondii	14	44	1	27	6	0	1	5	0	0	484	0	0	2	5	122	12	10	1	5	1	3	3	3	5	7	2	8	9	19	20	37	17	0	0
Eukaryota	Streptophyta	unclassified (derived from Streptophyta)	Asterales	Campanulaceae	Trachelium	Trachelium caeruleum	0	0	0	0	0	0	0	0	0	0	0	1	0	0	0	0	0	1	0	0	0	0	0	0	0	0	0	0	0	0	0	0	0	0	0
Eukaryota	Chordata	Mammalia	Primates	Cercopithecidae	Trachypithecus	Trachypithecus obscurus	0	0	0	0	0	0	0	0	0	0	1	0	0	0	0	0	0	0	0	0	0	0	0	0	0	0	0	0	0	0	0	0	0	0	0
Eukaryota	Basidiomycota	Agaricomycetes	Polyporales	Coriolaceae	Trametes	Trametes cingulata	0	0	0	1	0	0	0	0	0	0	0	0	0	0	0	2	0	0	0	0	0	0	0	0	0	0	0	0	0	0	0	0	0	0	0
Eukaryota	Arthropoda	Insecta	Hemiptera	Reduviidae	Triatoma	Triatoma dimidiata	0	0	0	0	0	0	0	0	0	0	0	0	0	0	0	1	0	0	0	0	0	0	0	0	0	0	0	0	0	0	0	0	0	0	0
Eukaryota	Arthropoda	Insecta	Coleoptera	Tenebrionidae	Tribolium	Tribolium castaneum	21	38	1	22	1	1	3	1	0	0	2	0	0	0	9	235	23	16	1	14	1	3	22	32	7	13	9	2	6	2	31	30	5	0	0
Eukaryota	unclassified (derived from Eukaryota)	unclassified (derived from Eukaryota)	Trichomonadida	Trichomonadidae	Trichomonas	Trichomonas vaginalis	47	21	7	75	85	15	35	45	0	0	15	0	0	0	14	112	30	41	338	16	20	25	29	24	11	8	249	29	386	10	170	141	315	3	1
Eukaryota	Ascomycota	Eurotiomycetes	Onygenales	Arthrodermataceae	Trichophyton	Trichophyton mentagrophytes	0	0	0	0	0	0	0	0	0	0	0	0	0	0	0	1	0	0	0	0	0	0	0	0	0	0	0	0	0	0	0	0	0	0	0
Eukaryota	Ascomycota	Eurotiomycetes	Onygenales	Arthrodermataceae	Trichophyton	Trichophyton rubrum	0	0	0	0	1	0	0	0	0	0	0	0	0	0	0	0	0	0	0	0	0	0	0	0	0	0	0	0	0	0	0	0	0	0	0
Eukaryota	Ascomycota	Eurotiomycetes	Onygenales	Arthrodermataceae	Trichophyton	Trichophyton verrucosum	1	12	9	5	1	0	0	0	0	0	0	0	0	1	3	71	12	8	0	0	0	0	6	6	4	5	1	0	0	0	1	4	0	0	0
Eukaryota	Placozoa	unclassified (derived from Placozoa)	unclassified (derived from Placozoa)	unclassified (derived from Placozoa)	Trichoplax	Trichoplax adhaerens	20	54	5	39	0	1	5	2	5	1	1	1	0	1	9	466	29	21	1	2	9	13	11	7	13	28	17	4	47	7	73	96	16	1	0
Eukaryota	unclassified (derived from Eukaryota)	unclassified (derived from Eukaryota)	Kinetoplastida	Trypanosomatidae	Trypanosoma	Trypanosoma brucei	45	80	2	65	5	4	2	3	29	12	0	0	0	0	17	151	32	26	1	10	6	18	8	13	8	17	8	10	4	39	111	164	16	1	0
Eukaryota	unclassified (derived from Eukaryota)	unclassified (derived from Eukaryota)	Kinetoplastida	Trypanosomatidae	Trypanosoma	Trypanosoma cruzi	38	48	14	34	2	1	3	2	8	4	0	0	0	0	11	81	20	24	0	3	5	5	11	9	9	10	11	5	3	5	56	67	22	1	0
Eukaryota	Ascomycota	Pezizomycetes	Pezizales	Tuberaceae	Tuber	Tuber melanosporum	7	7	4	12	0	1	1	2	14	0	2	1	0	0	8	388	13	24	0	3	1	1	3	10	3	7	3	2	4	2	12	19	2	0	0
Eukaryota	Ascomycota	Eurotiomycetes	Onygenales	Onygenaceae	Uncinocarpus	Uncinocarpus reesii	2	7	2	9	0	0	0	0	0	0	0	2	0	0	7	166	17	11	1	0	0	0	6	3	3	6	2	2	1	1	14	6	1	0	0
Eukaryota	Chordata	Mammalia	Insectivora	Talpidae	Urotrichus	Urotrichus talpoides	0	0	0	0	0	0	0	0	0	0	1	0	0	0	0	0	0	0	0	0	0	0	0	0	0	0	0	0	0	0	0	0	0	0	0
Eukaryota	Basidiomycota	Ustilaginomycetes	Ustilaginales	Ustilaginaceae	Ustilago	Ustilago maydis	33	74	7	53	1	12	4	4	5	3	6	66	13	13	19	1585	41	68	8	47	6	10	39	21	14	21	15	11	10	4	59	49	13	0	0
Eukaryota	Ascomycota	Saccharomycetes	Saccharomycetales	Saccharomycetaceae	Vanderwaltozyma	Vanderwaltozyma polyspora	5	12	0	23	0	0	0	0	0	0	0	0	0	1	5	231	2	7	0	0	0	2	3	2	5	2	6	0	0	4	13	15	3	26	0
Eukaryota	Xanthophyceae	unclassified (derived from Xanthophyceae)	Vaucheriales	Vaucheriaceae	Vaucheria	Vaucheria litorea	0	0	0	2	0	0	0	0	0	0	0	0	0	0	0	0	0	0	0	0	0	0	0	0	0	0	0	0	0	0	2	0	0	0	0
Eukaryota	Ascomycota	Sordariomycetes	Phyllachorales	unclassified (derived from Phyllachorales)	Verticillium	Verticillium albo-atrum	11	11	3	17	1	0	0	0	0	0	1	0	2	1	9	136	28	15	0	13	2	2	5	2	2	9	2	1	7	1	12	18	3	0	0
Eukaryota	Streptophyta	unclassified (derived from Streptophyta)	Vitales	Vitaceae	Vitis	Vitis vinifera	18	21	3	41	2	28	7	12	0	0	6	2	1	51	14	179	33	27	5	7	4	30	21	12	12	27	19	17	17	12	83	77	16	0	0
Eukaryota	Chlorophyta	Chlorophyceae	Chlamydomonadales	Volvocaceae	Volvox	Volvox carteri	71	58	22	139	66	27	117	236	0	1	10	0	2	0	56	430	147	96	100	137	47	518	35	17	27	61	110	38	138	80	140	118	52	3	0
Eukaryota	Chordata	Amphibia	Anura	Pipidae	Xenopus	Xenopus (Silurana) tropicalis	1425	259	740	3698	2	1	9	10	35	14	55	3	0	24	2089	1324	7860	5795	5	3	4	11	1971	754	2143	3017	20	7	25	26	285	372	56	0	0
Eukaryota	Ascomycota	Saccharomycetes	Saccharomycetales	Dipodascaceae	Yarrowia	Yarrowia lipolytica	18	57	11	46	2	0	2	4	7	2	1	2	0	0	15	780	31	42	2	23	14	41	17	16	18	24	2	18	7	3	44	50	25	0	0
Eukaryota	Streptophyta	Liliopsida	Poales	Poaceae	Zea	Zea mays	0	1	0	0	0	0	0	0	0	0	0	0	0	0	0	0	0	1	0	0	0	0	0	0	0	1	0	0	0	0	1	0	0	0	0
Eukaryota	Streptophyta	Zygnemophyceae	Zygnematales	Zygnemataceae	Zygnema	Zygnema circumcarinatum	1	0	0	0	0	0	0	0	0	0	0	0	0	0	0	3	0	1	0	0	0	0	0	1	0	0	0	0	0	0	2	0	0	0	0
Eukaryota	Ascomycota	Saccharomycetes	Saccharomycetales	Saccharomycetaceae	Zygosaccharomyces	Zygosaccharomyces rouxii	1	6	1	3	0	0	4	1	0	0	0	0	0	1	2	135	6	5	0	0	1	1	4	4	5	2	2	2	0	2	12	11	4	1	0
Bacteria	Firmicutes	Bacilli	Lactobacillales	Aerococcaceae	Abiotrophia	Abiotrophia defectiva	125	20	10	200	1	1	7	5	0	0	0	0	0	2	37	47	24	89	5	3	5	3	139	66	9	6	5	4	8	3	266	333	50	4	0
Bacteria	Cyanobacteria	unclassified (derived from Cyanobacteria)	unclassified (derived from Cyanobacteria)	unclassified (derived from Cyanobacteria)	Acaryochloris	Acaryochloris marina	208	68	80	206	59	20	81	155	29	12	40	2	1	1	210	584	581	311	51	192	51	83	165	123	163	222	161	50	78	111	569	549	117	6	0
Bacteria	Firmicutes	Clostridia	Clostridiales	Ruminococcaceae	Acetivibrio	Acetivibrio cellulolyticus	332	50	22	395	18	12	31	24	75	27	8	0	0	1	126	276	137	220	22	42	22	27	366	165	36	52	114	46	75	69	988	1155	369	11	0
Bacteria	Proteobacteria	Alphaproteobacteria	Rhodospirillales	Acetobacteraceae	Acetobacter	Acetobacter aceti	1	0	0	0	0	0	0	0	0	0	0	0	0	0	1	0	1	0	0	0	0	0	0	0	0	0	0	0	0	0	0	0	0	0	0
Bacteria	Proteobacteria	Alphaproteobacteria	Rhodospirillales	Acetobacteraceae	Acetobacter	Acetobacter pasteurianus	215	141	177	272	8	102	131	75	5	1	24	4	2	1	180	345	503	512	72	144	55	156	311	183	193	329	223	70	121	137	232	223	125	7	1
Bacteria	Firmicutes	Clostridia	Halanaerobiales	Halobacteroidaceae	Acetohalobium	Acetohalobium arabaticum	86	12	15	89	1	1	6	3	0	0	3	1	0	1	47	144	78	75	1	24	22	8	75	40	23	26	14	5	11	8	761	848	148	2	0
Bacteria	Tenericutes	Mollicutes	Acholeplasmatales	Acholeplasmataceae	Acholeplasma	Acholeplasma laidlawii	76	14	13	78	3	1	16	10	51	16	0	0	0	7	39	67	37	54	11	12	15	6	61	31	8	11	34	7	21	18	167	1567	42383	15	0
Bacteria	Proteobacteria	Betaproteobacteria	Burkholderiales	Alcaligenaceae	Achromobacter	Achromobacter denitrificans	84	11	32	201	0	0	3	0	18	8	0	0	0	0	125	30	456	301	0	0	1	0	104	70	177	148	3	0	0	0	8	24	3	0	0
Bacteria	Proteobacteria	Betaproteobacteria	Burkholderiales	Alcaligenaceae	Achromobacter	Achromobacter piechaudii	3182	608	2662	3779	18	17	456	199	3	8	54	3	0	22	5826	1654	8222	4739	133	76	383	555	2735	1516	3616	2333	294	261	383	406	451	10412	421	6	0
Bacteria	Proteobacteria	Betaproteobacteria	Burkholderiales	Alcaligenaceae	Achromobacter	Achromobacter xylosoxidans	3967	656	3275	5220	45	266	513	620	83	29	140	7	3	41	7341	2419	10757	6439	213	238	410	829	3709	1890	4605	3175	468	133	824	495	669	12623	1135	7	0
Bacteria	Firmicutes	Negativicutes	Selenomonadales	Acidaminococcaceae	Acidaminococcus	Acidaminococcus fermentans	825	88	53	1286	3	3	9	36	13	9	0	0	0	3	277	126	89	984	4	14	66	20	1006	557	35	28	38	17	86	27	515	570	173	7	0
Bacteria	Firmicutes	Negativicutes	Selenomonadales	Acidaminococcaceae	Acidaminococcus	Acidaminococcus sp. D21	280	54	26	680	2	7	42	39	0	0	0	0	0	4	142	57	61	552	51	47	61	37	444	284	23	16	51	20	54	120	207	255	102	1	0
Bacteria	Actinobacteria	Actinobacteria (class)	Acidimicrobiales	Acidimicrobiaceae	Acidimicrobium	Acidimicrobium ferrooxidans	358	318	290	150	5	3	4	4	0	0	0	1	1	4	429	2037	469	364	1	30	4	19	459	303	180	286	12	8	4	14	681	458	24	0	0
Bacteria	Proteobacteria	Alphaproteobacteria	Rhodospirillales	Acetobacteraceae	Acidiphilium	Acidiphilium cryptum	1529	1073	1297	1429	32	40	51	143	152	64	207	57	20	20	1575	2147	3489	3134	52	74	21	91	1995	1559	1332	2011	251	76	166	121	1266	1081	95	0	0
Bacteria	Proteobacteria	Alphaproteobacteria	Rhodospirillales	Acetobacteraceae	Acidiphilium	Acidiphilium multivorum	0	0	0	0	0	0	0	0	0	0	0	0	0	0	0	0	0	0	0	0	1	0	2	0	0	0	0	0	8	1	0	0	0	0	0
Bacteria	Proteobacteria	Gammaproteobacteria	Acidithiobacillales	Acidithiobacillaceae	Acidithiobacillus	Acidithiobacillus caldus	231	106	91	293	216	137	161	76	2	1	1	4	1	5	267	353	673	449	87	96	46	419	277	224	249	229	217	89	131	72	259	284	112	10	0
Bacteria	Proteobacteria	Gammaproteobacteria	Acidithiobacillales	Acidithiobacillaceae	Acidithiobacillus	Acidithiobacillus ferrooxidans	583	355	273	765	5	35	100	41	165	88	21	5	2	7	708	1130	2238	1198	59	25	64	110	721	529	685	757	119	38	136	57	527	610	280	7	1
Bacteria	Acidobacteria	Acidobacteria (class)	Acidobacteriales	Acidobacteriaceae	Acidobacterium	Acidobacterium capsulatum	175	62	28	179	8	2	19	21	1	0	10	13	1	6	202	772	576	282	22	41	5	28	174	119	122	203	51	25	37	26	1401	788	83	3	0
Bacteria	Acidobacteria	Acidobacteria (class)	Acidobacteriales	Acidobacteriaceae	Acidobacterium	Acidobacterium sp. MP5ACTX8	96	52	34	160	4	9	68	164	0	0	7	2	3	7	186	730	435	255	25	62	15	326	99	74	83	233	131	127	54	58	578	410	169	12	0
Bacteria	Acidobacteria	Acidobacteria (class)	Acidobacteriales	Acidobacteriaceae	Acidobacterium	Acidobacterium sp. MP5ACTX9	76	32	59	111	11	5	27	20	1	0	9	3	0	2	124	550	327	201	16	42	20	56	82	43	69	155	52	33	29	43	418	326	63	3	0
Bacteria	Actinobacteria	Actinobacteria (class)	Actinomycetales	Acidothermaceae	Acidothermus	Acidothermus cellulolyticus	756	605	779	1227	17	17	27	44	8	16	12	2	2	3	1001	2167	1479	1885	25	47	71	63	1335	761	480	940	29	33	22	18	2040	1377	182	6	0
Bacteria	Proteobacteria	Betaproteobacteria	Burkholderiales	Comamonadaceae	Acidovorax	Acidovorax avenae	4532	680	2314	12725	1	2	10	29	2	0	5	6	2	118	6994	3297	26896	20959	33	14	50	32	6366	2372	7347	11588	78	21	39	79	758	966	103	2	0
Bacteria	Proteobacteria	Betaproteobacteria	Burkholderiales	Comamonadaceae	Acidovorax	Acidovorax citrulli	18380	3172	10569	54765	186	313	1582	876	24	11	49	15	8	294	28027	11214	116799	86412	1015	697	1339	1676	28441	10472	32900	46915	2055	413	1816	2246	3244	4273	605	25	0
Bacteria	Proteobacteria	Betaproteobacteria	Burkholderiales	Comamonadaceae	Acidovorax	Acidovorax delafieldii	32475	6043	20857	106286	26	72	541	251	12	8	4	3	5	248	49884	11582	229655	156665	605	285	598	272	59460	21679	65311	82533	1056	140	1260	789	5273	3437	279	10	0
Bacteria	Proteobacteria	Betaproteobacteria	Burkholderiales	Comamonadaceae	Acidovorax	Acidovorax ebreus	3646	615	2088	10537	69	8	47	39	11	1	11	1	1	56	5758	2829	24632	16946	56	50	117	34	5655	2216	6700	9515	51	32	153	96	656	976	88	4	0
Bacteria	Proteobacteria	Betaproteobacteria	Burkholderiales	Comamonadaceae	Acidovorax	Acidovorax sp. JS42	24239	4406	13960	68482	28	32	273	143	153	125	74	9	2	284	37613	14942	153890	106818	107	286	159	143	37815	14110	43482	58062	179	257	228	268	4126	6416	439	13	1
Bacteria	Proteobacteria	Gammaproteobacteria	Pseudomonadales	Moraxellaceae	Acinetobacter	Acinetobacter baumannii	11285	7427	868	107244	347	351	1394	862	255	133	41	4	3	13	1341	1175	2487	35004	584	1071	1316	1519	4124	9608	5101	1498	1594	797	2551	2443	495	3704	1325	122	8
Bacteria	Proteobacteria	Gammaproteobacteria	Pseudomonadales	Moraxellaceae	Acinetobacter	Acinetobacter calcoaceticus	332	216	18	2258	1	11	23	13	0	0	0	0	1	0	57	51	126	729	19	72	149	16	135	275	229	64	47	35	80	186	16	123	20	2	0
Bacteria	Proteobacteria	Gammaproteobacteria	Pseudomonadales	Moraxellaceae	Acinetobacter	Acinetobacter genomosp. 13TU	337	175	31	2181	0	28	69	10	3	1	1	0	0	0	68	101	167	688	3	23	55	114	141	279	174	66	24	13	63	41	25	108	5	1	0
Bacteria	Proteobacteria	Gammaproteobacteria	Pseudomonadales	Moraxellaceae	Acinetobacter	Acinetobacter genomosp. 3	373	209	59	2635	1	13	208	27	0	7	2	0	0	1	50	35	201	788	20	56	80	47	144	335	241	86	42	34	126	118	21	155	56	12	0
Bacteria	Proteobacteria	Gammaproteobacteria	Pseudomonadales	Moraxellaceae	Acinetobacter	Acinetobacter haemolyticus	915	1513	94	6459	8	26	32	13	6	2	2	1	0	1	189	118	416	2045	39	10	112	16	388	795	892	233	40	9	75	191	36	242	93	4	1
Bacteria	Proteobacteria	Gammaproteobacteria	Pseudomonadales	Moraxellaceae	Acinetobacter	Acinetobacter johnsonii	5104	678	309	90211	2	19	11	7	1	0	2	1	2	1	388	234	579	30659	18	30	19	11	1796	4474	673	283	22	25	31	68	101	1002	107	3	1
Bacteria	Proteobacteria	Gammaproteobacteria	Pseudomonadales	Moraxellaceae	Acinetobacter	Acinetobacter junii	1481	2785	136	7973	6	8	101	50	0	0	0	0	0	1	186	167	495	2521	41	217	203	117	521	1194	1446	329	135	26	163	227	41	308	61	9	0
Bacteria	Proteobacteria	Gammaproteobacteria	Pseudomonadales	Moraxellaceae	Acinetobacter	Acinetobacter lwoffii	3247	438	140	21397	0	3	14	16	2	1	4	1	1	3	284	214	351	6388	7	0	15	13	1269	2852	519	218	13	17	27	29	101	2425	58	27	1
Bacteria	Proteobacteria	Gammaproteobacteria	Pseudomonadales	Moraxellaceae	Acinetobacter	Acinetobacter radioresistens	1394	322	76	7770	37	44	65	102	3	2	7	1	1	6	163	150	323	2361	209	49	221	89	507	1208	594	168	146	37	530	386	56	572	258	49	0
Bacteria	Proteobacteria	Gammaproteobacteria	Pseudomonadales	Moraxellaceae	Acinetobacter	Acinetobacter sp. ADP1	5314	2575	477	52714	25	40	113	56	175	48	28	5	0	6	837	801	1569	17596	28	38	72	24	2331	4717	2565	741	96	35	234	129	274	2027	127	14	2
Bacteria	Proteobacteria	Gammaproteobacteria	Pseudomonadales	Moraxellaceae	Acinetobacter	Acinetobacter sp. ATCC 27244	549	965	64	3766	1	1	2	3	0	0	0	1	0	0	85	61	160	1303	0	0	1	5	210	434	508	140	3	10	16	13	19	147	6	2	0
Bacteria	Proteobacteria	Gammaproteobacteria	Pseudomonadales	Moraxellaceae	Acinetobacter	Acinetobacter sp. DR1	1980	1334	98	21302	2	11	166	85	1	16	10	2	0	2	208	155	429	6590	74	132	173	160	732	1716	916	215	380	132	489	276	63	676	632	30	1
Bacteria	Proteobacteria	Gammaproteobacteria	Pseudomonadales	Moraxellaceae	Acinetobacter	Acinetobacter sp. EB104	2	0	0	3	0	0	0	0	0	0	0	0	0	0	0	0	0	1	0	0	0	0	0	0	4	0	0	0	1	0	0	0	0	0	0
Bacteria	Proteobacteria	Gammaproteobacteria	Pseudomonadales	Moraxellaceae	Acinetobacter	Acinetobacter sp. SUN	9	20	8	146	0	0	0	0	0	0	0	0	0	0	1	0	1	46	0	0	0	0	4	9	2	7	0	0	0	0	0	1	0	0	0
Bacteria	Proteobacteria	Gammaproteobacteria	Pseudomonadales	Moraxellaceae	Acinetobacter	Acinetobacter venetianus	64	78	19	1003	0	0	0	0	0	0	0	0	0	0	5	16	34	217	0	0	0	0	27	64	18	17	0	0	0	0	0	19	2	0	0
Bacteria	Proteobacteria	Gammaproteobacteria	Pasteurellales	Pasteurellaceae	Actinobacillus	Actinobacillus minor	51	14	6	125	0	4	8	16	49	14	0	1	0	1	28	88	59	72	14	23	37	38	25	22	20	30	106	10	64	40	49	90	59	0	0
Bacteria	Proteobacteria	Gammaproteobacteria	Pasteurellales	Pasteurellaceae	Actinobacillus	Actinobacillus pleuropneumoniae	231	108	106	437	67	63	163	199	503	215	12	1	0	1	166	302	354	362	88	538	161	310	218	164	160	151	315	77	436	441	240	327	565	10	0
Bacteria	Proteobacteria	Gammaproteobacteria	Pasteurellales	Pasteurellaceae	Actinobacillus	Actinobacillus succinogenes	116	36	23	278	9	17	48	14	108	62	13	2	0	1	83	194	226	203	21	83	12	46	130	96	76	91	54	16	35	33	164	225	114	1	0
Bacteria	Actinobacteria	Actinobacteria (class)	Actinomycetales	Actinomycetaceae	Actinomyces	Actinomyces coleocanis	66	30	84	40	0	1	4	3	0	0	2	0	0	0	65	100	54	104	5	1	6	2	157	26	48	42	9	4	6	9	156	162	8	0	0
Bacteria	Actinobacteria	Actinobacteria (class)	Actinomycetales	Actinomycetaceae	Actinomyces	Actinomyces odontolyticus	88	48	81	94	108	15	15	2	0	0	0	1	0	2	95	226	135	195	15	6	1	2	309	117	45	79	28	10	11	2	400	397	46	2	0
Bacteria	Actinobacteria	Actinobacteria (class)	Actinomycetales	Actinomycetaceae	Actinomyces	Actinomyces sp. oral taxon 180	38	36	28	40	0	1	0	3	0	0	0	0	0	0	44	87	47	63	4	1	1	1	142	51	32	37	3	1	0	7	92	131	4	0	0
Bacteria	Actinobacteria	Actinobacteria (class)	Actinomycetales	Actinomycetaceae	Actinomyces	Actinomyces sp. oral taxon 848	83	39	61	82	0	1	1	4	0	0	1	0	0	0	82	227	101	168	6	2	3	1	326	90	28	73	7	1	2	6	233	312	6	1	0
Bacteria	Actinobacteria	Actinobacteria (class)	Actinomycetales	Actinomycetaceae	Actinomyces	Actinomyces urogenitalis	266	212	207	119	2	30	17	30	0	0	2	1	1	0	202	300	167	244	23	42	9	66	419	258	146	149	64	7	25	56	365	281	23	1	0
Bacteria	Actinobacteria	Actinobacteria (class)	Actinomycetales	Actinomycetaceae	Actinomyces	Actinomyces viscosus	267	209	213	102	6	3	2	1	0	0	2	0	0	1	237	242	138	218	5	4	4	3	389	258	163	145	3	7	2	7	324	257	19	2	0
Bacteria	Actinobacteria	Actinobacteria (class)	Actinomycetales	Actinosynnemataceae	Actinosynnema	Actinosynnema mirum	1348	1773	1452	690	2	80	29	88	40	9	8	4	7	4	1597	1645	1117	1345	113	130	130	91	1877	1426	984	941	133	47	130	274	1119	871	107	5	0
Bacteria	Firmicutes	Bacilli	Lactobacillales	Aerococcaceae	Aerococcus	Aerococcus viridans	93	17	4	139	0	0	4	1	0	0	2	0	0	0	20	84	13	131	0	1	1	2	211	71	5	10	5	2	1	5	85	190	92	0	0
Bacteria	Actinobacteria	Actinobacteria (class)	Actinomycetales	Nocardioidaceae	Aeromicrobium	Aeromicrobium marinum	1215	1202	961	769	2	3	20	37	1	1	0	0	0	1	1101	1394	854	1258	90	38	74	69	1595	1215	641	753	55	25	111	193	935	698	60	6	0
Bacteria	Proteobacteria	Gammaproteobacteria	Aeromonadales	Aeromonadaceae	Aeromonas	Aeromonas bestiarum	5	5	1	17	0	0	1	0	0	0	0	0	0	0	7	5	19	26	0	0	1	0	9	15	10	8	0	0	0	0	1	69	0	0	0
Bacteria	Proteobacteria	Gammaproteobacteria	Aeromonadales	Aeromonadaceae	Aeromonas	Aeromonas caviae	95	16	45	624	0	0	1	0	0	0	0	0	0	0	25	26	60	532	0	0	0	0	84	75	26	35	1	1	0	1	13	130	3	1	0
Bacteria	Proteobacteria	Gammaproteobacteria	Aeromonadales	Aeromonadaceae	Aeromonas	Aeromonas hydrophila	2053	257	475	7627	29	18	88	31	261	115	36	4	2	8	767	1118	2797	4362	41	92	90	75	689	820	1141	666	80	41	280	88	400	1055	119	7	0
Bacteria	Proteobacteria	Gammaproteobacteria	Aeromonadales	Aeromonadaceae	Aeromonas	Aeromonas salmonicida	2007	181	447	7481	10	6	40	104	165	80	94	1	3	8	703	1000	2580	3859	31	26	31	63	689	974	1039	631	132	52	96	30	307	1725	190	5	0
Bacteria	Proteobacteria	Alphaproteobacteria	Rhizobiales	Bradyrhizobiaceae	Afipia	Afipia sp. 1NLS2	293	314	150	421	54	13	132	63	0	0	16	68	23	11	355	1734	929	1077	36	68	23	90	478	426	247	987	210	18	98	41	1057	728	29	0	0
Bacteria	Proteobacteria	Gammaproteobacteria	Pasteurellales	Pasteurellaceae	Aggregatibacter	Aggregatibacter actinomycetemcomitans	61	41	23	94	2	65	5	4	2	0	3	0	0	2	57	117	82	72	2	8	1	8	40	29	26	30	9	3	9	15	81	96	16	3	0
Bacteria	Proteobacteria	Gammaproteobacteria	Pasteurellales	Pasteurellaceae	Aggregatibacter	Aggregatibacter aphrophilus	82	47	43	87	1	13	52	40	55	26	2	0	0	1	79	84	54	78	73	15	71	65	68	63	48	26	153	13	76	118	46	64	20	2	1
Bacteria	Proteobacteria	Gammaproteobacteria	Pasteurellales	Pasteurellaceae	Aggregatibacter	Aggregatibacter segnis	9	4	0	36	1	1	3	4	0	0	0	0	0	0	7	35	32	32	8	4	14	5	10	8	2	11	19	6	7	1	11	28	6	0	0
Bacteria	Proteobacteria	Alphaproteobacteria	Rhizobiales	Rhizobiaceae	Agrobacterium	Agrobacterium rhizogenes	9	18	7	31	0	0	40	0	1	0	2	3	2	0	14	43	33	37	7	8	4	1	21	18	7	26	1	0	1	0	23	28	0	0	0
Bacteria	Proteobacteria	Alphaproteobacteria	Rhizobiales	Rhizobiaceae	Agrobacterium	Agrobacterium tumefaciens	1014	1042	514	2196	49	291	498	327	82	79	516	53	16	22	1383	3718	3433	4424	225	279	235	418	2059	1385	1003	2833	650	126	753	834	1858	3116	183	7	1
Bacteria	Proteobacteria	Alphaproteobacteria	Rhizobiales	Rhizobiaceae	Agrobacterium	Agrobacterium vitis	358	340	126	671	167	145	537	328	82	38	105	21	14	11	496	1195	995	1517	146	256	124	474	689	436	390	950	490	172	477	507	595	976	155	5	1
Bacteria	Proteobacteria	Alphaproteobacteria	Rhodobacterales	Rhodobacteraceae	Ahrensia	Ahrensia sp. R2A130	99	82	41	207	4	35	127	104	0	0	57	4	2	1	124	419	348	410	77	103	69	88	190	134	96	268	204	46	125	116	157	195	65	2	0
Bacteria	Verrucomicrobia	Verrucomicrobiae	Verrucomicrobiales	Verrucomicrobiaceae	Akkermansia	Akkermansia muciniphila	1509	713	377	1253	93	21	38	49	1	0	12	1	0	2	994	950	1371	2179	133	181	99	223	1719	868	556	763	235	54	107	535	1190	682	151	3	0
Bacteria	Proteobacteria	Betaproteobacteria	Burkholderiales	Comamonadaceae	Albidiferax	Albidiferax ferrireducens	18948	3542	8316	34709	77	14	136	104	178	109	76	10	9	229	30759	12562	112492	58618	106	327	228	166	27142	12561	33236	37302	258	174	230	194	3431	2896	428	9	0
Bacteria	Proteobacteria	Gammaproteobacteria	Oceanospirillales	Alcanivoracaceae	Alcanivorax	Alcanivorax borkumensis	418	303	189	762	4	31	74	45	181	101	182	3	3	8	375	1173	1271	915	7	48	59	50	356	272	479	585	36	100	30	31	407	818	72	1	0
Bacteria	Proteobacteria	Gammaproteobacteria	Oceanospirillales	Alcanivoracaceae	Alcanivorax	Alcanivorax sp. DG881	209	221	82	342	21	2	39	18	1	1	39	0	1	3	209	542	675	440	9	6	9	43	153	128	266	307	14	71	39	17	179	334	21	0	0
Bacteria	Bacteroidetes	Cytophagia	Cytophagales	Cyclobacteriaceae	Algoriphagus	Algoriphagus sp. PR1	595	184	49	830	2	22	40	34	0	0	1949	1	1	10	780	4173	1450	650	27	36	34	30	140	98	510	347	99	34	168	73	601	1802	221	7	0
Bacteria	Proteobacteria	Betaproteobacteria	Burkholderiales	Comamonadaceae	Alicycliphilus	Alicycliphilus denitrificans	8442	1443	4848	23015	242	170	546	473	9	3	34	4	6	83	13168	7527	51175	36917	544	354	1377	690	12527	4734	14464	20637	997	98	1152	1299	1498	2203	466	13	0
Bacteria	Firmicutes	Bacilli	Bacillales	Alicyclobacillaceae	Alicyclobacillus	Alicyclobacillus acidocaldarius	167	74	37	171	8	45	87	67	6	9	9	1	0	7	152	553	287	227	61	86	34	92	176	136	60	147	231	147	114	55	1155	1065	428	33	5
Bacteria	Proteobacteria	Gammaproteobacteria	Vibrionales	Vibrionaceae	Aliivibrio	Aliivibrio fischeri	248	59	36	455	52	8	44	43	163	53	22	0	0	1	125	554	385	372	10	347	39	80	129	100	168	174	52	36	90	75	189	404	100	1	0
Bacteria	Proteobacteria	Gammaproteobacteria	Vibrionales	Vibrionaceae	Aliivibrio	Aliivibrio salmonicida	86	30	13	199	5	0	17	10	261	84	13	0	1	2	57	122	222	142	2	2	2	68	41	44	47	62	17	17	49	64	56	123	19	0	0
Bacteria	Bacteroidetes	Bacteroidia	Bacteroidales	Rikenellaceae	Alistipes	Alistipes putredinis	2307	512	732	3443	47	76	148	293	0	0	5	0	0	2	1060	600	557	4241	134	89	181	111	1911	1460	116	69	300	96	600	540	1141	2757	855	49	2
Bacteria	Proteobacteria	Gammaproteobacteria	Chromatiales	Ectothiorhodospiraceae	Alkalilimnicola	Alkalilimnicola ehrlichii	569	213	238	749	82	34	164	31	264	82	137	7	4	9	712	2693	2529	1292	23	23	20	68	507	360	658	879	104	31	33	33	1230	1375	109	2	0
Bacteria	Firmicutes	Clostridia	Clostridiales	Clostridiaceae	Alkaliphilus	Alkaliphilus metalliredigens	727	105	65	920	18	29	86	64	144	30	21	0	1	2	255	545	302	650	60	275	45	143	814	527	101	106	204	105	148	250	2864	3878	1204	23	3
Bacteria	Firmicutes	Clostridia	Clostridiales	Clostridiaceae	Alkaliphilus	Alkaliphilus oremlandii	376	39	23	497	0	3	13	40	0	4	7	1	0	2	132	346	128	350	11	181	10	13	424	284	36	36	46	13	111	43	1551	2587	354	15	1
Bacteria	Proteobacteria	Gammaproteobacteria	Chromatiales	Chromatiaceae	Allochromatium	Allochromatium vinosum	643	277	189	838	2	3	22	26	89	37	24	8	1	10	1279	4142	3400	1590	26	36	16	50	627	420	917	1063	92	33	528	32	1012	882	123	1	0
Bacteria	Proteobacteria	Gammaproteobacteria	Alteromonadales	unclassified (derived from Alteromonadales)	unclassified (derived from Alteromonadales)	Alteromonadales bacterium TW-7	49	16	19	100	1	1	10	4	16	3	18	1	0	0	51	276	261	120	4	3	12	14	38	28	56	88	10	3	29	14	197	145	10	0	0
Bacteria	Proteobacteria	Gammaproteobacteria	Alteromonadales	Alteromonadaceae	Alteromonas	Alteromonas macleodii	265	119	62	522	4	15	201	64	168	79	69	3	3	3	243	788	621	481	66	57	115	53	177	165	211	288	567	70	20	261	231	430	166	7	0
Bacteria	Synergistetes	Synergistia	Synergistales	Synergistaceae	Aminobacterium	Aminobacterium colombiense	187	24	23	133	2	2	8	18	31	13	3	0	0	0	70	116	81	151	4	6	7	14	193	118	27	35	34	7	36	30	4048	2777	187	7	0
Bacteria	Synergistetes	Synergistia	Synergistales	Synergistaceae	Aminomonas	Aminomonas paucivorans	231	26	33	122	9	9	3	10	0	0	0	1	0	1	127	165	139	193	5	27	2	13	188	139	56	58	22	31	21	9	3195	1833	109	5	0
Bacteria	Firmicutes	Clostridia	Thermoanaerobacterales	Thermoanaerobacteraceae	Ammonifex	Ammonifex degensii	90	28	11	84	3	5	32	24	0	0	3	2	0	3	52	219	123	95	10	25	12	43	81	51	17	46	52	33	50	30	1428	1361	282	6	0
Bacteria	Actinobacteria	Actinobacteria (class)	Actinomycetales	Pseudonocardiaceae	Amycolatopsis	Amycolatopsis mediterranei	1730	1853	1766	668	7	1	19	14	20	2	12	1	2	2	1789	1751	1237	1384	9	22	7	30	2171	1974	1127	1118	89	39	25	46	1061	879	72	0	1
Bacteria	Cyanobacteria	unclassified (derived from Cyanobacteria)	Nostocales	Nostocaceae	Anabaena	Anabaena azollae	33	10	10	20	0	0	4	1	0	0	65	0	0	2	39	143	75	48	3	5	1	7	14	28	39	33	7	3	4	1	147	137	36	2	0
Bacteria	Cyanobacteria	unclassified (derived from Cyanobacteria)	Nostocales	Nostocaceae	Anabaena	Anabaena variabilis	525	432	307	399	31	59	67	61	234	85	42	4	0	13	602	1285	994	690	40	174	28	103	496	425	441	570	196	107	86	83	1100	1113	237	14	1
Bacteria	Synergistetes	Synergistia	Synergistales	Synergistaceae	Anaerobaculum	Anaerobaculum hydrogeniformans	88	17	11	77	1	1	5	9	0	0	1	0	0	5	57	117	62	84	10	6	3	15	83	49	22	21	16	10	8	24	2417	1790	213	8	1
Bacteria	Firmicutes	Clostridia	Clostridiales	Clostridiales Family XI. Incertae Sedis	Anaerococcus	Anaerococcus hydrogenalis	18	0	1	25	0	1	0	0	0	0	0	0	0	1	9	19	3	23	0	4	2	1	19	10	5	3	5	0	3	9	58	84	33	2	0
Bacteria	Firmicutes	Clostridia	Clostridiales	Clostridiales Family XI. Incertae Sedis	Anaerococcus	Anaerococcus lactolyticus	20	8	1	27	0	1	30	15	6	7	1	0	0	2	10	22	12	21	34	8	105	16	28	13	1	7	20	16	30	31	86	132	62	1	0
Bacteria	Firmicutes	Clostridia	Clostridiales	Clostridiales Family XI. Incertae Sedis	Anaerococcus	Anaerococcus prevotii	75	13	11	123	4	4	6	5	2	0	1	0	0	5	26	77	28	109	4	33	13	7	148	51	8	8	35	5	19	17	258	391	178	2	0
Bacteria	Firmicutes	Clostridia	Clostridiales	Clostridiales Family XI. Incertae Sedis	Anaerococcus	Anaerococcus tetradius	22	1	1	18	3	3	7	4	0	0	0	0	0	1	6	16	7	18	4	25	1	22	20	5	1	1	25	7	13	17	89	113	150	7	0
Bacteria	Firmicutes	Clostridia	Clostridiales	Clostridiales Family XI. Incertae Sedis	Anaerococcus	Anaerococcus vaginalis	22	3	2	31	3	1	5	4	0	0	0	0	0	2	6	17	5	14	0	3	2	1	17	9	4	1	0	3	1	3	72	101	14	0	0
Bacteria	Firmicutes	Clostridia	Clostridiales	Eubacteriaceae	Anaerofustis	Anaerofustis stercorihominis	74	12	7	107	1	25	15	7	0	0	0	0	0	1	43	52	21	66	11	15	12	9	118	52	9	6	78	5	23	17	216	246	147	4	0
Bacteria	Proteobacteria	Deltaproteobacteria	Myxococcales	Myxococcaceae	Anaeromyxobacter	Anaeromyxobacter dehalogenans	774	593	419	685	14	81	63	45	60	35	22	9	3	12	1012	2602	2667	1725	38	127	33	75	724	572	690	1617	166	52	139	299	3772	2511	250	6	0
Bacteria	Proteobacteria	Deltaproteobacteria	Myxococcales	Myxococcaceae	Anaeromyxobacter	Anaeromyxobacter sp. Fw109-5	441	338	206	549	5	9	26	29	101	40	24	2	1	8	570	2019	1945	1277	26	117	14	44	419	229	389	1160	132	90	50	40	3030	1980	176	6	0
Bacteria	Proteobacteria	Deltaproteobacteria	Myxococcales	Myxococcaceae	Anaeromyxobacter	Anaeromyxobacter sp. K	105	106	81	132	1	0	6	15	35	10	4	1	0	8	173	454	494	326	3	39	17	8	117	97	91	257	22	7	13	6	607	360	52	1	0
Bacteria	Firmicutes	Clostridia	Clostridiales	Lachnospiraceae	Anaerostipes	Anaerostipes caccae	153	8	7	237	11	13	76	14	0	0	0	0	0	0	35	47	18	134	27	38	112	24	164	81	6	9	124	15	103	32	327	291	313	8	0
Bacteria	Firmicutes	Clostridia	Clostridiales	Ruminococcaceae	Anaerotruncus	Anaerotruncus colihominis	295	32	41	460	64	28	94	35	0	0	8	0	0	1	94	116	45	467	32	90	38	74	468	205	21	28	174	75	126	81	592	622	403	13	3
Bacteria	Proteobacteria	Alphaproteobacteria	Rickettsiales	Anaplasmataceae	Anaplasma	Anaplasma centrale	3	2	1	6	0	0	3	1	0	0	0	1	0	1	2	15	15	5	0	1	0	1	3	4	4	4	5	0	4	2	9	11	7	0	0
Bacteria	Proteobacteria	Alphaproteobacteria	Rickettsiales	Anaplasmataceae	Anaplasma	Anaplasma marginale	17	12	10	20	1	0	37	4	0	0	0	1	0	1	21	68	30	30	2	11	19	28	15	12	5	16	46	3	49	17	45	41	32	0	0
Bacteria	Firmicutes	Bacilli	Bacillales	Bacillaceae	Anoxybacillus	Anoxybacillus flavithermus	118	27	12	193	3	11	20	18	19	17	2	0	0	2	64	231	111	173	13	40	46	23	163	68	26	38	80	17	110	172	450	676	323	10	1
Bacteria	Aquificae	Aquificae (class)	Aquificales	Aquificaceae	Aquifex	Aquifex aeolicus	137	46	52	134	0	15	38	19	134	47	7	0	1	4	110	415	196	148	17	115	10	20	72	56	66	86	53	20	40	18	1228	1105	342	4	2
Bacteria	Actinobacteria	Actinobacteria (class)	Actinomycetales	Actinomycetaceae	Arcanobacterium	Arcanobacterium haemolyticum	113	115	93	97	1	3	10	10	0	0	0	0	0	1	114	215	101	175	13	12	5	23	324	82	75	98	39	13	17	10	259	341	37	0	0
Bacteria	Actinobacteria	Actinobacteria (class)	Actinomycetales	Actinomycetaceae	Arcanobacterium	Arcanobacterium pyogenes	0	0	0	0	0	0	2	1	0	0	0	0	0	0	1	1	0	2	2	0	0	0	0	0	0	1	0	0	0	0	1	1	0	0	0
Bacteria	Proteobacteria	Epsilonproteobacteria	Campylobacterales	Campylobacteraceae	Arcobacter	Arcobacter butzleri	7725	843	189	14768	81	43	37	99	1061	447	3	0	0	2	560	279	722	968	31	8	18	265	286	2497	140	139	1745	3421	104	97	238	688	182	6	0
Bacteria	Proteobacteria	Epsilonproteobacteria	Campylobacterales	Campylobacteraceae	Arcobacter	Arcobacter nitrofigilis	1748	247	45	4375	20	13	14	34	415	184	28	0	0	0	150	191	196	326	11	105	15	55	111	560	56	55	596	1200	69	46	138	244	86	4	0
Bacteria	Proteobacteria	Betaproteobacteria	Rhodocyclales	Rhodocyclaceae	Aromatoleum	Aromatoleum aromaticum	4075	2749	1427	7052	54	34	403	212	576	328	80	8	3	24	6940	5295	34886	13894	317	154	483	352	4677	5006	11587	11369	506	243	569	464	1312	3257	436	11	3
Bacteria	Actinobacteria	Actinobacteria (class)	Actinomycetales	Micrococcaceae	Arthrobacter	Arthrobacter arilaitensis	267	205	140	301	0	0	10	10	22	0	3	0	0	1	230	704	275	492	3	8	8	16	533	188	149	378	16	1	5	18	1285	1364	12	2	0
Bacteria	Actinobacteria	Actinobacteria (class)	Actinomycetales	Micrococcaceae	Arthrobacter	Arthrobacter aurescens	1633	1749	1425	1122	3	1	4	13	34	10	13	2	0	4	1674	2207	1659	2071	9	34	8	9	2344	1679	1190	1547	21	5	20	7	3046	2213	37	2	0
Bacteria	Actinobacteria	Actinobacteria (class)	Actinomycetales	Micrococcaceae	Arthrobacter	Arthrobacter chlorophenolicus	460	567	415	358	2	2	20	11	0	0	4	0	1	3	427	919	411	726	16	19	10	20	833	467	305	551	19	4	24	18	1295	958	20	1	2
Bacteria	Actinobacteria	Actinobacteria (class)	Actinomycetales	Micrococcaceae	Arthrobacter	Arthrobacter nitroguajacolicus	833	1296	724	117	0	0	0	0	0	0	0	0	0	0	788	285	148	289	0	0	0	0	909	1249	584	144	0	0	0	1	186	197	0	0	0
Bacteria	Actinobacteria	Actinobacteria (class)	Actinomycetales	Micrococcaceae	Arthrobacter	Arthrobacter sp. AK-1	45	22	32	8	1	0	0	0	0	0	0	0	0	0	21	22	7	14	0	0	0	0	30	30	10	20	0	0	0	0	65	32	0	0	0
Bacteria	Actinobacteria	Actinobacteria (class)	Actinomycetales	Micrococcaceae	Arthrobacter	Arthrobacter sp. Chr15	1	2	0	0	0	0	0	3	0	0	0	0	0	0	2	2	2	2	0	0	0	0	4	1	0	2	9	0	2	1	4	13	0	0	0
Bacteria	Actinobacteria	Actinobacteria (class)	Actinomycetales	Micrococcaceae	Arthrobacter	Arthrobacter sp. FB24	1872	2204	1472	1003	0	1	9	7	9	3	8	6	2	8	1746	2434	1331	2055	10	68	10	18	2654	1838	1161	1612	10	5	37	38	3140	2490	46	1	0
Bacteria	Cyanobacteria	unclassified (derived from Cyanobacteria)	Oscillatoriales	unclassified (derived from Oscillatoriales)	Arthrospira	Arthrospira maxima	240	225	209	133	2	53	82	64	2	8	40	0	0	1	237	347	260	207	62	126	120	54	250	223	177	116	260	136	366	203	358	349	850	24	5
Bacteria	Cyanobacteria	unclassified (derived from Cyanobacteria)	Oscillatoriales	unclassified (derived from Oscillatoriales)	Arthrospira	Arthrospira platensis	54	39	20	64	2	0	6	9	0	0	1	0	0	1	51	220	129	97	1	92	9	6	36	42	46	48	20	19	13	6	110	230	23	0	0
Bacteria	Tenericutes	Mollicutes	Acholeplasmatales	Acholeplasmataceae	Candidatus Phytoplasma	Aster yellows witches'-broom phytoplasma	9	1	0	5	0	0	0	3	0	0	0	0	0	1	2	8	3	5	2	2	3	2	3	1	1	1	1	0	2	1	30	45	993	2	0
Bacteria	Proteobacteria	Alphaproteobacteria	Caulobacterales	Caulobacteraceae	Asticcacaulis	Asticcacaulis excentricus	226	155	90	437	4	13	99	154	0	0	42	115	33	7	318	1302	1300	896	84	109	80	124	305	202	281	760	152	74	174	174	299	487	121	4	0
Bacteria	Actinobacteria	Actinobacteria (class)	Coriobacteriales	Coriobacteriaceae	Atopobium	Atopobium parvulum	272	29	75	263	0	2	0	20	6	0	2	1	0	1	73	84	52	355	0	5	53	33	535	206	13	23	8	4	3	4	353	252	74	0	0
Bacteria	Actinobacteria	Actinobacteria (class)	Coriobacteriales	Coriobacteriaceae	Atopobium	Atopobium rimae	26	6	8	34	3	3	7	11	0	0	0	0	0	0	15	40	13	37	3	10	3	43	56	15	7	6	49	6	12	16	147	114	27	1	0
Bacteria	Actinobacteria	Actinobacteria (class)	Coriobacteriales	Coriobacteriaceae	Atopobium	Atopobium vaginae	33	13	3	43	2	0	5	6	0	0	1	0	0	1	12	40	12	55	3	25	2	6	36	20	5	15	2	0	4	5	129	115	36	1	0
Bacteria	Proteobacteria	Alphaproteobacteria	Rhizobiales	Aurantimonadaceae	Aurantimonas	Aurantimonas manganoxydans	334	342	188	726	6	12	40	35	3	5	203	22	6	8	466	1389	1213	1403	25	36	14	42	689	591	354	886	57	26	64	36	624	809	35	1	0
Bacteria	Proteobacteria	Gammaproteobacteria	Pasteurellales	Pasteurellaceae	Avibacterium	Avibacterium paragallinarum	0	0	0	0	0	0	0	0	0	0	0	0	0	0	0	1	0	0	0	0	0	0	0	0	0	0	0	0	1	0	0	0	0	0	0
Bacteria	Proteobacteria	Betaproteobacteria	Rhodocyclales	Rhodocyclaceae	Azoarcus	Azoarcus sp. BH72	4030	3023	1299	7263	72	24	400	91	183	89	70	9	4	37	7288	4937	41155	15331	80	150	68	279	4615	5428	13175	14159	185	185	95	65	975	3516	427	4	0
Bacteria	Proteobacteria	Alphaproteobacteria	Rhizobiales	Xanthobacteraceae	Azorhizobium	Azorhizobium caulinodans	1622	3598	975	2646	72	473	559	1223	141	38	103	32	12	32	1760	2743	3301	4576	155	386	287	1066	3446	7083	1098	2162	651	291	527	366	2428	3215	292	4	1
Bacteria	Proteobacteria	Alphaproteobacteria	Rhodospirillales	Rhodospirillaceae	Azospirillum	Azospirillum sp. B510	873	539	425	1399	290	122	525	275	33	19	94	30	15	43	1032	2431	3266	2657	151	359	101	426	1069	890	965	1750	349	223	748	210	820	855	98	4	0
Bacteria	Proteobacteria	Gammaproteobacteria	Pseudomonadales	Pseudomonadaceae	Azotobacter	Azotobacter vinelandii	799	376	298	1916	7	10	120	20	715	399	82	5	2	19	896	1605	3777	2604	34	36	20	64	801	701	1129	1380	65	36	58	32	459	3926	214	11	0
Bacteria	Firmicutes	Bacilli	Bacillales	Bacillaceae	Bacillus	Bacillus amyloliquefaciens	152	47	41	210	6	32	69	48	63	58	6	0	0	1	112	309	143	177	28	106	82	116	181	107	76	69	89	53	335	193	407	683	317	10	1
Bacteria	Firmicutes	Bacilli	Bacillales	Bacillaceae	Bacillus	Bacillus anthracis	124	138	90	98	12	19	33	56	9	14	2	0	0	0	68	123	75	109	25	268	45	128	128	176	43	45	188	50	59	145	162	239	457	31	1
Bacteria	Firmicutes	Bacilli	Bacillales	Bacillaceae	Bacillus	Bacillus atrophaeus	64	51	33	54	6	2	7	3	3	9	4	0	0	0	46	77	45	50	4	8	10	11	74	58	24	14	19	12	12	17	85	180	233	6	2
Bacteria	Firmicutes	Bacilli	Bacillales	Bacillaceae	Bacillus	Bacillus cellulosilyticus	84	22	15	117	32	7	28	21	0	0	8	0	0	1	53	182	83	98	15	71	13	54	113	41	22	34	109	228	43	21	303	566	202	11	1
Bacteria	Firmicutes	Bacilli	Bacillales	Bacillaceae	Bacillus	Bacillus cereus	637	190	151	787	338	207	473	592	233	81	191	3	2	5	334	864	535	694	298	1163	407	786	633	398	221	237	1194	311	779	707	1206	2038	2058	89	3
Bacteria	Firmicutes	Bacilli	Bacillales	Bacillaceae	Bacillus	Bacillus clausii	220	116	67	283	107	26	61	66	139	72	15	1	0	6	170	439	248	306	36	81	45	244	249	118	75	119	115	66	96	80	842	1102	450	11	1
Bacteria	Firmicutes	Bacilli	Bacillales	Bacillaceae	Bacillus	Bacillus coagulans	234	22	172	109	2	0	25	0	17	0	3	0	0	2	189	174	74	126	4	2	9	2	233	225	103	43	6	1	0	3	281	443	78	4	0
Bacteria	Firmicutes	Bacilli	Bacillales	Bacillaceae	Bacillus	Bacillus coahuilensis	31	5	0	34	0	1	3	1	1	0	0	0	0	0	14	56	31	32	3	4	2	14	24	16	6	11	10	3	24	52	101	207	22	0	0
Bacteria	Firmicutes	Bacilli	Bacillales	Bacillaceae	Bacillus	Bacillus cytotoxicus	214	74	100	176	12	18	14	17	67	35	132	0	1	2	147	248	145	196	23	75	20	33	179	154	91	70	102	34	45	49	338	595	433	13	1
Bacteria	Firmicutes	Bacilli	Bacillales	Bacillaceae	Bacillus	Bacillus halodurans	263	79	43	394	91	12	48	118	88	27	11	2	1	4	171	562	243	355	50	84	60	78	340	184	80	149	172	36	60	98	1012	1535	445	9	1
Bacteria	Firmicutes	Bacilli	Bacillales	Bacillaceae	Bacillus	Bacillus licheniformis	275	101	27	294	59	303	1196	108	73	25	8	1	0	4	144	359	186	270	135	247	284	115	295	157	74	94	494	160	701	261	616	1017	405	6	1
Bacteria	Firmicutes	Bacilli	Bacillales	Bacillaceae	Bacillus	Bacillus megaterium	147	57	60	189	4	6	3	4	24	12	1	0	0	4	91	231	160	175	6	5	5	7	186	119	80	78	19	8	20	38	311	634	84	3	1
Bacteria	Firmicutes	Bacilli	Bacillales	Bacillaceae	Bacillus	Bacillus methanolicus	1	0	0	1	0	0	0	0	0	0	0	0	0	0	0	0	1	0	0	0	0	0	1	3	0	0	0	0	0	1	3	9	0	0	0
Bacteria	Firmicutes	Bacilli	Bacillales	Bacillaceae	Bacillus	Bacillus mycoides	76	35	26	48	13	7	9	11	0	0	1	0	0	0	36	78	29	46	5	16	20	41	48	35	31	18	38	8	35	23	83	157	46	3	0
Bacteria	Firmicutes	Bacilli	Bacillales	Bacillaceae	Bacillus	Bacillus pseudofirmus	87	21	15	117	1	3	12	12	6	12	10	0	0	3	70	156	81	114	5	9	19	2	110	70	28	31	8	3	17	14	294	456	91	2	1
Bacteria	Firmicutes	Bacilli	Bacillales	Bacillaceae	Bacillus	Bacillus pseudomycoides	20	28	20	26	0	0	1	4	0	0	2	0	0	0	16	35	25	36	1	6	2	4	21	17	5	11	2	0	5	3	30	90	25	3	0
Bacteria	Firmicutes	Bacilli	Bacillales	Bacillaceae	Bacillus	Bacillus pumilus	151	36	17	224	112	177	185	115	16	8	1	0	0	4	68	267	108	172	96	174	107	407	163	102	38	57	365	93	312	228	479	794	755	23	0
Bacteria	Firmicutes	Bacilli	Bacillales	Bacillaceae	Bacillus	Bacillus selenitireducens	95	38	31	102	9	10	53	64	65	15	0	1	0	2	65	134	88	90	35	174	31	70	113	83	33	43	69	38	34	122	262	409	199	8	3
Bacteria	Firmicutes	Bacilli	Bacillales	Bacillaceae	Bacillus	Bacillus sp. B14905	104	28	16	159	4	4	12	10	98	42	3	1	0	1	65	191	112	130	4	17	6	11	136	72	29	59	76	21	30	22	317	1801	94	3	0
Bacteria	Firmicutes	Bacilli	Bacillales	Bacillaceae	Bacillus	Bacillus sp. BS-02	1	0	0	2	0	0	0	0	0	0	0	0	0	0	0	0	0	0	0	0	0	0	0	1	0	0	0	0	0	0	1	4	0	0	0
Bacteria	Firmicutes	Bacilli	Bacillales	Bacillaceae	Bacillus	Bacillus sp. NRRL B-14911	129	69	23	154	2	7	58	4	7	6	7	0	0	2	94	269	111	175	7	3	42	15	130	114	61	57	23	13	14	20	436	879	151	0	0
Bacteria	Firmicutes	Bacilli	Bacillales	Bacillaceae	Bacillus	Bacillus sp. SG-1	34	15	14	66	0	2	1	3	0	1	3	0	0	1	31	91	73	63	2	3	3	4	41	16	13	29	9	3	4	13	188	464	59	2	0
Bacteria	Firmicutes	Bacilli	Bacillales	Bacillaceae	Bacillus	Bacillus sp. m3-13	35	10	6	43	0	0	5	2	0	0	0	0	0	0	23	89	59	58	1	3	1	1	27	13	14	20	4	5	2	4	139	282	29	1	0
Bacteria	Firmicutes	Bacilli	Bacillales	Bacillaceae	Bacillus	Bacillus subtilis	349	163	78	467	9	11	55	31	411	137	14	3	0	7	242	690	374	463	26	85	59	157	404	222	143	145	158	44	100	147	1009	1687	633	18	2
Bacteria	Firmicutes	Bacilli	Bacillales	Bacillaceae	Bacillus	Bacillus thuringiensis	229	76	20	271	26	104	1168	410	71	34	56	2	0	4	94	364	130	222	262	515	301	484	226	150	65	65	953	347	647	475	488	734	1344	48	5
Bacteria	Firmicutes	Bacilli	Bacillales	Alicyclobacillaceae	unclassified (derived from Alicyclobacillaceae)	Bacillus tusciae	158	106	80	159	2	13	34	7	5	3	5	1	0	2	173	376	256	230	9	96	16	138	212	192	73	135	70	23	23	11	1075	910	212	6	2
Bacteria	Firmicutes	Bacilli	Bacillales	Bacillaceae	Bacillus	Bacillus weihenstephanensis	146	106	89	96	3	9	25	16	29	14	6	1	0	0	108	127	74	86	24	30	33	26	132	130	59	40	100	53	47	66	138	236	219	18	1
Bacteria	Bacteroidetes	Bacteroidia	Bacteroidales	Bacteroidaceae	Bacteroides	Bacteroides caccae	1570	61	52	2105	12	38	77	16	2	0	4	0	0	1	326	195	110	914	26	68	174	32	509	843	44	22	168	42	523	252	292	597	384	15	3
Bacteria	Bacteroidetes	Bacteroidia	Bacteroidales	Bacteroidaceae	Bacteroides	Bacteroides capillosus	446	53	106	990	5	6	9	17	75	53	0	0	0	1	160	116	114	1241	9	42	36	42	1200	327	35	46	35	10	23	32	621	614	298	11	1
Bacteria	Bacteroidetes	Bacteroidia	Bacteroidales	Bacteroidaceae	Bacteroides	Bacteroides cellulosilyticus	1625	46	68	2221	8	17	28	18	0	0	6	0	0	3	388	344	208	934	54	53	68	25	455	743	50	28	89	18	164	218	643	1380	261	3	0
Bacteria	Bacteroidetes	Bacteroidia	Bacteroidales	Bacteroidaceae	Bacteroides	Bacteroides coprocola	1079	49	55	1831	16	29	138	325	0	0	5	0	0	0	319	340	196	757	64	155	276	108	374	513	48	41	571	105	881	326	635	1233	929	43	6
Bacteria	Bacteroidetes	Bacteroidia	Bacteroidales	Bacteroidaceae	Bacteroides	Bacteroides coprophilus	545	32	32	919	28	25	15	10	5	10	2	0	0	1	189	249	116	572	12	26	32	13	207	258	41	14	49	25	76	25	424	886	109	5	0
Bacteria	Bacteroidetes	Bacteroidia	Bacteroidales	Bacteroidaceae	Bacteroides	Bacteroides dorei	3773	79	144	5550	1	37	27	20	31	7	7	1	0	2	638	351	203	2592	9	114	28	38	1255	1772	56	36	83	16	63	32	458	993	109	4	0
Bacteria	Bacteroidetes	Bacteroidia	Bacteroidales	Bacteroidaceae	Bacteroides	Bacteroides eggerthii	1002	63	46	1810	10	1	8	5	31	15	1	0	0	1	257	245	147	961	7	11	4	14	314	515	48	24	32	4	53	22	411	941	56	0	0
Bacteria	Bacteroidetes	Bacteroidia	Bacteroidales	Bacteroidaceae	Bacteroides	Bacteroides finegoldii	881	43	37	1297	50	52	30	96	0	1	0	1	0	1	224	197	114	590	22	59	73	149	283	400	27	21	57	39	107	60	287	600	170	4	1
Bacteria	Bacteroidetes	Bacteroidia	Bacteroidales	Bacteroidaceae	Bacteroides	Bacteroides fragilis	8625	385	488	12521	130	271	206	131	100	36	45	2	0	11	2319	2350	1368	7173	180	471	563	176	2937	4237	448	288	600	236	1138	948	2929	6019	1389	42	2
Bacteria	Bacteroidetes	Bacteroidia	Bacteroidales	Bacteroidaceae	Bacteroides	Bacteroides intestinalis	1289	55	81	1762	1	63	39	6	0	0	6	0	0	0	353	305	200	857	5	32	28	18	435	647	55	33	104	14	226	58	566	1223	95	3	0
Bacteria	Bacteroidetes	Bacteroidia	Bacteroidales	Bacteroidaceae	Bacteroides	Bacteroides ovatus	3527	79	98	5008	5	55	44	40	1	2	3	1	0	0	653	298	191	1745	70	62	158	48	882	1557	41	34	285	74	235	272	397	736	255	12	0
Bacteria	Bacteroidetes	Bacteroidia	Bacteroidales	Bacteroidaceae	Bacteroides	Bacteroides pectinophilus	257	27	15	524	55	46	23	17	3	2	0	0	0	0	38	45	22	202	22	43	11	40	208	172	8	5	59	57	76	48	218	198	97	4	0
Bacteria	Bacteroidetes	Bacteroidia	Bacteroidales	Bacteroidaceae	Bacteroides	Bacteroides plebeius	1254	61	50	2165	0	18	64	12	5	0	0	0	0	2	313	384	173	1073	36	114	75	14	424	541	79	24	127	24	173	83	585	1234	148	7	1
Bacteria	Bacteroidetes	Bacteroidia	Bacteroidales	Bacteroidaceae	Bacteroides	Bacteroides sp. 1_1_14	503	17	23	660	2	6	15	15	0	0	0	0	0	0	98	33	40	380	7	50	11	16	150	215	7	10	86	6	20	45	87	133	93	3	3
Bacteria	Bacteroidetes	Bacteroidia	Bacteroidales	Bacteroidaceae	Bacteroides	Bacteroides sp. 1_1_6	5791	199	279	8269	3	92	18	17	0	1	15	0	0	2	1440	1093	599	4107	32	125	31	18	1814	2878	208	129	131	21	134	60	1428	3062	268	7	0
Bacteria	Bacteroidetes	Bacteroidia	Bacteroidales	Bacteroidaceae	Bacteroides	Bacteroides sp. 20_3	1788	88	97	2413	13	7	14	13	0	0	19	0	0	1	643	996	445	1378	16	88	19	22	490	779	144	90	71	22	81	47	1419	3450	206	11	2
Bacteria	Bacteroidetes	Bacteroidia	Bacteroidales	Bacteroidaceae	Bacteroides	Bacteroides sp. 2_1_16	2361	80	111	3207	4	35	66	30	5	7	5	0	0	8	597	676	311	1702	32	140	60	65	726	1163	104	71	130	69	96	65	662	1518	182	4	0
Bacteria	Bacteroidetes	Bacteroidia	Bacteroidales	Bacteroidaceae	Bacteroides	Bacteroides sp. 2_1_22	101	2	4	148	0	0	0	0	0	0	0	0	0	0	25	18	7	73	0	0	0	0	45	53	3	0	1	0	0	1	25	16	9	1	0
Bacteria	Bacteroidetes	Bacteroidia	Bacteroidales	Bacteroidaceae	Bacteroides	Bacteroides sp. 2_1_33B	534	64	55	625	9	11	25	35	13	5	4	0	0	2	134	145	73	340	20	17	58	67	159	283	30	20	42	21	144	44	271	584	410	29	2
Bacteria	Bacteroidetes	Bacteroidia	Bacteroidales	Bacteroidaceae	Bacteroides	Bacteroides sp. 2_1_7	1032	41	39	1299	1	1	5	4	5	6	9	0	0	2	317	440	219	734	9	15	10	4	274	468	67	48	43	4	16	10	562	1275	73	2	1
Bacteria	Bacteroidetes	Bacteroidia	Bacteroidales	Bacteroidaceae	Bacteroides	Bacteroides sp. 2_2_4	2018	54	94	3005	38	42	308	75	0	0	3	1	0	1	410	184	173	1344	149	128	220	109	614	958	26	27	595	99	796	368	249	487	535	19	3
Bacteria	Bacteroidetes	Bacteroidia	Bacteroidales	Bacteroidaceae	Bacteroides	Bacteroides sp. 3_1_19	702	28	33	893	3	2	77	28	36	0	10	0	0	1	157	291	140	491	40	70	75	34	167	318	51	26	167	32	236	90	460	928	282	4	0
Bacteria	Bacteroidetes	Bacteroidia	Bacteroidales	Bacteroidaceae	Bacteroides	Bacteroides sp. 3_1_23	355	11	14	526	16	5	11	6	44	2	2	0	0	0	65	55	27	185	17	24	27	18	114	153	10	5	72	4	47	15	56	136	80	1	1
Bacteria	Bacteroidetes	Bacteroidia	Bacteroidales	Bacteroidaceae	Bacteroides	Bacteroides sp. 3_1_33FAA	942	25	44	1411	16	8	29	111	0	3	2	0	0	1	153	65	61	787	14	132	43	92	380	475	18	11	152	27	64	96	92	233	233	6	1
Bacteria	Bacteroidetes	Bacteroidia	Bacteroidales	Bacteroidaceae	Bacteroides	Bacteroides sp. 3_2_5	690	18	30	893	1	0	2	8	0	1	3	0	0	2	169	133	91	422	14	7	4	12	217	292	34	26	17	3	6	16	231	408	49	3	0
Bacteria	Bacteroidetes	Bacteroidia	Bacteroidales	Bacteroidaceae	Bacteroides	Bacteroides sp. 4_3_47FAA	6882	143	276	9868	5	79	208	66	44	33	7	0	1	2	1325	824	466	4982	67	129	112	36	2465	3369	133	66	299	138	229	120	932	2222	345	17	1
Bacteria	Bacteroidetes	Bacteroidia	Bacteroidales	Bacteroidaceae	Bacteroides	Bacteroides sp. 9_1_42FAA	1589	56	92	2369	26	12	186	39	18	8	2	0	0	0	307	78	78	1381	47	87	88	63	641	785	20	9	239	104	231	107	142	277	284	16	2
Bacteria	Bacteroidetes	Bacteroidia	Bacteroidales	Bacteroidaceae	Bacteroides	Bacteroides sp. D1	253	9	8	367	0	1	6	4	0	0	0	0	0	0	53	27	20	187	2	6	25	0	82	122	8	2	133	0	15	2	44	77	11	1	0
Bacteria	Bacteroidetes	Bacteroidia	Bacteroidales	Bacteroidaceae	Bacteroides	Bacteroides sp. D2	1817	57	68	2498	47	13	106	62	19	0	3	1	0	3	420	296	155	880	86	315	161	152	511	800	41	31	453	83	331	470	444	674	698	35	3
Bacteria	Bacteroidetes	Bacteroidia	Bacteroidales	Bacteroidaceae	Bacteroides	Bacteroides sp. D20	2310	93	126	3572	3	6	580	9	27	0	2	0	0	1	516	175	134	2796	24	38	25	25	923	1330	47	16	81	6	41	44	337	683	59	2	0
Bacteria	Bacteroidetes	Bacteroidia	Bacteroidales	Bacteroidaceae	Bacteroides	Bacteroides sp. D22	708	18	57	1094	3	5	19	9	0	0	0	0	0	1	123	65	47	500	11	37	14	13	218	369	16	4	93	8	74	56	106	153	77	2	0
Bacteria	Bacteroidetes	Bacteroidia	Bacteroidales	Bacteroidaceae	Bacteroides	Bacteroides stercoris	1271	108	53	3085	5	447	455	44	0	0	3	0	0	1	319	230	136	1713	159	177	161	92	478	761	36	20	342	102	560	377	356	794	189	10	3
Bacteria	Bacteroidetes	Bacteroidia	Bacteroidales	Bacteroidaceae	Bacteroides	Bacteroides thetaiotaomicron	6808	220	270	9285	14	20	31	7	129	45	22	1	0	4	1459	1205	686	4509	11	117	18	16	2028	3187	237	133	139	44	74	42	1303	2840	333	10	1
Bacteria	Bacteroidetes	Bacteroidia	Bacteroidales	Bacteroidaceae	Bacteroides	Bacteroides uniformis	3785	122	207	5685	1	4	8	6	0	0	1	2	0	2	841	267	182	4478	15	14	21	12	1520	2236	50	26	8	3	38	20	513	1077	48	2	0
Bacteria	Bacteroidetes	Bacteroidia	Bacteroidales	Bacteroidaceae	Bacteroides	Bacteroides vulgatus	13846	299	486	19476	58	59	149	82	36	15	17	0	0	3	2575	1334	736	9516	136	223	165	174	4778	6525	221	155	513	129	434	504	1519	3188	868	37	6
Bacteria	Bacteroidetes	Bacteroidia	Bacteroidales	Bacteroidaceae	Bacteroides	Bacteroides xylanisolvens	1209	35	48	1648	30	24	68	24	0	0	0	0	0	0	229	134	85	621	39	55	118	54	333	567	30	11	107	28	252	43	178	346	138	5	0
Bacteria	Bacteroidetes	unclassified (derived from Bacteroidetes)	unclassified (derived from Bacteroidetes)	unclassified (derived from Bacteroidetes)	unclassified (derived from Bacteroidetes)	Bacteroidetes oral taxon 274	199	26	12	188	37	9	12	11	0	0	31	0	0	2	142	402	197	109	12	14	51	8	53	56	53	32	23	43	77	27	570	1503	195	7	0
Bacteria	Proteobacteria	Alphaproteobacteria	Rhizobiales	Bartonellaceae	Bartonella	Bartonella bacilliformis	37	43	17	66	103	6	161	168	46	24	64	2	0	2	51	143	105	149	66	101	53	252	56	50	32	70	137	48	123	356	117	197	14	1	0
Bacteria	Proteobacteria	Alphaproteobacteria	Rhizobiales	Bartonellaceae	Bartonella	Bartonella grahamii	31	24	9	82	317	74	211	339	34	12	1	0	0	0	29	87	50	54	83	209	111	258	42	37	30	39	320	67	402	920	45	110	60	4	0
Bacteria	Proteobacteria	Alphaproteobacteria	Rhizobiales	Bartonellaceae	Bartonella	Bartonella henselae	65	35	12	157	143	103	360	318	15	10	3	1	1	2	65	160	132	186	103	348	286	678	82	53	51	92	297	88	419	589	154	195	65	4	0
Bacteria	Proteobacteria	Alphaproteobacteria	Rhizobiales	Bartonellaceae	Bartonella	Bartonella quintana	34	39	7	53	74	12	70	87	0	0	5	2	0	0	30	106	67	103	38	126	56	144	40	40	32	66	87	12	47	376	87	135	13	0	0
Bacteria	Proteobacteria	Alphaproteobacteria	Rhizobiales	Bartonellaceae	Bartonella	Bartonella tribocorum	29	22	11	76	46	9	135	98	0	3	0	0	0	0	25	80	80	92	53	196	70	166	38	31	26	40	340	43	92	503	63	82	64	8	0
Bacteria	Proteobacteria	Deltaproteobacteria	Bdellovibrionales	Bdellovibrionaceae	Bdellovibrio	Bdellovibrio bacteriovorus	299	286	78	528	8	95	329	105	459	198	6	1	0	8	393	1846	1169	815	176	176	136	418	203	159	341	465	449	213	497	196	787	778	631	14	0
Bacteria	Proteobacteria	Gammaproteobacteria	Thiotrichales	Thiotrichaceae	Beggiatoa	Beggiatoa sp. PS	282	150	107	227	4	217	29	39	9	12	376	0	0	8	241	861	614	349	83	17	18	50	239	197	198	244	123	22	42	22	391	392	80	4	0
Bacteria	Proteobacteria	Gammaproteobacteria	Thiotrichales	Thiotrichaceae	Beggiatoa	Beggiatoa sp. SS	14	7	5	21	1	0	1	1	0	0	0	0	0	0	21	62	87	48	0	0	0	2	16	10	27	33	9	2	1	0	56	34	11	0	1
Bacteria	Proteobacteria	Alphaproteobacteria	Rhizobiales	Beijerinckiaceae	Beijerinckia	Beijerinckia indica	322	306	205	559	11	37	264	45	1	3	14	68	29	12	461	1142	946	1124	34	36	32	110	651	409	284	815	147	74	237	40	654	662	46	1	0
Bacteria	Proteobacteria	Gammaproteobacteria	Oceanospirillales	Oceanospirillaceae	Bermanella	Bermanella marisrubri	93	52	21	153	1	3	7	11	0	0	8	0	1	0	88	357	317	163	5	11	5	5	48	39	98	116	34	20	6	5	127	228	18	0	0
Bacteria	Actinobacteria	Actinobacteria (class)	Actinomycetales	Beutenbergiaceae	Beutenbergia	Beutenbergia cavernae	1228	1287	1060	692	35	11	14	16	42	31	4	2	0	7	1287	1815	1023	1441	29	20	8	16	1773	1199	781	976	18	7	18	7	1993	1755	28	3	0
Bacteria	Proteobacteria	Gammaproteobacteria	Pasteurellales	Pasteurellaceae	Bibersteinia	Bibersteinia trehalosi	1	0	0	1	0	0	0	0	16	6	0	0	0	0	0	0	0	0	0	0	0	0	0	0	0	0	0	0	0	0	0	1	0	0	0
Bacteria	Actinobacteria	Actinobacteria (class)	Bifidobacteriales	Bifidobacteriaceae	Bifidobacterium	Bifidobacterium adolescentis	1172	271	376	1065	60	31	154	119	0	0	0	0	1	1	440	491	201	1855	189	356	251	174	3149	916	81	144	352	80	351	720	377	355	124	5	0
Bacteria	Actinobacteria	Actinobacteria (class)	Bifidobacteriales	Bifidobacteriaceae	Bifidobacterium	Bifidobacterium angulatum	45	8	12	45	0	0	0	1	0	0	0	0	0	0	24	42	12	84	4	1	3	2	120	36	8	9	7	0	0	1	47	34	0	1	0
Bacteria	Actinobacteria	Actinobacteria (class)	Bifidobacteriales	Bifidobacteriaceae	Bifidobacterium	Bifidobacterium animalis	84	30	29	98	7	13	0	5	77	15	2	0	0	2	39	116	43	137	5	149	5	5	183	64	14	41	14	4	2	10	178	162	33	0	1
Bacteria	Actinobacteria	Actinobacteria (class)	Bifidobacteriales	Bifidobacteriaceae	Bifidobacterium	Bifidobacterium bifidum	106	50	51	273	3	12	33	19	27	15	0	0	0	0	68	97	91	366	119	168	176	27	687	138	50	60	158	2	320	718	167	136	48	2	0
Bacteria	Actinobacteria	Actinobacteria (class)	Bifidobacteriales	Bifidobacteriaceae	Bifidobacterium	Bifidobacterium breve	67	39	31	30	1	2	17	5	0	2	0	0	0	0	46	32	21	65	39	5	9	11	108	55	10	10	9	2	23	44	50	42	29	2	0
Bacteria	Actinobacteria	Actinobacteria (class)	Bifidobacteriales	Bifidobacteriaceae	Bifidobacterium	Bifidobacterium catenulatum	153	41	41	104	0	2	0	1	0	0	0	0	0	0	46	21	9	171	4	146	4	1	298	99	7	8	3	0	6	10	30	40	12	0	0
Bacteria	Actinobacteria	Actinobacteria (class)	Bifidobacteriales	Bifidobacteriaceae	Bifidobacterium	Bifidobacterium dentium	331	159	114	228	9	21	55	51	0	0	0	0	0	1	175	104	58	392	132	234	244	48	654	267	51	49	270	71	335	592	172	153	146	3	0
Bacteria	Actinobacteria	Actinobacteria (class)	Bifidobacteriales	Bifidobacteriaceae	Bifidobacterium	Bifidobacterium gallicum	12	0	4	17	0	1	5	3	0	0	1	0	0	0	47	32	20	31	4	6	13	14	32	4	2	8	7	3	12	17	45	47	9	2	0
Bacteria	Actinobacteria	Actinobacteria (class)	Bifidobacteriales	Bifidobacteriaceae	Bifidobacterium	Bifidobacterium longum	1236	256	480	1092	35	144	85	48	39	10	2	2	0	3	495	446	310	1755	197	140	261	126	3077	1037	127	186	212	128	317	572	655	529	424	17	0
Bacteria	Actinobacteria	Actinobacteria (class)	Bifidobacteriales	Bifidobacteriaceae	Bifidobacterium	Bifidobacterium pseudocatenulatum	232	24	59	162	0	0	6	11	0	0	0	0	0	0	58	34	15	261	2	5	5	26	460	156	7	12	1	0	5	118	37	41	1	0	0
Bacteria	Actinobacteria	Actinobacteria (class)	Bifidobacteriales	Bifidobacteriaceae	Bifidobacterium	Bifidobacterium sp. A24	1	0	0	0	0	0	0	0	0	0	0	0	0	0	0	0	0	0	0	0	0	0	0	0	0	0	0	0	0	0	0	0	0	0	0
Bacteria	Planctomycetes	Planctomycetacia	Planctomycetales	Planctomycetaceae	Blastopirellula	Blastopirellula marina	657	300	220	495	29	31	268	105	48	24	11	1	0	8	821	5915	1537	1597	178	295	328	430	641	299	438	685	1662	397	496	84	3240	2307	232	7	0
Bacteria	Bacteroidetes	Flavobacteria	Flavobacteriales	Blattabacteriaceae	Blattabacterium	Blattabacterium sp. (Blattella germanica)	25	3	2	52	2	1	1	2	0	0	2	0	0	1	29	99	38	22	3	2	4	1	8	7	8	7	1	1	5	10	30	77	29	3	0
Bacteria	Bacteroidetes	Flavobacteria	Flavobacteriales	Blattabacteriaceae	Blattabacterium	Blattabacterium sp. (Periplaneta americana)	29	5	3	41	0	1	3	23	0	0	3	0	0	0	12	111	33	16	2	5	3	17	1	5	16	9	14	8	4	17	54	98	27	0	0
Bacteria	Firmicutes	Clostridia	Clostridiales	unclassified (derived from Clostridiales)	Blautia	Blautia hansenii	245	17	13	508	0	16	158	82	0	0	1	0	0	0	48	38	24	246	81	151	154	145	304	206	8	3	485	123	522	335	254	225	796	25	3
Bacteria	Firmicutes	Clostridia	Clostridiales	unclassified (derived from Clostridiales)	Blautia	Blautia hydrogenotrophica	221	38	37	391	17	69	16	26	0	0	0	0	0	0	58	64	34	247	25	55	25	18	260	182	18	18	71	20	44	99	376	354	158	6	1
Bacteria	Proteobacteria	Betaproteobacteria	Burkholderiales	Alcaligenaceae	Bordetella	Bordetella avium	2469	396	1998	3127	80	127	1538	496	60	25	33	3	2	16	4417	1459	6694	3685	256	450	934	1037	2171	1130	2703	1726	578	197	820	771	408	6995	423	8	1
Bacteria	Proteobacteria	Betaproteobacteria	Burkholderiales	Alcaligenaceae	Bordetella	Bordetella bronchiseptica	4357	776	3472	5419	139	102	477	280	106	68	105	11	1	23	7845	3012	11763	6760	198	511	461	734	3796	1984	4755	3351	520	407	558	709	833	11657	435	12	1
Bacteria	Proteobacteria	Betaproteobacteria	Burkholderiales	Alcaligenaceae	Bordetella	Bordetella parapertussis	1366	180	1115	1698	2	7	5	4	41	32	26	5	2	11	2477	834	3971	2000	2	16	31	13	1178	565	1551	989	29	22	24	10	259	3715	65	1	0
Bacteria	Proteobacteria	Betaproteobacteria	Burkholderiales	Alcaligenaceae	Bordetella	Bordetella pertussis	1717	268	1402	1962	6	36	144	204	75	42	26	2	0	10	2997	1093	4382	2517	85	125	135	262	1525	750	1855	1182	268	77	258	362	287	4555	149	3	0
Bacteria	Proteobacteria	Betaproteobacteria	Burkholderiales	Alcaligenaceae	Bordetella	Bordetella petrii	2848	454	2306	3789	113	157	151	340	29	8	53	8	5	14	5164	1754	8338	4794	55	86	216	326	2680	1357	3358	2468	283	223	309	217	488	7019	1668	14	0
Bacteria	Spirochaetes	Spirochaetes (class)	Spirochaetales	Spirochaetaceae	Borrelia	Borrelia afzelii	9	4	1	6	3	0	1	2	0	0	0	0	0	0	4	21	6	11	1	1	2	1	12	1	0	2	6	2	1	3	62	59	15	0	0
Bacteria	Spirochaetes	Spirochaetes (class)	Spirochaetales	Spirochaetaceae	Borrelia	Borrelia bavariensis	12	0	1	6	0	0	8	1	0	0	0	0	0	0	12	19	12	5	2	0	1	0	3	5	4	2	3	2	4	0	68	55	20	0	0
Bacteria	Spirochaetes	Spirochaetes (class)	Spirochaetales	Spirochaetaceae	Borrelia	Borrelia burgdorferi	19	6	1	9	0	5	7	3	28	7	0	0	0	0	18	57	19	15	3	20	2	2	7	7	2	14	26	66	6	6	122	101	77	2	0
Bacteria	Spirochaetes	Spirochaetes (class)	Spirochaetales	Spirochaetaceae	Borrelia	Borrelia duttonii	4	1	0	3	8	2	6	1	0	0	0	0	0	0	2	11	3	5	4	1	0	3	2	2	0	0	1	0	2	0	20	43	10	0	0
Bacteria	Spirochaetes	Spirochaetes (class)	Spirochaetales	Spirochaetaceae	Borrelia	Borrelia garinii	0	0	1	1	0	0	3	0	0	0	0	0	0	0	3	3	1	0	0	0	0	0	2	1	0	0	0	1	2	0	11	9	3	0	0
Bacteria	Spirochaetes	Spirochaetes (class)	Spirochaetales	Spirochaetaceae	Borrelia	Borrelia hermsii	8	3	1	7	0	0	7	0	0	0	0	0	0	0	9	37	8	6	0	6	3	1	2	3	1	5	0	2	2	0	53	76	12	0	0
Bacteria	Spirochaetes	Spirochaetes (class)	Spirochaetales	Spirochaetaceae	Borrelia	Borrelia recurrentis	3	0	0	3	1	0	0	3	0	0	0	0	0	0	1	7	1	4	0	0	0	2	0	0	1	3	1	2	0	1	22	16	7	0	0
Bacteria	Spirochaetes	Spirochaetes (class)	Spirochaetales	Spirochaetaceae	Borrelia	Borrelia sp. SV1	1	0	0	1	0	0	0	0	0	0	0	0	0	0	0	2	0	0	0	0	0	0	1	0	0	0	0	0	0	0	0	1	1	0	0
Bacteria	Spirochaetes	Spirochaetes (class)	Spirochaetales	Spirochaetaceae	Borrelia	Borrelia spielmanii	1	1	1	0	0	0	0	0	0	0	0	0	0	0	0	5	1	1	0	0	0	0	0	0	0	1	0	0	0	0	9	13	4	1	0
Bacteria	Spirochaetes	Spirochaetes (class)	Spirochaetales	Spirochaetaceae	Borrelia	Borrelia turicatae	3	1	0	6	0	0	2	3	14	3	0	0	0	1	6	21	5	1	0	1	1	2	1	1	1	4	10	1	2	2	43	40	28	0	0
Bacteria	Spirochaetes	Spirochaetes (class)	Spirochaetales	Spirochaetaceae	Borrelia	Borrelia valaisiana	3	1	0	0	0	0	2	0	0	0	0	0	0	0	0	4	0	1	2	1	14	0	1	0	0	0	0	0	8	1	11	10	2	0	0
Bacteria	Actinobacteria	Actinobacteria (class)	Actinomycetales	Dermabacteraceae	Brachybacterium	Brachybacterium faecium	311	217	227	284	1	1	2	2	0	0	9	0	0	5	328	735	320	579	4	3	4	6	542	259	182	384	80	3	5	8	893	798	20	4	0
Bacteria	Spirochaetes	Spirochaetes (class)	Spirochaetales	Brachyspiraceae	Brachyspira	Brachyspira hyodysenteriae	79	22	33	95	6	6	11	1	419	149	0	0	0	1	51	69	49	90	9	23	4	5	46	47	19	16	19	8	33	8	261	274	122	4	1
Bacteria	Spirochaetes	Spirochaetes (class)	Spirochaetales	Brachyspiraceae	Brachyspira	Brachyspira murdochii	152	24	33	222	8	4	30	48	211	101	2	0	0	1	68	177	85	167	18	29	36	35	136	85	29	18	70	31	145	28	497	543	297	6	0
Bacteria	Spirochaetes	Spirochaetes (class)	Spirochaetales	Brachyspiraceae	Brachyspira	Brachyspira pilosicoli	50	16	6	71	5	5	33	49	66	32	1	0	0	0	21	50	28	56	13	7	34	30	47	35	8	6	50	28	101	78	176	175	112	4	0
Bacteria	Proteobacteria	Alphaproteobacteria	Rhizobiales	Bradyrhizobiaceae	Bradyrhizobium	Bradyrhizobium japonicum	1757	1420	1122	2645	204	85	327	623	297	148	268	782	166	103	2393	5478	6471	5632	102	373	46	550	2922	2431	1735	4287	276	79	243	251	3092	2553	130	5	0
Bacteria	Proteobacteria	Alphaproteobacteria	Rhizobiales	Bradyrhizobiaceae	Bradyrhizobium	Bradyrhizobium sp. BTAi1	1558	1406	983	2542	329	209	1248	2934	428	154	224	475	119	87	2253	5309	6093	5255	364	656	163	2049	2620	2213	1635	4193	1134	369	1159	643	2718	2255	466	17	2
Bacteria	Proteobacteria	Alphaproteobacteria	Rhizobiales	Bradyrhizobiaceae	Bradyrhizobium	Bradyrhizobium sp. ORS278	1067	990	796	1362	174	204	265	669	179	83	159	115	40	37	1398	2610	3550	2796	140	216	134	670	1559	1421	1061	2208	303	196	419	314	1364	1184	152	10	0
Bacteria	Firmicutes	Bacilli	Bacillales	Paenibacillaceae	Brevibacillus	Brevibacillus brevis	188	44	34	230	2	5	21	60	71	30	9	3	1	5	137	432	188	223	23	107	32	46	180	108	74	112	93	23	59	58	711	940	155	7	0
Bacteria	Actinobacteria	Actinobacteria (class)	Actinomycetales	Brevibacteriaceae	Brevibacterium	Brevibacterium linens	821	889	852	422	0	0	5	8	22	13	3	1	1	6	860	968	520	803	60	6	7	23	1202	919	468	551	17	11	13	31	1311	1259	27	1	0
Bacteria	Actinobacteria	Actinobacteria (class)	Actinomycetales	Brevibacteriaceae	Brevibacterium	Brevibacterium mcbrellneri	523	835	503	201	0	0	4	3	0	0	2	0	0	2	490	496	259	378	1	6	1	8	696	788	339	242	4	7	2	7	597	540	10	0	0
Bacteria	Proteobacteria	Alphaproteobacteria	Caulobacterales	Caulobacteraceae	Brevundimonas	Brevundimonas sp. BAL3	582	208	228	871	268	54	148	114	0	0	12	98	34	11	587	2491	2604	2380	88	61	243	75	609	337	446	1321	129	35	246	284	217	3421	175	1	0
Bacteria	Proteobacteria	Alphaproteobacteria	Caulobacterales	Caulobacteraceae	Brevundimonas	Brevundimonas subvibrioides	937	208	382	1199	55	18	135	74	0	0	53	126	32	14	970	4037	4349	3825	93	143	295	152	796	361	689	1872	170	68	192	222	277	4040	215	2	0
Bacteria	Proteobacteria	Alphaproteobacteria	Rhizobiales	Brucellaceae	Brucella	Brucella abortus	267	259	169	230	3	9	59	113	4	6	20	4	2	1	285	530	445	525	15	102	19	109	332	254	205	292	216	139	227	48	240	1225	18	0	0
Bacteria	Proteobacteria	Alphaproteobacteria	Rhizobiales	Brucellaceae	Brucella	Brucella canis	15	13	29	30	0	1	0	2	14	3	7	0	1	0	27	88	55	64	0	0	0	0	27	24	23	39	2	0	2	1	30	156	3	0	0
Bacteria	Proteobacteria	Alphaproteobacteria	Rhizobiales	Brucellaceae	Brucella	Brucella ceti	32	10	4	30	1	0	5	14	0	0	1	0	0	0	21	56	40	50	2	2	0	4	19	21	13	28	19	1	12	2	23	98	2	0	0
Bacteria	Proteobacteria	Alphaproteobacteria	Rhizobiales	Brucellaceae	Brucella	Brucella melitensis	346	426	226	504	73	59	123	28	101	44	59	14	10	5	496	1396	995	1124	55	80	176	227	629	548	345	709	166	48	221	543	552	2970	40	1	0
Bacteria	Proteobacteria	Alphaproteobacteria	Rhizobiales	Brucellaceae	Brucella	Brucella microti	10	4	2	30	0	0	0	0	0	0	0	1	0	0	13	29	23	40	2	10	1	0	14	13	9	21	3	2	2	2	17	97	3	0	0
Bacteria	Proteobacteria	Alphaproteobacteria	Rhizobiales	Brucellaceae	Brucella	Brucella neotomae	3	2	4	16	0	0	28	1	0	0	0	0	0	0	9	10	14	15	0	2	0	4	7	1	7	9	1	0	1	0	5	39	0	0	0
Bacteria	Proteobacteria	Alphaproteobacteria	Rhizobiales	Brucellaceae	Brucella	Brucella ovis	13	4	2	18	0	0	0	3	0	0	4	0	0	0	12	52	47	47	2	0	1	7	16	17	11	29	3	1	2	10	33	91	1	0	0
Bacteria	Proteobacteria	Alphaproteobacteria	Rhizobiales	Brucellaceae	Brucella	Brucella pinnipedialis	111	132	77	229	145	8	21	257	0	0	9	4	0	1	154	462	318	432	16	22	10	192	212	170	116	266	27	6	30	10	237	1052	71	4	1
Bacteria	Proteobacteria	Alphaproteobacteria	Rhizobiales	Brucellaceae	Brucella	Brucella sp. 83/13	23	29	7	44	29	36	311	352	10	0	3	0	1	0	32	90	70	86	90	355	21	351	33	26	25	68	2049	942	267	187	50	286	119	3	0
Bacteria	Proteobacteria	Alphaproteobacteria	Rhizobiales	Brucellaceae	Brucella	Brucella sp. BO1	31	15	25	26	6	1	13	21	0	0	1	0	1	0	26	42	42	63	10	50	1	3	28	21	18	39	14	5	13	1	38	162	0	0	0
Bacteria	Proteobacteria	Alphaproteobacteria	Rhizobiales	Brucellaceae	Brucella	Brucella sp. BO2	19	21	23	45	10	11	13	9	0	0	0	0	0	0	39	49	48	65	7	3	10	61	17	18	17	27	17	4	24	37	18	146	5	0	0
Bacteria	Proteobacteria	Alphaproteobacteria	Rhizobiales	Brucellaceae	Brucella	Brucella sp. F5/99	1	3	1	9	0	0	0	0	0	0	0	0	0	1	5	10	13	17	0	0	0	0	3	2	3	11	0	0	0	2	7	20	1	0	0
Bacteria	Proteobacteria	Alphaproteobacteria	Rhizobiales	Brucellaceae	Brucella	Brucella sp. NF 2653	2	4	1	8	0	1	4	3	0	0	1	0	0	0	8	8	9	6	2	1	0	6	1	3	7	4	94	35	2	6	4	8	1	0	0
Bacteria	Proteobacteria	Alphaproteobacteria	Rhizobiales	Brucellaceae	Brucella	Brucella sp. NVSL 07-0026	6	1	2	3	0	0	0	0	0	0	0	1	0	1	5	21	13	24	0	3	0	0	5	4	4	4	0	0	0	0	10	49	0	0	0
Bacteria	Proteobacteria	Alphaproteobacteria	Rhizobiales	Brucellaceae	Brucella	Brucella suis	137	193	64	269	22	20	20	31	51	25	19	5	5	2	180	648	499	617	14	28	8	31	300	218	151	353	49	19	27	75	299	1416	21	1	0
Bacteria	Proteobacteria	Gammaproteobacteria	Enterobacteriales	Enterobacteriaceae	Buchnera	Buchnera aphidicola	34	13	4	62	1	1	8	13	281	109	29	0	0	0	23	63	36	38	4	5	5	20	17	19	14	14	11	8	5	13	91	74	186	13	0
Bacteria	Firmicutes	Erysipelotrichi	Erysipelotrichales	Erysipelotrichaceae	Bulleidia	Bulleidia extructa	22	8	1	31	0	1	9	2	0	0	0	0	0	0	11	28	10	18	8	14	15	11	19	21	4	4	18	2	4	12	95	93	44	1	0
Bacteria	Proteobacteria	Betaproteobacteria	Burkholderiales	Burkholderiaceae	Burkholderia	Burkholderia ambifaria	1296	677	742	2182	15	108	53	95	216	98	78	17	34	25	1774	2046	5433	3463	56	170	53	101	1498	1267	1892	2194	152	80	120	117	594	1266	198	3	0
Bacteria	Proteobacteria	Betaproteobacteria	Burkholderiales	Burkholderiaceae	Burkholderia	Burkholderia cenocepacia	1208	563	565	2355	74	89	336	311	251	153	80	23	39	34	1950	2282	5759	3710	225	499	285	504	1438	1227	1765	2526	484	251	509	423	711	1500	361	6	0
Bacteria	Proteobacteria	Betaproteobacteria	Burkholderiales	Burkholderiaceae	Burkholderia	Burkholderia cepacia	42	30	21	137	0	0	0	0	0	0	0	0	0	0	57	24	174	185	0	0	0	0	89	59	57	130	2	0	0	0	6	11	3	0	0
Bacteria	Proteobacteria	Betaproteobacteria	Burkholderiales	Burkholderiaceae	Burkholderia	Burkholderia dolosa	227	145	153	351	99	44	906	244	72	24	14	4	3	2	346	410	1116	648	202	353	247	366	278	244	298	447	228	132	618	326	149	251	181	4	2
Bacteria	Proteobacteria	Betaproteobacteria	Burkholderiales	Burkholderiaceae	Burkholderia	Burkholderia glumae	337	150	182	630	99	134	813	329	18	13	9	6	5	9	529	731	2045	1145	216	337	467	984	363	338	535	763	751	232	814	841	201	432	675	19	1
Bacteria	Proteobacteria	Betaproteobacteria	Burkholderiales	Burkholderiaceae	Burkholderia	Burkholderia graminis	192	92	122	422	176	64	200	24	0	0	5	7	13	2	329	465	1167	691	55	32	39	114	260	267	362	470	76	49	54	45	119	221	36	0	0
Bacteria	Proteobacteria	Betaproteobacteria	Burkholderiales	Burkholderiaceae	Burkholderia	Burkholderia mallei	103	43	91	202	30	7	9	22	9	21	13	0	4	5	152	275	581	366	6	3	3	30	122	95	158	253	16	36	9	8	55	122	60	2	0
Bacteria	Proteobacteria	Betaproteobacteria	Burkholderiales	Burkholderiaceae	Burkholderia	Burkholderia multivorans	899	388	450	2067	193	87	1332	859	138	53	38	10	14	31	1427	1626	4849	3122	412	650	724	1365	1195	788	1575	1920	855	520	1251	1356	455	1013	748	17	1
Bacteria	Proteobacteria	Betaproteobacteria	Burkholderiales	Burkholderiaceae	Burkholderia	Burkholderia oklahomensis	155	72	69	324	13	13	106	125	0	0	4	4	1	7	231	391	971	503	67	82	69	109	157	139	283	387	96	30	131	136	90	220	31	2	0
Bacteria	Proteobacteria	Betaproteobacteria	Burkholderiales	Burkholderiaceae	Burkholderia	Burkholderia phymatum	830	426	347	1382	143	137	361	837	80	26	72	15	12	14	1173	1182	3911	2168	227	341	327	875	900	799	1162	1535	448	374	433	428	445	779	300	12	1
Bacteria	Proteobacteria	Betaproteobacteria	Burkholderiales	Burkholderiaceae	Burkholderia	Burkholderia phytofirmans	397	177	225	695	1	12	89	73	19	20	30	16	55	10	560	698	1960	1192	24	4	159	89	492	370	583	849	88	32	286	175	217	428	67	0	0
Bacteria	Proteobacteria	Betaproteobacteria	Burkholderiales	Burkholderiaceae	Burkholderia	Burkholderia pseudomallei	1547	692	722	2730	970	596	3069	2494	441	230	123	21	51	34	2231	3528	7957	4494	1400	1850	1678	3047	1587	1381	2375	3122	2906	982	2240	3118	841	1914	1231	37	1
Bacteria	Proteobacteria	Betaproteobacteria	Burkholderiales	Burkholderiaceae	Burkholderia	Burkholderia rhizoxinica	160	121	101	313	72	33	180	123	3	8	4	2	1	7	257	451	1005	541	104	107	164	254	202	286	280	351	233	108	172	212	158	276	48	2	0
Bacteria	Proteobacteria	Betaproteobacteria	Burkholderiales	Burkholderiaceae	Burkholderia	Burkholderia sp. 383	816	472	518	1633	129	18	143	44	316	171	52	15	22	23	1192	1494	3787	2527	95	61	76	180	1059	780	1143	1762	186	348	148	148	373	1017	84	1	0
Bacteria	Proteobacteria	Betaproteobacteria	Burkholderiales	Burkholderiaceae	Burkholderia	Burkholderia sp. CCGE1001	157	95	101	409	66	1	42	67	12	0	5	6	6	7	231	304	944	641	29	14	48	151	178	155	269	417	24	134	132	44	99	177	24	0	0
Bacteria	Proteobacteria	Betaproteobacteria	Burkholderiales	Burkholderiaceae	Burkholderia	Burkholderia sp. CCGE1002	458	233	242	775	22	84	288	107	72	61	22	6	12	19	674	867	2305	1399	107	140	114	280	543	482	685	951	189	65	355	170	241	505	225	3	0
Bacteria	Proteobacteria	Betaproteobacteria	Burkholderiales	Burkholderiaceae	Burkholderia	Burkholderia sp. CCGE1003	254	138	148	576	74	3	38	8	10	16	10	3	18	12	441	569	1642	914	13	8	5	64	274	273	427	683	24	15	61	18	151	311	30	1	0
Bacteria	Proteobacteria	Betaproteobacteria	Burkholderiales	Burkholderiaceae	Burkholderia	Burkholderia sp. Ch1-1	418	229	275	710	26	148	366	211	0	0	79	12	15	10	611	649	1829	1168	162	193	367	324	528	482	672	731	293	207	337	737	183	353	189	5	0
Bacteria	Proteobacteria	Betaproteobacteria	Burkholderiales	Burkholderiaceae	Burkholderia	Burkholderia sp. H160	419	192	241	802	0	3	14	9	0	0	33	15	4	10	533	603	1927	1386	2	39	71	15	443	459	572	868	6	2	32	15	173	329	19	0	0
Bacteria	Proteobacteria	Betaproteobacteria	Burkholderiales	Burkholderiaceae	Burkholderia	Burkholderia thailandensis	645	343	312	1118	183	93	767	314	184	95	25	12	13	31	946	1594	3413	1914	224	342	309	633	714	679	1034	1333	472	152	595	665	428	814	424	13	0
Bacteria	Proteobacteria	Betaproteobacteria	Burkholderiales	Burkholderiaceae	Burkholderia	Burkholderia ubonensis	130	70	104	233	3	4	6	7	0	0	4	2	1	5	227	364	718	453	4	3	3	5	149	189	185	351	15	8	6	2	94	166	17	0	0
Bacteria	Proteobacteria	Betaproteobacteria	Burkholderiales	Burkholderiaceae	Burkholderia	Burkholderia vietnamiensis	1131	802	586	2033	171	208	1217	1091	130	47	33	10	15	36	1564	1370	5061	3243	502	545	510	2104	1427	1238	1731	2042	1008	560	1393	992	458	824	565	19	1
Bacteria	Proteobacteria	Betaproteobacteria	Burkholderiales	Burkholderiaceae	Burkholderia	Burkholderia xenovorans	1596	609	803	2798	37	93	243	444	184	76	106	42	112	54	2329	2171	8185	4521	139	248	128	394	1783	1438	2463	3161	301	177	320	469	806	1538	183	6	0
Bacteria	Proteobacteria	Betaproteobacteria	Burkholderiales	unclassified (derived from Burkholderiales)	unclassified (derived from Burkholderiales)	Burkholderiales bacterium 1_1_47	268	68	27	533	14	20	125	79	0	0	6	0	0	2	96	134	261	598	15	80	32	193	211	182	81	115	197	76	231	156	107	117	122	7	2
Bacteria	Firmicutes	Clostridia	Clostridiales	Lachnospiraceae	Butyrivibrio	Butyrivibrio crossotus	109	10	8	347	0	0	2	1	0	0	0	0	0	0	31	31	23	95	1	0	0	5	127	80	6	6	11	5	4	26	184	137	43	0	1
Bacteria	Proteobacteria	Gammaproteobacteria	Thiotrichales	unclassified (derived from Thiotrichales)	unclassified (derived from Thiotrichales)	Caedibacter taeniospiralis	1	1	0	0	0	0	115	41	0	0	0	0	0	0	0	6	0	0	0	1	4	9	0	3	0	0	97	70	1	3	1	3	19	0	0
Bacteria	Firmicutes	Clostridia	Thermoanaerobacterales	Thermoanaerobacteraceae	Caldanaerobacter	Caldanaerobacter subterraneus	495	58	59	532	1	5	17	31	142	37	8	2	0	8	238	798	267	483	10	33	5	39	457	280	68	106	52	38	35	33	3810	4205	852	12	0
Bacteria	Firmicutes	Clostridia	Thermoanaerobacterales	Thermoanaerobacterales Family III. Incertae Sedis	Caldicellulosiruptor	Caldicellulosiruptor bescii	71	11	8	96	2	4	6	5	22	1	1	0	0	0	47	103	57	80	3	10	1	13	88	43	8	26	25	24	14	5	589	654	94	3	0
Bacteria	Firmicutes	Clostridia	Thermoanaerobacterales	Thermoanaerobacterales Family III. Incertae Sedis	Caldicellulosiruptor	Caldicellulosiruptor hydrothermalis	39	7	4	42	0	1	19	25	1	1	3	0	0	0	15	92	24	31	5	11	5	27	45	26	7	9	13	8	12	30	238	319	96	5	0
Bacteria	Firmicutes	Clostridia	Thermoanaerobacterales	Thermoanaerobacterales Family III. Incertae Sedis	Caldicellulosiruptor	Caldicellulosiruptor kristjanssonii	25	2	2	35	1	1	7	1	52	31	0	0	0	0	15	35	21	29	1	3	4	7	26	8	5	6	12	3	4	6	154	190	136	3	0
Bacteria	Firmicutes	Clostridia	Thermoanaerobacterales	Thermoanaerobacterales Family III. Incertae Sedis	Caldicellulosiruptor	Caldicellulosiruptor kronotskyensis	22	1	3	28	4	0	3	2	21	11	1	1	0	0	15	38	25	24	1	7	3	6	28	15	9	11	14	4	9	6	204	202	30	1	0
Bacteria	Firmicutes	Clostridia	Thermoanaerobacterales	Thermoanaerobacterales Family III. Incertae Sedis	Caldicellulosiruptor	Caldicellulosiruptor lactoaceticus	21	3	2	10	0	0	1	0	1	0	0	1	0	0	7	25	4	17	0	4	0	0	18	9	1	4	0	16	0	4	98	110	24	1	0
Bacteria	Firmicutes	Clostridia	Thermoanaerobacterales	Thermoanaerobacterales Family III. Incertae Sedis	Caldicellulosiruptor	Caldicellulosiruptor obsidiansis	42	6	3	51	0	1	1	0	0	0	1	0	0	0	16	37	18	42	0	22	0	0	35	21	3	5	3	4	3	7	224	226	109	3	0
Bacteria	Firmicutes	Clostridia	Thermoanaerobacterales	Thermoanaerobacterales Family III. Incertae Sedis	Caldicellulosiruptor	Caldicellulosiruptor owensensis	33	5	3	36	0	5	9	6	0	0	0	0	0	0	17	44	9	33	13	37	1	16	38	18	1	6	26	10	17	16	248	234	66	5	0
Bacteria	Firmicutes	Clostridia	Thermoanaerobacterales	Thermoanaerobacterales Family III. Incertae Sedis	Caldicellulosiruptor	Caldicellulosiruptor saccharolyticus	290	55	30	447	2	107	43	87	39	21	1	3	0	4	170	506	192	385	52	75	60	75	387	179	50	76	175	61	144	76	2106	2293	673	29	0
Bacteria	Deferribacteres	Deferribacteres (class)	Deferribacterales	Deferribacteraceae	Calditerrivibrio	Calditerrivibrio nitroreducens	88	26	15	111	1	1	6	4	12	5	2	0	0	0	70	204	148	96	3	126	6	13	53	34	32	45	25	12	13	10	701	770	266	3	0
Bacteria	Proteobacteria	Gammaproteobacteria	unclassified (derived from Gammaproteobacteria)	unclassified (derived from Gammaproteobacteria)	unclassified (derived from Gammaproteobacteria)	Calyptogena okutanii thioautotrophic gill symbiont	51	16	21	71	1	1	3	7	61	17	2	0	0	1	44	121	193	76	0	0	0	62	40	22	41	55	10	8	5	7	54	57	23	0	0
Bacteria	Proteobacteria	Epsilonproteobacteria	Nautiliales	Nautiliaceae	Caminibacter	Caminibacter mediatlanticus	50	36	5	112	1	3	1	1	51	42	0	0	0	1	23	59	34	25	3	1	7	9	9	19	7	9	11	31	10	11	104	108	38	4	0
Bacteria	Proteobacteria	Epsilonproteobacteria	Campylobacterales	Campylobacteraceae	Campylobacter	Campylobacter coli	42	1	4	96	1	0	0	1	263513	111355	2	0	0	0	27	26	25	58	3	0	2	1	34	15	2	5	15	8	1	18	33	48	10	0	0
Bacteria	Proteobacteria	Epsilonproteobacteria	Campylobacterales	Campylobacteraceae	Campylobacter	Campylobacter concisus	129	18	6	232	84	28	90	21	7790	3080	1	1	0	1	35	110	63	66	71	44	67	26	40	32	24	38	157	80	389	119	105	147	67	6	0
Bacteria	Proteobacteria	Epsilonproteobacteria	Campylobacterales	Campylobacteraceae	Campylobacter	Campylobacter curvus	137	16	16	216	4	4	10	19	7592	3064	1	0	0	1	42	100	72	79	7	26	3	15	56	30	26	27	48	47	45	104	166	126	68	0	0
Bacteria	Proteobacteria	Epsilonproteobacteria	Campylobacterales	Campylobacteraceae	Campylobacter	Campylobacter fetus	156	24	8	256	2	3	10	14	10887	4866	0	0	0	0	34	105	49	54	10	172	6	23	42	37	16	14	82	71	25	26	148	165	75	1	0
Bacteria	Proteobacteria	Epsilonproteobacteria	Campylobacterales	Campylobacteraceae	Campylobacter	Campylobacter gracilis	25	8	3	45	8	27	20	22	355	135	0	0	1	0	8	32	18	22	21	38	29	21	6	12	5	9	67	61	107	115	46	51	257	5	4
Bacteria	Proteobacteria	Epsilonproteobacteria	Campylobacterales	Campylobacteraceae	Campylobacter	Campylobacter hominis	86	41	10	176	2	4	50	29	5024	1984	3	0	0	0	24	90	62	64	12	191	14	47	43	47	27	33	44	57	66	38	191	206	270	6	0
Bacteria	Proteobacteria	Epsilonproteobacteria	Campylobacterales	Campylobacteraceae	Campylobacter	Campylobacter jejuni	251	59	18	429	25	58	61	81	869732	378862	42	0	0	2	62	180	111	139	31	126	52	160	68	106	45	39	258	196	199	185	237	272	402	21	1
Bacteria	Proteobacteria	Epsilonproteobacteria	Campylobacterales	Campylobacteraceae	Campylobacter	Campylobacter lari	59	8	3	96	0	1	0	5	244360	103426	1	0	0	0	13	24	14	31	0	21	5	11	15	18	6	9	24	17	9	11	62	67	61	1	0
Bacteria	Proteobacteria	Epsilonproteobacteria	Campylobacterales	Campylobacteraceae	Campylobacter	Campylobacter rectus	23	1	1	40	7	0	147	74	440	221	3	0	0	1	8	21	18	10	68	196	135	217	6	9	6	5	177	81	318	155	43	36	132	4	0
Bacteria	Proteobacteria	Epsilonproteobacteria	Campylobacterales	Campylobacteraceae	Campylobacter	Campylobacter showae	28	4	5	46	1	0	1	4	721	331	1	0	0	0	8	16	11	8	1	3	4	8	4	12	13	4	6	6	17	11	67	48	51	0	0
Bacteria	Proteobacteria	Epsilonproteobacteria	Campylobacterales	Campylobacteraceae	Campylobacter	Campylobacter upsaliensis	35	9	1	72	7	3	10	5	381589	173866	0	0	0	0	16	40	21	20	11	10	5	10	11	26	7	7	19	22	25	11	79	81	99	4	2
Bacteria	Proteobacteria	Epsilonproteobacteria	Campylobacterales	unclassified (derived from Campylobacterales)	unclassified (derived from Campylobacterales)	Campylobacterales bacterium GD 1	311	41	9	619	4	2	8	5	21	13	2	0	0	1	69	173	123	92	4	24	2	13	44	92	39	33	62	120	5	15	139	118	163	8	0
Bacteria	Proteobacteria	Betaproteobacteria	unclassified (derived from Betaproteobacteria)	unclassified (derived from Betaproteobacteria)	Candidatus Accumulibacter	Candidatus Accumulibacter phosphatis	4368	1919	1154	5766	14	7	69	45	28	14	15	3	0	23	7028	7397	25432	11459	116	47	138	60	5967	4297	7072	7384	360	136	314	89	1237	1253	1493	9	1
Bacteria	Bacteroidetes	unclassified (derived from Bacteroidetes)	unclassified (derived from Bacteroidetes)	unclassified (derived from Bacteroidetes)	Candidatus Amoebophilus	Candidatus Amoebophilus asiaticus	159	61	10	190	0	1	7	6	94	47	26	0	0	1	179	919	357	158	5	11	8	8	45	59	130	59	19	15	42	13	230	459	80	6	0
Bacteria	Bacteroidetes	Bacteroidia	Bacteroidales	unclassified (derived from Bacteroidales)	Candidatus Azobacteroides	Candidatus Azobacteroides pseudotrichonymphae	164	18	18	170	2	2	3	3	1	1	0	0	0	1	101	317	123	127	14	8	7	2	48	44	40	33	12	18	17	20	433	962	78	3	0
Bacteria	Proteobacteria	Gammaproteobacteria	unclassified (derived from Gammaproteobacteria)	unclassified (derived from Gammaproteobacteria)	unclassified (derived from Gammaproteobacteria)	Candidatus Baumannia cicadellinicola	5	3	0	9	0	1	92	11	9	8	0	1	0	0	10	30	19	12	18	0	6	6	4	3	5	4	14	1	140	1	21	36	8	0	0
Bacteria	Proteobacteria	Gammaproteobacteria	Enterobacteriales	Enterobacteriaceae	Candidatus Blochmannia	Candidatus Blochmannia floridanus	6	2	1	8	1	1	2	3	18	7	1	0	0	0	4	14	10	8	0	0	0	3	0	7	3	1	4	2	0	4	21	29	7	0	0
Bacteria	Proteobacteria	Gammaproteobacteria	Enterobacteriales	Enterobacteriaceae	Candidatus Blochmannia	Candidatus Blochmannia pennsylvanicus	2	1	4	4	2	0	0	0	6	2	0	0	0	1	4	11	5	20	0	1	0	0	4	3	4	1	2	2	0	4	22	11	4	1	0
Bacteria	Proteobacteria	Gammaproteobacteria	unclassified (derived from Gammaproteobacteria)	unclassified (derived from Gammaproteobacteria)	Candidatus Carsonella	Candidatus Carsonella ruddii	0	0	0	1	0	0	0	1	0	0	0	0	0	0	1	4	0	2	0	0	2	0	1	0	1	0	0	0	0	0	2	0	3	0	0
Bacteria	unclassified (derived from Bacteria)	unclassified (derived from Bacteria)	unclassified (derived from Bacteria)	unclassified (derived from Bacteria)	Candidatus Cloacamonas	Candidatus Cloacamonas acidaminovorans	92	20	10	125	9	1	77	13	86	49	1	0	0	2	63	180	125	73	21	20	10	14	70	97	29	24	39	29	49	29	5448	29947	37607	463	32
Bacteria	Firmicutes	Clostridia	Clostridiales	Peptococcaceae	Candidatus Desulforudis	Candidatus Desulforudis audaxviator	140	32	25	146	3	5	12	43	0	0	1	2	0	4	111	410	176	218	5	45	7	34	125	96	41	101	49	20	13	13	1846	1498	232	10	1
Bacteria	Proteobacteria	Gammaproteobacteria	Enterobacteriales	Enterobacteriaceae	Candidatus Hamiltonella	Candidatus Hamiltonella defensa	43	24	6	178	29	24	290	181	63	10	0	0	0	0	33	93	100	110	44	342	284	354	33	39	41	35	303	55	465	183	33	33	205	8	0
Bacteria	Proteobacteria	Alphaproteobacteria	Rhizobiales	unclassified (derived from Rhizobiales)	Candidatus Hodgkinia	Candidatus Hodgkinia cicadicola	0	0	0	0	0	0	3	2	0	0	0	0	0	0	0	0	1	0	0	0	0	0	0	0	0	0	1	0	0	0	1	0	3	0	0
Bacteria	Acidobacteria	unclassified (derived from Acidobacteria)	unclassified (derived from Acidobacteria)	unclassified (derived from Acidobacteria)	Candidatus Koribacter	Candidatus Koribacter versatilis	485	221	188	624	18	53	113	65	296	114	26	11	4	27	724	2817	1877	1074	61	136	83	147	507	354	445	842	239	87	103	88	3680	2444	540	22	1
Bacteria	Proteobacteria	Alphaproteobacteria	Rhizobiales	Rhizobiaceae	Candidatus Liberibacter	Candidatus Liberibacter asiaticus	7	4	1	16	4	33	146	82	0	0	0	0	0	0	5	23	12	8	9	29	19	27	8	4	6	7	112	49	55	21	33	20	34	1	0
Bacteria	Proteobacteria	Alphaproteobacteria	Rhizobiales	Rhizobiaceae	Candidatus Liberibacter	Candidatus Liberibacter solanacearum	6	4	1	12	4	2	136	53	0	0	0	0	0	1	3	9	7	4	27	38	30	38	4	4	1	3	67	28	128	39	17	21	37	1	0
Bacteria	Nitrospirae	Nitrospira (class)	Nitrospirales	Nitrospiraceae	Nitrospira	Candidatus Nitrospira defluvii	358	208	144	432	19	15	94	213	9	0	4	0	1	17	502	4969	1504	965	44	75	47	219	472	319	429	553	257	235	126	124	1561	1169	409	17	2
Bacteria	Proteobacteria	Alphaproteobacteria	Rickettsiales	unclassified (derived from Rickettsiales)	Candidatus Pelagibacter	Candidatus Pelagibacter sp. HTCC7211	25	10	6	33	80	12	33	13	0	0	1	1	0	0	23	71	51	33	7	9	4	44	16	13	15	30	31	31	24	69	29	35	23	0	0
Bacteria	Proteobacteria	Alphaproteobacteria	Rickettsiales	unclassified (derived from Rickettsiales)	Candidatus Pelagibacter	Candidatus Pelagibacter ubique	75	43	21	119	55	10	56	63	4	0	58	4	1	1	77	319	202	169	23	20	10	109	51	49	42	113	67	52	47	214	118	132	73	2	0
Bacteria	Tenericutes	Mollicutes	Acholeplasmatales	Acholeplasmataceae	Candidatus Phytoplasma	Candidatus Phytoplasma australiense	5	0	1	4	0	0	1	1	0	0	0	0	0	0	3	4	2	4	3	2	2	2	1	1	1	2	3	1	1	1	16	14	219	0	0
Bacteria	Tenericutes	Mollicutes	Acholeplasmatales	Acholeplasmataceae	Candidatus Phytoplasma	Candidatus Phytoplasma mali	1	2	0	1	0	0	1	0	0	0	0	0	0	0	2	6	1	3	0	4	1	3	0	0	1	0	14	3	10	2	8	17	205	1	0
Bacteria	Candidatus Poribacteria	unclassified (derived from Candidatus Poribacteria)	unclassified (derived from Candidatus Poribacteria)	unclassified (derived from Candidatus Poribacteria)	unclassified (derived from Candidatus Poribacteria)	Candidatus Poribacteria sp. WGA-A3	39	19	29	56	1	5	37	82	44	16	0	0	0	3	74	452	113	109	13	24	26	54	55	36	62	56	72	105	166	310	392	215	438	14	1
Bacteria	Chlamydiae	Chlamydiae (class)	Chlamydiales	Parachlamydiaceae	Candidatus Protochlamydia	Candidatus Protochlamydia amoebophila	511	666	61	366	21	65	17	398	101	31	3	1	1	6	259	3979	239	569	15	358	15	345	608	516	508	103	143	56	34	85	7247	1190	79	2	0
Bacteria	Proteobacteria	Alphaproteobacteria	unclassified (derived from Alphaproteobacteria)	unclassified (derived from Alphaproteobacteria)	Candidatus Puniceispirillum	Candidatus Puniceispirillum marinum	123	95	45	270	29	51	235	143	0	0	277	0	0	2	183	500	459	466	63	48	191	232	150	129	143	327	247	113	313	454	189	184	133	3	0
Bacteria	Proteobacteria	Gammaproteobacteria	Enterobacteriales	Enterobacteriaceae	Candidatus Regiella	Candidatus Regiella insecticola	62	59	19	164	4	1	6	15	24	4	0	0	0	0	48	72	65	138	1	0	2	7	41	33	49	35	9	0	12	12	23	54	10	0	0
Bacteria	Proteobacteria	Alphaproteobacteria	Rickettsiales	Rickettsiaceae	Rickettsia	Candidatus Rickettsia amblyommii	0	0	0	0	0	0	0	0	0	0	0	0	0	0	0	0	0	0	0	0	0	0	0	1	0	0	0	0	0	0	0	0	0	0	0
Bacteria	Proteobacteria	Gammaproteobacteria	Enterobacteriales	Enterobacteriaceae	Candidatus Riesia	Candidatus Riesia pediculicola	4	0	0	1	0	0	4	1	0	5	0	0	0	0	0	5	1	1	0	2	0	2	0	1	1	1	4	0	0	11	3	7	6	0	0
Bacteria	Proteobacteria	Gammaproteobacteria	unclassified (derived from Gammaproteobacteria)	unclassified (derived from Gammaproteobacteria)	unclassified (derived from Gammaproteobacteria)	Candidatus Ruthia magnifica	38	13	11	47	0	0	2	4	22	8	1	0	0	0	34	116	84	56	1	6	1	6	21	23	21	32	15	16	5	9	48	63	59	0	0
Bacteria	Acidobacteria	Solibacteres	Solibacterales	Solibacteraceae	Candidatus Solibacter	Candidatus Solibacter usitatus	1219	579	436	1231	85	61	122	93	323	105	65	22	11	56	2071	7354	5177	2451	131	502	74	172	1002	721	951	2180	633	119	178	133	6283	4950	553	13	2
Bacteria	Bacteroidetes	Flavobacteria	Flavobacteriales	unclassified (derived from Flavobacteriales)	Candidatus Sulcia	Candidatus Sulcia muelleri	23	5	3	56	0	5	0	1	0	0	1	0	0	2	37	114	48	18	2	63	17	4	8	6	25	13	6	3	5	22	29	66	30	2	0
Bacteria	Proteobacteria	Betaproteobacteria	Burkholderiales	Oxalobacteraceae	Candidatus Zinderia	Candidatus Zinderia insecticola	2	5	0	2	1	0	0	0	0	0	0	0	0	0	0	1	0	0	0	0	0	0	0	2	0	0	0	0	0	0	1	1	2	0	0
Bacteria	Bacteroidetes	Flavobacteria	Flavobacteriales	Flavobacteriaceae	Capnocytophaga	Capnocytophaga canimorsus	2	0	0	2	0	0	0	0	0	0	0	0	0	0	1	0	5	0	0	0	0	0	0	1	2	1	0	0	0	0	0	0	0	0	0
Bacteria	Bacteroidetes	Flavobacteria	Flavobacteriales	Flavobacteriaceae	Capnocytophaga	Capnocytophaga gingivalis	122	26	11	201	10	4	3	5	0	0	7	0	0	4	138	633	257	122	9	228	12	12	37	36	80	43	29	22	14	37	154	477	109	2	0
Bacteria	Bacteroidetes	Flavobacteria	Flavobacteriales	Flavobacteriaceae	Capnocytophaga	Capnocytophaga ochracea	422	83	38	757	288	136	245	715	126	49	62	1	0	6	368	1503	612	364	351	466	314	324	127	136	241	147	668	162	560	611	586	1451	420	16	1
Bacteria	Bacteroidetes	Flavobacteria	Flavobacteriales	Flavobacteriaceae	Capnocytophaga	Capnocytophaga sputigena	143	41	5	231	2	4	8	8	36	20	12	0	0	0	121	541	228	115	9	52	10	13	31	42	85	46	77	15	18	39	172	432	120	2	0
Bacteria	Firmicutes	Clostridia	Thermoanaerobacterales	Thermoanaerobacteraceae	Carboxydothermus	Carboxydothermus hydrogenoformans	414	55	52	400	205	54	122	241	32	21	8	0	0	11	215	616	280	409	62	178	241	136	336	194	92	123	199	139	227	117	2724	2688	797	24	0
Bacteria	Proteobacteria	Gammaproteobacteria	Cardiobacteriales	Cardiobacteriaceae	Cardiobacterium	Cardiobacterium hominis	110	46	52	152	1	15	20	10	1	0	1	0	0	1	142	362	393	245	18	54	9	17	132	80	134	135	154	11	26	42	98	165	28	2	0
Bacteria	Firmicutes	Bacilli	Lactobacillales	Carnobacteriaceae	Carnobacterium	Carnobacterium sp. AT7	287	70	17	429	0	8	5	4	15	0	2	0	0	1	105	248	43	600	0	15	8	4	922	323	38	21	4	7	9	12	116	333	39	0	0
Bacteria	Firmicutes	Erysipelotrichi	Erysipelotrichales	Erysipelotrichaceae	Catenibacterium	Catenibacterium mitsuokai	136	27	11	274	0	1	3	10	41	13	0	0	1	1	43	326	92	169	5	16	6	13	263	172	22	90	30	4	18	22	112	203	158	9	0
Bacteria	Actinobacteria	Actinobacteria (class)	Actinomycetales	Catenulisporaceae	Catenulispora	Catenulispora acidiphila	1025	1083	979	1136	61	51	70	119	1	0	4	1	1	8	1193	2090	1358	1855	77	146	50	278	1454	1199	687	983	165	118	293	164	1456	968	120	1	0
Bacteria	Firmicutes	Clostridia	Clostridiales	Lachnospiraceae	Catonella	Catonella morbi	51	11	2	65	0	1	2	1	0	0	0	0	0	0	13	39	13	84	3	2	2	4	71	46	5	8	2	5	1	0	85	91	60	0	0
Bacteria	Proteobacteria	Alphaproteobacteria	Caulobacterales	Caulobacteraceae	Caulobacter	Caulobacter segnis	548	271	177	700	17	16	29	79	0	1	46	245	58	43	582	2032	2221	1725	29	92	45	167	614	285	568	1782	118	24	63	62	335	579	32	0	0
Bacteria	Proteobacteria	Alphaproteobacteria	Caulobacterales	Caulobacteraceae	Caulobacter	Caulobacter sp. K31	1368	674	506	2002	44	79	121	124	41	15	124	505	150	47	1652	5507	6387	5198	77	102	41	79	1736	825	1577	4932	155	66	294	96	840	2338	138	4	0
Bacteria	Proteobacteria	Alphaproteobacteria	Caulobacterales	Caulobacteraceae	Caulobacter	Caulobacter vibrioides	1950	910	719	2654	70	27	93	122	96	27	168	751	164	76	2284	8042	8903	7305	134	230	256	193	2447	1028	2076	7001	231	92	509	125	1117	3509	199	6	0
Bacteria	Actinobacteria	Actinobacteria (class)	Actinomycetales	Cellulomonadaceae	Cellulomonas	Cellulomonas flavigena	868	911	799	768	0	2	13	15	11	0	9	0	0	5	1005	1627	974	1441	3	7	11	7	1636	970	646	986	22	3	15	24	1914	1579	88	4	0
Bacteria	Proteobacteria	Gammaproteobacteria	Pseudomonadales	Pseudomonadaceae	Cellvibrio	Cellvibrio japonicus	514	188	144	1066	4	4	18	27	165	77	69	6	2	5	593	1190	1972	1188	11	16	10	23	391	325	640	731	57	36	26	28	412	820	60	1	1
Bacteria	Proteobacteria	Alphaproteobacteria	Rhizobiales	Phyllobacteriaceae	Chelativorans	Chelativorans sp. BNC1	902	765	394	1530	251	397	1773	1539	157	61	383	39	18	10	1193	4202	2845	3531	751	1520	902	1696	1723	1215	803	2095	2163	721	2449	1625	1766	3018	443	19	0
Bacteria	Bacteroidetes	Sphingobacteria	Sphingobacteriales	unclassified (derived from Sphingobacteriales)	Chitinophaga	Chitinophaga pinensis	4281	921	450	7508	32	110	429	306	21	8	147	7	2	204	4890	28613	8766	4429	268	929	492	670	943	782	3475	2587	929	303	1126	753	1263	3623	1059	20	5
Bacteria	Chlamydiae	Chlamydiae (class)	Chlamydiales	Chlamydiaceae	Chlamydia	Chlamydia muridarum	35	28	4	23	1	0	3	3	2	1	0	0	0	0	12	190	33	35	3	3	14	2	32	21	18	18	9	3	3	0	285	90	20	0	0
Bacteria	Chlamydiae	Chlamydiae (class)	Chlamydiales	Chlamydiaceae	Chlamydia	Chlamydia trachomatis	71	44	17	106	10	3	3	0	44	28	0	0	0	2	37	228	30	88	3	7	1	1	48	26	35	20	22	18	26	2	360	119	24	0	0
Bacteria	Chlamydiae	Chlamydiae (class)	Chlamydiales	Chlamydiaceae	Chlamydophila	Chlamydophila abortus	6	8	2	5	1	0	0	0	0	0	0	0	0	0	13	87	14	9	0	0	1	0	8	16	8	9	11	2	2	0	134	56	15	0	0
Bacteria	Chlamydiae	Chlamydiae (class)	Chlamydiales	Chlamydiaceae	Chlamydophila	Chlamydophila caviae	23	17	0	14	8	1	2	4	0	0	0	0	0	0	6	99	10	15	0	1	3	3	11	9	6	11	3	4	3	1	147	57	19	1	0
Bacteria	Chlamydiae	Chlamydiae (class)	Chlamydiales	Chlamydiaceae	Chlamydophila	Chlamydophila felis	13	9	0	5	0	0	22	2	0	0	1	0	0	0	7	85	13	9	2	7	1	0	13	2	8	11	4	0	4	0	130	31	13	0	1
Bacteria	Chlamydiae	Chlamydiae (class)	Chlamydiales	Chlamydiaceae	Chlamydophila	Chlamydophila pneumoniae	35	27	3	24	0	0	5	2	49	13	1	0	0	0	21	256	26	44	3	5	0	4	33	37	21	14	6	8	6	0	450	119	25	1	0
Bacteria	Chlamydiae	Chlamydiae (class)	Chlamydiales	Chlamydiaceae	Chlamydophila	Chlamydophila psittaci	0	0	0	1	0	0	0	0	0	0	0	0	0	0	0	1	0	0	0	0	0	0	0	0	0	0	2	0	0	0	4	1	3	0	0
Bacteria	Chlorobi	Chlorobia	Chlorobiales	Chlorobiaceae	Chlorobaculum	Chlorobaculum parvum	116	25	19	150	1	6	9	6	76	46	3	1	0	3	119	407	289	190	4	29	1	15	81	40	74	121	33	5	5	6	392	426	165	1	0
Bacteria	Chlorobi	Chlorobia	Chlorobiales	Chlorobiaceae	Chlorobaculum	Chlorobaculum tepidum	333	114	103	416	4	8	24	15	97	36	50	1	0	8	313	1082	647	536	25	25	13	29	254	204	237	279	37	27	38	20	1218	1218	223	11	0
Bacteria	Chlorobi	Chlorobia	Chlorobiales	Chlorobiaceae	Chlorobium	Chlorobium chlorochromatii	426	114	92	661	106	18	67	58	85	24	16	0	0	5	448	1151	1147	720	41	169	57	59	307	191	371	355	82	80	74	696	921	1081	371	16	1
Bacteria	Chlorobi	Chlorobia	Chlorobiales	Chlorobiaceae	Chlorobium	Chlorobium ferrooxidans	146	69	36	207	2	1	9	6	2	0	0	1	1	1	150	274	337	191	3	12	8	13	93	174	96	90	27	10	20	12	315	381	33	1	0
Bacteria	Chlorobi	Chlorobia	Chlorobiales	Chlorobiaceae	Chlorobium	Chlorobium limicola	151	50	32	197	2	2	8	75	31	14	11	1	0	0	175	484	521	266	29	9	7	11	101	74	143	180	47	25	24	13	604	651	109	6	0
Bacteria	Chlorobi	Chlorobia	Chlorobiales	Chlorobiaceae	Chlorobium	Chlorobium phaeobacteroides	890	481	314	972	41	32	115	73	165	89	54	1	0	5	956	1958	2034	1228	65	174	57	125	680	649	781	703	443	94	196	95	2027	2315	587	15	1
Bacteria	Chlorobi	Chlorobia	Chlorobiales	Chlorobiaceae	Chlorobium	Chlorobium phaeovibrioides	182	81	32	262	2	3	19	11	17	16	12	0	0	3	187	502	328	215	21	100	6	9	127	93	97	120	306	19	28	16	601	688	173	7	0
Bacteria	Chloroflexi	Chloroflexi (class)	Chloroflexales	Chloroflexaceae	Chloroflexus	Chloroflexus aggregans	257	163	151	236	7	9	21	21	36	12	8	2	1	7	312	1446	593	439	24	20	9	53	274	220	208	266	55	31	43	27	3164	3412	586	23	1
Bacteria	Chloroflexi	Chloroflexi (class)	Chloroflexales	Chloroflexaceae	Chloroflexus	Chloroflexus aurantiacus	42	36	24	36	1	2	1	2	0	0	1	0	1	3	51	213	88	69	2	0	1	3	57	51	19	25	13	5	6	3	400	480	25	2	0
Bacteria	Chloroflexi	Chloroflexi (class)	Chloroflexales	Chloroflexaceae	Chloroflexus	Chloroflexus sp. Y-400-fl	373	228	159	300	10	8	19	15	19	1	16	1	1	9	422	1851	827	525	23	77	8	33	313	254	251	373	70	24	34	30	3880	4405	417	10	1
Bacteria	Chlorobi	Chlorobia	Chlorobiales	Chlorobiaceae	Chloroherpeton	Chloroherpeton thalassium	267	68	54	309	4	5	67	36	105	25	13	2	0	8	282	966	481	224	26	238	40	61	122	64	122	159	291	72	66	99	1006	1306	409	17	1
Bacteria	Proteobacteria	Betaproteobacteria	Neisseriales	Neisseriaceae	Chromobacterium	Chromobacterium violaceum	1800	726	584	3926	10	20	104	102	687	251	34	13	3	34	1980	2692	6659	5350	52	76	109	202	1759	1065	1965	2457	263	179	167	172	656	1358	193	7	0
Bacteria	Proteobacteria	Gammaproteobacteria	Oceanospirillales	Halomonadaceae	Chromohalobacter	Chromohalobacter salexigens	305	146	115	578	25	3	53	97	305	151	330	4	1	11	340	1568	1461	985	34	20	104	108	301	236	410	687	76	41	180	50	460	945	79	5	0
Bacteria	Bacteroidetes	Flavobacteria	Flavobacteriales	Flavobacteriaceae	Chryseobacterium	Chryseobacterium gleum	2222	597	157	5749	37	121	301	336	4	5	31	2	1	15	1266	3789	1969	1760	223	442	381	381	942	1134	2308	756	602	200	838	808	286	1951	1143	15	1
Bacteria	Verrucomicrobia	Spartobacteria	unclassified (derived from Spartobacteria)	unclassified (derived from Spartobacteria)	Chthoniobacter	Chthoniobacter flavus	1517	729	473	840	71	87	208	142	0	0	6	3	3	21	1941	3715	3033	2577	250	732	287	470	1509	1091	1215	2257	2032	163	510	188	3096	1961	547	33	9
Bacteria	Proteobacteria	Alphaproteobacteria	Rhodobacterales	Rhodobacteraceae	Citreicella	Citreicella sp. SE45	265	293	197	541	1	320	127	46	0	0	2577	2	2	4	395	739	872	1186	79	26	57	44	483	307	313	892	107	21	71	41	347	352	17	2	0
Bacteria	Proteobacteria	Gammaproteobacteria	Enterobacteriales	Enterobacteriaceae	Citrobacter	Citrobacter freundii	0	0	0	1	0	0	0	0	0	0	0	0	0	0	0	0	0	0	0	0	0	0	0	1	0	0	0	0	0	0	0	0	1	0	0
Bacteria	Proteobacteria	Gammaproteobacteria	Enterobacteriales	Enterobacteriaceae	Citrobacter	Citrobacter koseri	1666	125	404	20807	55	23	52	27	4984	2209	9	2	0	1	335	325	604	16725	30	67	17	205	1068	1972	222	204	93	18	115	114	136	331	179	16	1
Bacteria	Proteobacteria	Gammaproteobacteria	Enterobacteriales	Enterobacteriaceae	Citrobacter	Citrobacter rodentium	439	29	100	6272	4	8	101	93	857	373	4	1	0	1	95	104	227	5173	47	54	71	48	278	457	78	58	119	176	114	176	49	121	151	7	0
Bacteria	Proteobacteria	Gammaproteobacteria	Enterobacteriales	Enterobacteriaceae	Citrobacter	Citrobacter sp. 30_2	1737	43	203	17250	34	2	22	9	581	244	0	0	1	0	214	128	297	13144	79	10	16	40	966	2347	159	74	40	13	35	10	36	128	17	6	1
Bacteria	Proteobacteria	Gammaproteobacteria	Enterobacteriales	Enterobacteriaceae	Citrobacter	Citrobacter youngae	781	23	130	9298	0	6	4	8	1165	472	0	1	0	1	130	81	150	7278	0	9	2	11	464	980	68	23	20	8	9	17	22	101	11	1	0
Bacteria	Proteobacteria	Alphaproteobacteria	Sphingomonadales	Sphingomonadaceae	Citromicrobium	Citromicrobium bathyomarinum	346	248	80	501	4	1	49	54	0	0	22	55	18	4	506	750	1781	1216	23	32	19	22	508	248	419	1663	43	19	121	78	251	136	16	0	0
Bacteria	Actinobacteria	Actinobacteria (class)	Actinomycetales	Microbacteriaceae	Clavibacter	Clavibacter michiganensis	1211	1632	1081	1829	4	15	7	16	24	4	6	4	1	9	1287	4125	1483	3180	19	15	19	34	3178	1361	1309	3576	35	7	30	54	13153	7396	53	3	0
Bacteria	Firmicutes	Clostridia	Clostridiales	unclassified (derived from Clostridiales)	unclassified (derived from Clostridiales)	Clostridiales bacterium 1_7_47FAA	253	24	25	507	0	2	5	4	0	0	0	1	0	2	76	117	50	384	9	42	8	11	324	192	23	22	20	11	12	28	461	534	106	3	0
Bacteria	Firmicutes	Clostridia	Clostridiales	unclassified (derived from Clostridiales)	unclassified (derived from Clostridiales)	Clostridiales genomosp. BVAB3	185	15	18	202	6	2	0	1	37	12	2	0	0	0	39	64	24	168	1	1	3	5	233	76	6	9	17	5	6	7	346	531	57	3	0
Bacteria	Firmicutes	Clostridia	Clostridiales	Clostridiaceae	Clostridium	Clostridium acetobutylicum	480	70	51	619	6	8	34	25	109	47	7	0	0	4	138	272	123	380	27	75	30	129	444	259	36	66	76	26	92	166	1060	1368	459	12	0
Bacteria	Firmicutes	Clostridia	Clostridiales	Clostridiaceae	Clostridium	Clostridium asparagiforme	250	23	26	442	48	16	113	13	0	0	2	1	0	1	76	100	70	450	62	178	106	38	344	191	22	21	181	119	260	146	586	696	350	13	0
Bacteria	Firmicutes	Clostridia	Clostridiales	Clostridiaceae	Clostridium	Clostridium bartlettii	121	40	8	157	0	0	3	2	0	0	0	0	0	1	33	104	30	94	1	3	20	0	112	69	3	10	5	2	2	14	288	421	106	1	0
Bacteria	Firmicutes	Clostridia	Clostridiales	Clostridiaceae	Clostridium	Clostridium beijerinckii	1111	131	109	1599	86	315	94	71	135	39	384	2	0	3	268	466	258	736	73	145	145	91	864	613	75	85	648	105	181	151	1237	1787	843	25	0
Bacteria	Firmicutes	Clostridia	Clostridiales	Clostridiaceae	Clostridium	Clostridium bolteae	466	47	33	807	19	28	112	72	20	1	1	0	1	0	96	106	65	661	24	74	76	40	524	337	26	34	91	44	176	118	526	651	211	6	0
Bacteria	Firmicutes	Clostridia	Clostridiales	Clostridiaceae	Clostridium	Clostridium botulinum	1253	153	91	1764	84	197	894	504	166	58	4	0	1	5	344	769	300	966	367	776	685	710	1157	750	118	141	1766	573	1411	1326	2631	3969	3612	157	14
Bacteria	Firmicutes	Clostridia	Clostridiales	Clostridiaceae	Clostridium	Clostridium butyricum	231	60	14	284	21	10	44	16	79	36	0	0	0	1	78	94	36	122	35	64	47	80	165	112	16	12	139	35	122	63	205	364	151	5	0
Bacteria	Firmicutes	Clostridia	Clostridiales	Clostridiaceae	Clostridium	Clostridium carboxidivorans	277	38	9	329	10	23	28	8	1	0	2	0	0	1	58	176	70	160	9	102	2	34	238	144	23	22	22	5	11	48	618	804	122	6	0
Bacteria	Firmicutes	Clostridia	Clostridiales	Clostridiaceae	Clostridium	Clostridium cellulolyticum	548	63	46	641	7	46	670	424	95	27	6	0	1	4	194	307	135	471	356	1092	583	847	620	277	35	46	1008	324	1800	1228	1314	1515	803	45	0
Bacteria	Firmicutes	Clostridia	Clostridiales	Clostridiaceae	Clostridium	Clostridium cellulovorans	359	30	22	536	51	71	140	189	71	23	0	1	0	2	100	182	86	288	71	108	108	339	364	196	27	33	383	484	392	387	772	1010	799	47	1
Bacteria	Firmicutes	Clostridia	Clostridiales	Clostridiaceae	Clostridium	Clostridium difficile	954	142	68	1312	84	227	240	94	97	54	204	0	0	3	215	583	184	809	139	297	249	210	886	621	56	59	518	210	645	502	1555	2442	1299	41	2
Bacteria	Firmicutes	Clostridia	Clostridiales	Clostridiaceae	Clostridium	Clostridium hathewayi	275	34	16	544	8	30	119	24	0	0	1	0	0	0	83	103	38	416	59	36	145	86	394	207	15	16	158	35	53	121	437	561	820	37	2
Bacteria	Firmicutes	Clostridia	Clostridiales	Clostridiaceae	Clostridium	Clostridium hiranonis	107	9	6	106	3	5	9	9	0	0	0	0	0	0	28	61	15	76	4	9	4	17	101	57	11	10	53	9	26	27	216	316	111	2	0
Bacteria	Firmicutes	Clostridia	Clostridiales	Clostridiaceae	Clostridium	Clostridium hylemonae	158	17	12	238	0	2	2	0	23	17	1	0	1	0	44	65	24	186	0	4	4	5	218	129	10	10	7	0	4	14	363	363	69	2	0
Bacteria	Firmicutes	Clostridia	Clostridiales	Clostridiaceae	Clostridium	Clostridium kluyveri	577	67	42	826	25	26	104	101	56	34	6	0	0	3	159	289	155	492	72	116	90	155	599	387	64	63	203	88	219	212	1241	1605	743	30	3
Bacteria	Firmicutes	Clostridia	Clostridiales	Lachnospiraceae	Cellulosilyticum	Clostridium lentocellum	220	25	13	266	429	144	76	46	6	0	1	0	0	0	68	126	53	115	175	375	85	60	190	108	11	15	349	105	194	126	453	551	294	16	1
Bacteria	Firmicutes	Clostridia	Clostridiales	Clostridiaceae	Clostridium	Clostridium leptum	440	44	36	659	31	13	40	33	0	0	1	0	0	0	128	160	62	574	28	23	132	48	645	322	27	21	80	9	44	242	585	606	497	28	1
Bacteria	Firmicutes	Clostridia	Clostridiales	Clostridiaceae	Clostridium	Clostridium ljungdahlii	246	32	11	293	5	14	100	34	5	0	2	0	0	1	54	117	35	178	28	71	54	89	237	130	10	19	121	49	116	139	587	843	489	26	4
Bacteria	Firmicutes	Clostridia	Clostridiales	Clostridiaceae	Clostridium	Clostridium methylpentosum	291	17	15	315	3	35	16	45	0	0	0	0	0	0	68	77	33	223	22	279	73	52	338	113	19	19	72	29	76	40	347	362	230	9	0
Bacteria	Firmicutes	Clostridia	Clostridiales	Clostridiaceae	Clostridium	Clostridium nexile	409	61	18	668	2	0	21	15	0	0	1	1	0	1	75	61	27	281	15	24	17	19	388	319	32	14	35	26	24	33	224	246	227	3	0
Bacteria	Firmicutes	Clostridia	Clostridiales	Clostridiaceae	Clostridium	Clostridium novyi	317	32	50	454	37	6	24	19	49	40	3	0	0	2	121	251	140	283	16	159	18	22	336	185	50	51	83	29	71	118	900	1232	307	13	0
Bacteria	Firmicutes	Clostridia	Clostridiales	Clostridiaceae	Clostridium	Clostridium papyrosolvens	190	39	27	222	51	30	55	58	0	0	1	0	0	0	67	141	53	161	38	216	34	79	222	94	27	27	119	25	82	83	546	600	248	15	2
Bacteria	Firmicutes	Clostridia	Clostridiales	Clostridiaceae	Clostridium	Clostridium perfringens	606	81	51	821	25	49	60	41	175	53	41	0	0	1	175	496	213	505	40	107	117	103	593	346	65	71	208	109	167	158	1333	1924	1004	27	6
Bacteria	Firmicutes	Clostridia	Clostridiales	Clostridiaceae	Clostridium	Clostridium phytofermentans	1016	123	72	2143	2	11	26	41	61	24	4	1	0	0	202	217	149	991	27	127	27	45	1204	727	57	43	115	23	73	50	1516	1831	384	8	1
Bacteria	Firmicutes	Clostridia	Clostridiales	Lachnospiraceae	Butyrivibrio	Clostridium proteoclasticum	556	98	63	1150	3	1	8	7	21	7	3	0	0	1	146	91	74	647	2	52	7	71	663	363	25	23	67	51	36	21	684	511	151	5	1
Bacteria	Firmicutes	Erysipelotrichi	Erysipelotrichales	Erysipelotrichaceae	unclassified (derived from Erysipelotrichaceae)	Clostridium ramosum	65	7	3	73	0	1	7	6	0	0	2	0	0	0	8	12	4	30	6	199	5	33	54	34	4	1	43	9	40	65	42	39	73	1	0
Bacteria	Firmicutes	Clostridia	Clostridiales	Clostridiaceae	Clostridium	Clostridium saccharolyticum	1079	87	100	2047	10	16	69	64	27	4	1	1	0	2	229	192	84	1374	17	83	52	110	1294	843	31	32	173	38	114	123	1087	1359	399	21	0
Bacteria	Firmicutes	Clostridia	Clostridiales	Clostridiaceae	Clostridium	Clostridium scindens	222	18	16	373	33	29	121	75	0	0	0	0	0	0	43	48	26	226	98	68	187	116	287	165	10	11	480	116	240	209	344	374	400	16	1
Bacteria	Firmicutes	Clostridia	Clostridiales	Clostridiaceae	Clostridium	Clostridium sp. 7_2_43FAA	126	28	7	147	0	0	3	3	2	1	0	0	0	0	42	134	48	82	157	5	2	6	124	56	21	23	7	3	32	6	260	506	70	5	0
Bacteria	Firmicutes	Clostridia	Clostridiales	Clostridiaceae	Clostridium	Clostridium sp. HGF2	81	4	4	106	4	83	250	111	20	5	0	0	0	0	22	28	16	63	90	267	177	240	81	49	3	5	302	74	455	300	109	119	145	8	1
Bacteria	Firmicutes	Clostridia	Clostridiales	Clostridiaceae	Clostridium	Clostridium sp. L2-50	152	7	19	520	2	9	7	2	0	0	0	1	0	0	34	28	28	210	2	16	1	4	137	84	3	9	8	7	15	1	195	173	38	1	0
Bacteria	Firmicutes	Clostridia	Clostridiales	Clostridiaceae	Clostridium	Clostridium sp. M62/1	312	29	27	640	8	24	39	41	0	0	0	0	0	1	63	83	39	512	29	82	68	66	340	233	10	32	163	90	218	117	346	355	272	14	0
Bacteria	Firmicutes	Clostridia	Clostridiales	Clostridiaceae	Clostridium	Clostridium sp. SS2/1	250	25	11	702	12	3	21	12	0	0	0	0	0	2	38	74	22	194	5	13	68	18	232	250	13	8	43	8	26	123	199	183	289	21	1
Bacteria	Firmicutes	Erysipelotrichi	Erysipelotrichales	Erysipelotrichaceae	unclassified (derived from Erysipelotrichaceae)	Clostridium spiroforme	130	12	3	159	1	3	0	0	0	0	0	0	0	0	26	43	14	57	0	16	0	0	84	84	3	5	7	2	3	3	95	136	92	1	0
Bacteria	Firmicutes	Clostridia	Clostridiales	Clostridiaceae	Clostridium	Clostridium sporogenes	40	5	2	58	0	9	1	8	0	0	0	0	1	0	22	21	12	26	1	27	3	8	31	28	6	8	10	4	6	5	106	157	88	0	0
Bacteria	Firmicutes	Clostridia	Clostridiales	Clostridiaceae	Clostridium	Clostridium sticklandii	1101	35	30	552	0	4	15	15	0	0	0	0	0	0	122	142	67	244	7	136	44	27	513	619	34	21	43	6	39	42	791	1374	304	7	2
Bacteria	Firmicutes	Clostridia	Clostridiales	Clostridiaceae	Clostridium	Clostridium thermocellum	1050	101	114	1299	93	109	224	257	161	82	3	0	0	3	403	643	300	909	188	343	178	346	1245	609	116	142	620	285	511	454	3445	3602	1370	63	1
Bacteria	Proteobacteria	Betaproteobacteria	Burkholderiales	Oxalobacteraceae	Collimonas	Collimonas fungivorans	11	5	2	27	0	1	0	3	0	0	0	0	0	0	12	3	33	38	4	1	1	9	12	14	32	8	22	1	1	0	9	25	1	0	0
Bacteria	Actinobacteria	Actinobacteria (class)	Coriobacteriales	Coriobacteriaceae	Collinsella	Collinsella aerofaciens	1240	151	467	734	15	8	2	3	6	0	0	0	0	0	299	74	107	1332	5	6	5	47	2299	835	23	28	34	6	10	21	223	132	62	4	0
Bacteria	Actinobacteria	Actinobacteria (class)	Coriobacteriales	Coriobacteriaceae	Collinsella	Collinsella intestinalis	87	11	26	58	0	2	2	4	0	0	0	0	0	0	27	33	21	91	7	84	20	7	157	55	5	8	7	12	55	102	124	104	23	2	0
Bacteria	Actinobacteria	Actinobacteria (class)	Coriobacteriales	Coriobacteriaceae	Collinsella	Collinsella stercoris	96	13	27	58	0	1	0	1	0	0	0	1	0	0	26	53	19	122	8	22	10	2	180	77	3	15	13	3	8	12	137	92	64	2	0
Bacteria	Proteobacteria	Gammaproteobacteria	Alteromonadales	Colwelliaceae	Colwellia	Colwellia psychrerythraea	290	134	102	582	3	0	10	11	120	42	128	2	0	6	370	1152	1323	652	8	22	9	11	232	199	353	522	87	57	36	22	282	495	104	2	0
Bacteria	Proteobacteria	Betaproteobacteria	Burkholderiales	Comamonadaceae	Comamonas	Comamonas sp. CNB-1	81	53	42	191	0	0	0	0	0	0	0	0	2	1	88	30	267	301	0	0	0	0	101	59	171	129	1	0	1	1	8	22	1	0	0
Bacteria	Proteobacteria	Betaproteobacteria	Burkholderiales	Comamonadaceae	Comamonas	Comamonas testosteroni	6175	1229	3200	15959	903	345	2655	1207	27	26	26	4	7	134	9208	4522	35356	25872	1489	2587	1622	2782	7949	3725	10239	13646	2599	852	2756	3034	1017	5528	881	33	4
Bacteria	Actinobacteria	Actinobacteria (class)	Solirubrobacterales	Conexibacteraceae	Conexibacter	Conexibacter woesei	978	941	783	833	48	28	38	17	24	8	12	2	1	5	1168	3360	1115	1561	13	26	21	39	1253	985	484	802	100	88	32	33	2493	1570	66	2	0
Bacteria	Proteobacteria	Gammaproteobacteria	unclassified (derived from Gammaproteobacteria)	unclassified (derived from Gammaproteobacteria)	Congregibacter	Congregibacter litoralis	299	197	114	481	2	5	21	22	116	51	75	4	1	6	426	1567	1520	918	14	63	49	24	319	230	386	589	43	41	27	18	387	615	43	1	0
Bacteria	Firmicutes	Erysipelotrichi	Erysipelotrichales	Erysipelotrichaceae	Coprobacillus	Coprobacillus sp. D7	123	12	6	137	1	5	15	11	0	1	1329	0	0	1	16	27	14	76	4	14	10	58	132	97	3	7	28	7	22	15	102	120	118	1	0
Bacteria	Firmicutes	Clostridia	Clostridiales	Lachnospiraceae	Coprococcus	Coprococcus comes	305	34	16	705	1	9	18	12	0	0	0	0	0	0	54	32	28	348	25	17	34	19	348	279	10	5	48	28	60	46	163	178	213	11	1
Bacteria	Firmicutes	Clostridia	Clostridiales	Lachnospiraceae	Coprococcus	Coprococcus eutactus	165	14	13	463	0	0	13	0	0	0	0	0	0	0	30	29	17	208	2	1	5	3	159	117	4	11	6	4	6	9	177	150	27	2	0
Bacteria	Firmicutes	Clostridia	Thermoanaerobacterales	Thermodesulfobiaceae	Coprothermobacter	Coprothermobacter proteolyticus	50	15	9	57	1	2	1	3	1	1	0	0	0	5	36	117	50	53	4	12	3	9	42	38	15	22	13	2	12	18	747	920	145	2	0
Bacteria	Verrucomicrobia	Opitutae	Puniceicoccales	Puniceicoccaceae	Coraliomargarita	Coraliomargarita akajimensis	273	103	94	229	3	15	10	12	22	3	23	0	0	1	392	654	810	496	33	17	24	25	238	163	245	348	134	82	69	22	1272	723	92	1	0
Bacteria	Actinobacteria	Actinobacteria (class)	Actinomycetales	Corynebacteriaceae	Corynebacterium	Corynebacterium accolens	156	179	163	45	0	1	1	1	15	12	2	1	0	2	154	100	77	113	4	1	1	2	187	130	120	68	10	6	1	3	105	73	1	0	0
Bacteria	Actinobacteria	Actinobacteria (class)	Actinomycetales	Corynebacteriaceae	Corynebacterium	Corynebacterium ammoniagenes	53	32	36	47	0	1	4	0	0	0	0	0	0	0	49	120	57	83	0	0	11	0	101	53	27	60	2	0	1	4	122	200	13	0	0
Bacteria	Actinobacteria	Actinobacteria (class)	Actinomycetales	Corynebacteriaceae	Corynebacterium	Corynebacterium amycolatum	263	186	189	80	0	7	2	2	0	0	0	0	0	2	185	191	73	147	2	8	0	20	268	250	115	78	9	0	5	5	124	130	5	0	0
Bacteria	Actinobacteria	Actinobacteria (class)	Actinomycetales	Corynebacteriaceae	Corynebacterium	Corynebacterium aurimucosum	300	425	286	97	1	4	13	12	0	0	3	2	1	11	322	266	170	202	24	27	54	48	396	223	222	225	53	17	66	119	251	236	64	4	1
Bacteria	Actinobacteria	Actinobacteria (class)	Actinomycetales	Corynebacteriaceae	Corynebacterium	Corynebacterium casei	0	0	7	0	0	0	0	0	0	0	0	0	0	0	0	0	0	0	0	0	0	0	1	0	0	0	0	0	0	0	0	1	0	0	0
Bacteria	Actinobacteria	Actinobacteria (class)	Actinomycetales	Corynebacteriaceae	Corynebacterium	Corynebacterium diphtheriae	308	259	265	152	4	6	9	10	0	0	3	1	0	6	351	419	220	300	54	5	92	48	466	296	184	228	21	8	64	136	307	327	50	6	0
Bacteria	Actinobacteria	Actinobacteria (class)	Actinomycetales	Corynebacteriaceae	Corynebacterium	Corynebacterium efficiens	729	780	622	344	2	2	7	0	14	2	6	1	0	8	641	980	511	729	6	56	2	15	1012	771	495	540	15	4	9	15	885	1277	30	2	0
Bacteria	Actinobacteria	Actinobacteria (class)	Actinomycetales	Corynebacteriaceae	Corynebacterium	Corynebacterium genitalium	145	232	161	35	0	6	4	1	0	0	0	0	0	6	146	117	68	112	1	0	2	3	176	159	70	59	6	2	0	3	102	110	1	0	0
Bacteria	Actinobacteria	Actinobacteria (class)	Actinomycetales	Corynebacteriaceae	Corynebacterium	Corynebacterium glucuronolyticum	190	133	153	75	1	3	3	5	0	0	0	1	0	0	182	182	92	120	0	7	3	9	193	236	144	78	3	2	5	1	183	167	5	0	0
Bacteria	Actinobacteria	Actinobacteria (class)	Actinomycetales	Corynebacteriaceae	Corynebacterium	Corynebacterium glutamicum	584	680	503	309	5	8	10	14	28	31	12	1	0	4	612	882	433	614	6	4	15	19	808	501	312	531	51	43	34	31	883	1023	34	6	2
Bacteria	Actinobacteria	Actinobacteria (class)	Actinomycetales	Corynebacteriaceae	Corynebacterium	Corynebacterium jeikeium	646	778	548	295	39	2	11	16	0	0	5	2	0	1	701	703	449	554	7	14	13	29	823	672	439	346	37	13	20	25	492	545	46	1	0
Bacteria	Actinobacteria	Actinobacteria (class)	Actinomycetales	Corynebacteriaceae	Corynebacterium	Corynebacterium kroppenstedtii	300	278	214	76	7	6	5	14	0	0	2	0	0	0	278	245	114	150	21	2	8	72	282	309	174	101	90	11	37	51	166	159	15	1	0
Bacteria	Actinobacteria	Actinobacteria (class)	Actinomycetales	Corynebacteriaceae	Corynebacterium	Corynebacterium lipophiloflavum	145	153	125	56	0	4	5	2	0	0	1	0	0	3	146	147	67	93	24	5	7	12	147	67	72	95	19	5	44	28	124	108	14	2	0
Bacteria	Actinobacteria	Actinobacteria (class)	Actinomycetales	Corynebacteriaceae	Corynebacterium	Corynebacterium matruchotii	96	66	63	46	3	5	2	6	0	0	0	0	0	0	89	195	82	119	6	0	18	17	182	77	63	85	23	0	6	35	166	153	19	0	1
Bacteria	Actinobacteria	Actinobacteria (class)	Actinomycetales	Corynebacteriaceae	Corynebacterium	Corynebacterium pseudogenitalium	125	147	136	38	0	2	4	5	0	0	1	0	0	8	97	102	54	85	5	0	1	7	146	81	84	50	4	3	3	3	66	74	13	0	0
Bacteria	Actinobacteria	Actinobacteria (class)	Actinomycetales	Corynebacteriaceae	Corynebacterium	Corynebacterium pseudotuberculosis	76	44	35	38	0	0	3	2	0	0	0	0	0	0	63	151	56	72	1	0	1	1	96	57	51	59	5	3	4	9	91	112	4	0	0
Bacteria	Actinobacteria	Actinobacteria (class)	Actinomycetales	Corynebacteriaceae	Corynebacterium	Corynebacterium resistens	69	61	77	53	1	2	4	6	0	0	0	0	0	1	84	119	67	100	5	13	3	1	93	78	44	64	30	1	8	17	104	96	34	0	0
Bacteria	Actinobacteria	Actinobacteria (class)	Actinomycetales	Corynebacteriaceae	Corynebacterium	Corynebacterium sp. L2-79-05	0	1	0	3	0	0	0	0	0	0	0	0	0	0	4	6	1	4	1	0	0	0	5	1	0	2	0	0	0	0	2	2	0	0	0
Bacteria	Actinobacteria	Actinobacteria (class)	Actinomycetales	Corynebacteriaceae	Corynebacterium	Corynebacterium striatum	154	150	123	44	0	0	2	6	0	0	1	1	0	2	140	133	60	93	5	11	3	21	218	149	94	70	14	1	7	6	82	104	25	0	0
Bacteria	Actinobacteria	Actinobacteria (class)	Actinomycetales	Corynebacteriaceae	Corynebacterium	Corynebacterium tuberculostearicum	44	62	56	19	0	1	4	3	0	0	1	1	0	3	51	36	33	29	6	1	2	5	48	47	31	23	14	13	6	1	36	36	6	0	0
Bacteria	Actinobacteria	Actinobacteria (class)	Actinomycetales	Corynebacteriaceae	Corynebacterium	Corynebacterium urealyticum	174	165	79	82	5	0	6	0	0	0	3	0	0	1	140	224	120	143	9	1	5	6	172	184	74	79	8	1	16	25	166	214	24	1	0
Bacteria	Proteobacteria	Gammaproteobacteria	Legionellales	Coxiellaceae	Coxiella	Coxiella burnetii	239	223	37	220	7	23	32	38	1433	607	11	1	0	5	168	892	337	263	12	9	9	137	107	219	152	147	41	27	35	31	449	399	76	4	0
Bacteria	Bacteroidetes	Flavobacteria	Flavobacteriales	Flavobacteriaceae	Croceibacter	Croceibacter atlanticus	554	200	61	1148	10	41	22	63	2	1	971	0	0	2	662	2834	1286	546	62	47	49	23	175	182	552	280	160	51	139	62	376	1213	304	5	0
Bacteria	Cyanobacteria	unclassified (derived from Cyanobacteria)	Chroococcales	unclassified (derived from Chroococcales)	Crocosphaera	Crocosphaera watsonii	149	78	69	108	18	4	13	23	4	6	6	0	0	0	101	245	165	147	20	31	35	83	128	115	104	73	137	46	68	43	294	295	194	6	0
Bacteria	Proteobacteria	Gammaproteobacteria	Enterobacteriales	Enterobacteriaceae	Cronobacter	Cronobacter sakazakii	490	142	196	4603	38	129	191	136	806	342	14	5	2	3	298	459	721	4008	134	513	131	248	420	459	270	293	288	143	405	363	171	366	208	7	0
Bacteria	Proteobacteria	Gammaproteobacteria	Enterobacteriales	Enterobacteriaceae	Cronobacter	Cronobacter turicensis	119	26	41	1566	4	2	123	47	469	201	2	1	0	1	55	107	124	1334	104	177	41	174	100	118	54	65	102	23	98	108	33	91	96	5	0
Bacteria	Actinobacteria	Actinobacteria (class)	Coriobacteriales	Coriobacteriaceae	Cryptobacterium	Cryptobacterium curtum	135	21	40	134	1	0	6	5	0	0	2	0	0	2	41	91	48	167	5	16	16	14	210	88	9	19	21	12	22	19	272	238	54	1	0
Bacteria	Proteobacteria	Betaproteobacteria	Burkholderiales	Burkholderiaceae	Cupriavidus	Cupriavidus metallidurans	2824	1252	1647	5298	9	56	38	56	370	206	67	25	7	85	4587	4588	15798	8789	39	48	48	126	3403	2624	4658	5998	135	101	64	80	855	3079	137	3	0
Bacteria	Proteobacteria	Betaproteobacteria	Burkholderiales	Burkholderiaceae	Cupriavidus	Cupriavidus necator	2156	1081	1180	3815	32	10	56	179	484	209	71	24	13	46	3307	3345	11760	6165	25	19	44	73	2458	2147	3307	4712	124	60	90	96	820	1991	135	3	0
Bacteria	Proteobacteria	Betaproteobacteria	Burkholderiales	Burkholderiaceae	Cupriavidus	Cupriavidus pinatubonensis	1872	874	1105	3794	42	63	150	120	364	170	77	20	8	38	3067	3291	10877	6480	166	183	126	111	2343	2041	3194	4729	260	172	411	164	740	1773	260	5	1
Bacteria	Proteobacteria	Betaproteobacteria	Burkholderiales	Burkholderiaceae	Cupriavidus	Cupriavidus taiwanensis	593	255	299	1182	28	7	105	38	44	10	16	4	4	15	919	1057	3519	1971	30	86	67	19	667	696	961	1445	56	68	42	22	258	618	120	1	0
Bacteria	Cyanobacteria	unclassified (derived from Cyanobacteria)	Chroococcales	unclassified (derived from Chroococcales)	Cyanobium	Cyanobium sp. PCC 7001	43	24	16	74	5	1	0	5	0	0	65	1	0	2	83	199	183	122	5	2	1	1	70	30	54	86	12	2	5	3	141	104	16	0	0
Bacteria	Cyanobacteria	unclassified (derived from Cyanobacteria)	Chroococcales	unclassified (derived from Chroococcales)	Cyanothece	Cyanothece sp. ATCC 51142	111	53	39	169	28	43	42	19	55	39	26	0	0	3	132	434	314	238	36	245	53	99	109	58	100	126	154	28	102	133	494	445	223	5	0
Bacteria	Cyanobacteria	unclassified (derived from Cyanobacteria)	Chroococcales	unclassified (derived from Chroococcales)	Cyanothece	Cyanothece sp. CCY0110	113	90	65	107	7	11	21	35	43	30	1388	1	2	1	96	329	199	146	17	96	6	21	113	57	82	95	39	26	17	31	254	250	81	1	0
Bacteria	Cyanobacteria	unclassified (derived from Cyanobacteria)	Chroococcales	unclassified (derived from Chroococcales)	Cyanothece	Cyanothece sp. PCC 7424	151	68	60	198	10	10	20	15	98	47	12	0	0	5	164	470	377	288	15	105	35	39	149	128	109	180	92	244	68	50	573	653	355	12	0
Bacteria	Cyanobacteria	unclassified (derived from Cyanobacteria)	Chroococcales	unclassified (derived from Chroococcales)	Cyanothece	Cyanothece sp. PCC 7425	552	555	419	277	4	7	55	37	119	27	69	4	0	8	564	837	724	491	27	40	20	109	532	561	462	368	141	36	59	22	828	794	166	8	1
Bacteria	Cyanobacteria	unclassified (derived from Cyanobacteria)	Chroococcales	unclassified (derived from Chroococcales)	Cyanothece	Cyanothece sp. PCC 7822	147	60	43	197	10	5	49	37	30	4	18	2	0	8	168	431	421	281	28	55	29	55	126	73	129	202	82	82	80	66	552	622	366	9	1
Bacteria	Cyanobacteria	unclassified (derived from Cyanobacteria)	Chroococcales	unclassified (derived from Chroococcales)	Cyanothece	Cyanothece sp. PCC 8801	74	40	16	66	11	2	16	12	65	19	4	0	0	2	56	162	120	98	12	22	4	21	46	38	41	56	22	18	14	26	200	230	85	2	1
Bacteria	Cyanobacteria	unclassified (derived from Cyanobacteria)	Chroococcales	unclassified (derived from Chroococcales)	Cyanothece	Cyanothece sp. PCC 8802	79	39	24	130	3	7	12	12	117	48	7	1	0	3	94	310	250	162	11	25	4	17	61	42	67	103	42	22	13	31	467	451	161	3	1
Bacteria	Cyanobacteria	unclassified (derived from Cyanobacteria)	Nostocales	Nostocaceae	Cylindrospermopsis	Cylindrospermopsis raciborskii	69	75	44	50	11	1	20	10	0	0	1	0	0	1	73	153	140	100	3	15	10	42	62	52	54	51	22	4	48	37	218	238	57	0	0
Bacteria	Cyanobacteria	unclassified (derived from Cyanobacteria)	Nostocales	Nostocaceae	Cylindrospermum	Cylindrospermum sp. A1345	1	0	0	2	0	0	0	0	0	0	0	0	0	0	0	0	0	0	0	0	0	0	0	0	0	0	0	0	0	0	0	0	0	0	0
Bacteria	Bacteroidetes	Cytophagia	Cytophagales	Cytophagaceae	Cytophaga	Cytophaga hutchinsonii	2154	850	178	3636	25	46	79	63	246	65	322	1	0	55	2677	14241	5348	2374	71	444	136	63	586	502	2384	1376	263	124	389	143	1168	3019	738	13	0
Bacteria	Proteobacteria	Betaproteobacteria	Rhodocyclales	Rhodocyclaceae	Dechloromonas	Dechloromonas aromatica	9110	6720	2171	18338	51	25	232	358	261	99	53	5	6	44	17721	9769	89707	38129	83	246	113	497	12972	16693	25608	25299	279	482	218	188	1506	2265	1116	15	1
Bacteria	Deferribacteres	Deferribacteres (class)	Deferribacterales	Deferribacteraceae	Deferribacter	Deferribacter desulfuricans	102	33	8	129	1	5	6	14	45	4	1	0	0	1	56	215	103	95	9	266	3	15	46	34	26	41	21	12	19	26	899	928	279	9	0
Bacteria	Chloroflexi	Dehalococcoidetes	unclassified (derived from Dehalococcoidetes)	unclassified (derived from Dehalococcoidetes)	Dehalococcoides	Dehalococcoides ethenogenes	149	28	15	114	4	14	72	64	30	4	4	0	0	2	63	246	74	119	60	99	48	66	164	71	29	31	104	41	174	96	1544	1658	288	10	1
Bacteria	Chloroflexi	Dehalococcoidetes	unclassified (derived from Dehalococcoidetes)	unclassified (derived from Dehalococcoidetes)	Dehalococcoides	Dehalococcoides sp. BAV1	60	17	8	66	22	3	6	7	0	0	1	0	0	4	37	165	102	81	77	11	8	12	25	26	35	28	19	23	33	17	773	902	229	5	0
Bacteria	Chloroflexi	Dehalococcoidetes	unclassified (derived from Dehalococcoidetes)	unclassified (derived from Dehalococcoidetes)	Dehalococcoides	Dehalococcoides sp. CBDB1	50	11	7	44	5	1	6	4	0	0	0	0	0	0	37	244	77	64	6	9	4	9	38	23	16	22	14	6	6	13	1117	1224	93	4	0
Bacteria	Chloroflexi	Dehalococcoidetes	unclassified (derived from Dehalococcoidetes)	unclassified (derived from Dehalococcoidetes)	Dehalococcoides	Dehalococcoides sp. GT	7	6	2	7	0	0	2	3	0	0	1	0	0	1	7	44	16	16	1	4	0	1	5	4	1	4	2	1	3	1	285	283	18	1	0
Bacteria	Chloroflexi	Dehalococcoidetes	unclassified (derived from Dehalococcoidetes)	unclassified (derived from Dehalococcoidetes)	Dehalococcoides	Dehalococcoides sp. VS	21	5	4	14	0	1	4	7	33	10	2	0	0	0	20	82	24	29	8	6	1	7	15	4	13	9	11	3	10	3	493	473	54	0	0
Bacteria	Chloroflexi	Dehalococcoidetes	unclassified (derived from Dehalococcoidetes)	unclassified (derived from Dehalococcoidetes)	Dehalogenimonas	Dehalogenimonas lykanthroporepellens	138	100	34	184	8	16	13	11	34	46	2	0	0	3	165	454	323	237	12	34	3	16	156	99	124	108	23	20	20	12	1496	1655	203	7	0
Bacteria	Deinococcus-Thermus	Deinococci	Deinococcales	Deinococcaceae	Deinococcus	Deinococcus deserti	104	71	78	153	3	2	3	27	13	14	26	2	0	2	138	416	327	254	3	26	5	50	142	102	86	198	21	3	13	21	404	367	41	0	0
Bacteria	Deinococcus-Thermus	Deinococci	Deinococcales	Deinococcaceae	Deinococcus	Deinococcus geothermalis	347	235	215	322	16	5	14	22	10	7	20	2	1	8	370	910	775	633	19	20	15	21	404	277	310	414	75	45	28	20	1152	1182	140	5	1
Bacteria	Deinococcus-Thermus	Deinococci	Deinococcales	Deinococcaceae	Deinococcus	Deinococcus radiodurans	200	81	67	282	5	15	7	35	14	26	25	1	0	4	202	710	569	477	16	142	23	85	208	154	160	310	57	8	66	45	870	817	196	9	0
Bacteria	Proteobacteria	Betaproteobacteria	Burkholderiales	Comamonadaceae	Delftia	Delftia acidovorans	10204	2064	5715	27597	289	350	1788	1525	110	35	69	14	10	211	16003	7762	63418	44380	662	1363	1662	3106	14573	6063	17804	25147	1724	828	1924	2259	1825	5285	1326	54	4
Bacteria	Deferribacteres	Deferribacteres (class)	Deferribacterales	Deferribacteraceae	Denitrovibrio	Denitrovibrio acetiphilus	163	49	23	256	1	29	55	72	12	8	4	1	0	2	107	317	246	208	24	174	22	84	92	66	78	97	97	72	45	32	806	751	217	2	0
Bacteria	Actinobacteria	Actinobacteria (class)	Actinomycetales	Dermacoccaceae	Dermacoccus	Dermacoccus sp. Ellin185	550	405	388	428	1	1	8	4	0	0	2	3	0	1	624	1578	610	979	145	1	44	9	1010	408	284	782	17	4	33	134	877	624	18	0	0
Bacteria	Proteobacteria	Deltaproteobacteria	Desulfarculales	Desulfarculaceae	Desulfarculus	Desulfarculus baarsii	130	45	35	169	154	30	308	427	8	4	3	1	0	2	147	339	341	256	110	126	159	390	135	87	74	142	310	114	295	655	1955	1642	455	16	0
Bacteria	Proteobacteria	Deltaproteobacteria	Desulfobacterales	Desulfobacteraceae	Desulfatibacillum	Desulfatibacillum alkenivorans	383	151	152	402	110	120	337	350	34	18	17	2	0	2	413	753	946	565	126	238	95	421	332	284	338	343	407	293	383	285	3418	3296	1088	30	1
Bacteria	Firmicutes	Clostridia	Clostridiales	Peptococcaceae	Desulfitobacterium	Desulfitobacterium hafniense	1121	161	120	1385	12	52	72	93	321	126	9	3	0	18	489	997	491	1154	34	174	113	220	1299	731	180	216	241	91	295	193	3533	4104	1096	38	3
Bacteria	Proteobacteria	Deltaproteobacteria	Desulfobacterales	Desulfobacteraceae	Desulfobacterium	Desulfobacterium autotrophicum	321	130	100	369	2	8	20	15	1	1	16	0	0	2	273	553	614	369	14	15	12	53	254	176	204	208	81	21	36	20	2374	2599	380	10	0
Bacteria	Proteobacteria	Deltaproteobacteria	Desulfobacterales	Desulfobacteraceae	Desulfococcus	Desulfococcus oleovorans	348	234	143	358	6	12	17	16	22	7	18	1	0	5	420	958	788	527	17	53	18	19	347	250	305	317	81	42	36	27	3154	3111	533	7	0
Bacteria	Proteobacteria	Deltaproteobacteria	Desulfovibrionales	Desulfohalobiaceae	Desulfohalobium	Desulfohalobium retbaense	125	32	30	151	0	5	20	56	76	45	5	1	0	4	101	286	226	192	8	23	136	24	126	67	69	104	43	16	23	18	1236	909	219	4	0
Bacteria	Proteobacteria	Deltaproteobacteria	Desulfovibrionales	Desulfomicrobiaceae	Desulfomicrobium	Desulfomicrobium baculatum	689	173	183	781	16	10	50	32	8	0	9	1	1	4	545	846	1434	980	20	86	27	27	539	379	359	529	160	43	55	55	1452	1493	219	3	0
Bacteria	Proteobacteria	Deltaproteobacteria	Desulfovibrionales	Desulfohalobiaceae	Desulfonatronospira	Desulfonatronospira thiodismutans	137	28	28	164	1	8	15	12	0	0	2	0	0	1	146	246	356	205	7	24	18	33	93	61	95	86	40	31	14	31	1036	794	181	2	0
Bacteria	Proteobacteria	Deltaproteobacteria	Desulfobacterales	Desulfobulbaceae	Desulfotalea	Desulfotalea psychrophila	297	72	56	428	3	12	37	60	202	108	23	0	1	4	259	587	559	446	68	22	65	71	348	157	146	214	297	119	144	201	1512	1572	299	9	0
Bacteria	Firmicutes	Clostridia	Clostridiales	Peptococcaceae	Desulfotomaculum	Desulfotomaculum acetoxidans	292	39	22	318	38	66	87	68	3	0	1	0	0	5	154	296	139	261	33	86	47	107	278	161	28	53	236	201	129	180	1586	1575	576	25	1
Bacteria	Firmicutes	Clostridia	Clostridiales	Peptococcaceae	Desulfotomaculum	Desulfotomaculum reducens	579	132	81	629	122	340	1441	762	203	85	9	0	0	10	345	619	393	542	676	1679	1206	1683	550	403	113	145	1456	537	2610	2318	2721	2734	1324	74	2
Bacteria	Proteobacteria	Deltaproteobacteria	Desulfovibrionales	Desulfovibrionaceae	Desulfovibrio	Desulfovibrio aespoeensis	164	39	27	209	26	19	177	183	22	2	13	0	0	1	109	263	248	225	151	46	46	248	107	82	81	90	247	172	488	222	780	872	205	7	0
Bacteria	Proteobacteria	Deltaproteobacteria	Desulfovibrionales	Desulfovibrionaceae	Desulfovibrio	Desulfovibrio desulfuricans	2307	305	526	1797	68	83	355	280	117	54	58	0	0	8	1104	958	1247	2031	181	189	218	665	2474	1475	389	394	668	155	415	420	3034	2871	721	26	1
Bacteria	Proteobacteria	Deltaproteobacteria	Desulfovibrionales	Desulfovibrionaceae	Desulfovibrio	Desulfovibrio fructosovorans	265	103	117	329	11	8	53	47	26	5	2	0	0	2	280	321	469	465	30	39	33	59	370	240	131	160	180	70	63	45	700	668	362	8	1
Bacteria	Proteobacteria	Deltaproteobacteria	Desulfovibrionales	Desulfovibrionaceae	Desulfovibrio	Desulfovibrio magneticus	625	309	278	672	25	16	108	82	0	4	5	1	0	3	653	462	869	955	44	60	25	107	895	654	300	311	184	100	94	97	1161	967	502	16	1
Bacteria	Proteobacteria	Deltaproteobacteria	Desulfovibrionales	Desulfovibrionaceae	Desulfovibrio	Desulfovibrio piger	339	18	60	331	46	10	65	173	0	1	0	0	0	0	115	77	118	406	50	49	69	69	349	186	32	37	163	75	105	176	250	248	238	7	1
Bacteria	Proteobacteria	Deltaproteobacteria	Desulfovibrionales	Desulfovibrionaceae	Desulfovibrio	Desulfovibrio salexigens	228	183	74	189	4	4	106	141	153	33	11	0	0	1	210	250	227	202	63	219	142	221	240	212	118	99	161	121	97	254	683	765	458	9	0
Bacteria	Proteobacteria	Deltaproteobacteria	Desulfovibrionales	Desulfovibrionaceae	Desulfovibrio	Desulfovibrio sp. 3_1_syn3	629	45	120	383	7	128	94	112	37	8	21	0	0	1	241	131	202	456	51	188	66	455	678	435	39	55	372	63	143	118	250	259	153	6	0
Bacteria	Proteobacteria	Deltaproteobacteria	Desulfovibrionales	Desulfovibrionaceae	Desulfovibrio	Desulfovibrio sp. FW1012B	331	74	132	383	46	13	63	88	3	0	1	0	0	1	325	277	473	567	34	75	31	86	461	316	114	152	211	79	163	83	759	665	307	18	0
Bacteria	Proteobacteria	Deltaproteobacteria	Desulfovibrionales	Desulfovibrionaceae	Desulfovibrio	Desulfovibrio vulgaris	1828	618	474	1358	419	509	2000	1087	52	32	27	2	0	8	1061	1271	1554	1732	714	808	1330	1667	1848	1215	588	615	1568	709	1351	1822	2747	2578	1295	54	2
Bacteria	Chrysiogenetes	Chrysiogenetes (class)	Chrysiogenales	Chrysiogenaceae	Desulfurispirillum	Desulfurispirillum indicum	196	90	76	250	2	2	19	10	65	24	8	0	0	3	196	324	493	291	19	16	19	21	141	117	144	146	29	208	19	46	716	605	102	2	0
Bacteria	Proteobacteria	Deltaproteobacteria	Desulfobacterales	Desulfobulbaceae	Desulfurivibrio	Desulfurivibrio alkaliphilus	180	68	45	239	13	5	34	52	26	6	17	0	1	0	205	652	477	412	22	155	18	49	213	95	155	251	106	35	83	116	1354	1164	310	11	0
Bacteria	Proteobacteria	Deltaproteobacteria	Desulfuromonadales	Desulfuromonadaceae	Desulfuromonas	Desulfuromonas acetoxidans	241	83	52	306	3	5	16	76	77	35	10	0	0	1	206	482	549	337	20	13	10	44	183	132	183	201	78	53	29	18	1356	1198	211	5	0
Bacteria	Firmicutes	Clostridia	Clostridiales	Syntrophomonadaceae	Dethiobacter	Dethiobacter alkaliphilus	70	28	9	87	2	2	2	3	0	0	3	0	0	5	74	222	81	114	4	16	1	19	77	61	27	41	10	2	4	37	941	1009	119	2	0
Bacteria	Synergistetes	Synergistia	Synergistales	Synergistaceae	Dethiosulfovibrio	Dethiosulfovibrio peptidovorans	231	32	41	195	1	5	20	10	0	0	5	1	0	1	114	223	191	200	31	8	134	38	212	157	56	70	38	22	122	85	3372	2484	356	9	1
Bacteria	Firmicutes	Negativicutes	Selenomonadales	Veillonellaceae	Dialister	Dialister invisus	268	96	27	832	1	9	311	119	0	0	0	0	0	0	75	42	40	707	135	366	245	385	339	292	34	15	325	127	455	376	262	193	220	6	0
Bacteria	Firmicutes	Negativicutes	Selenomonadales	Veillonellaceae	Dialister	Dialister micraerophilus	38	9	4	76	4	33	27	11	0	0	0	0	0	0	12	20	7	62	10	23	91	26	43	28	2	3	43	7	45	45	90	69	156	6	0
Bacteria	Proteobacteria	Gammaproteobacteria	Cardiobacteriales	Cardiobacteriaceae	Dichelobacter	Dichelobacter nodosus	164	106	60	266	2	111	43	53	34	11	7	0	0	2	117	372	260	226	39	17	14	143	155	123	124	98	78	24	54	27	281	340	267	4	0
Bacteria	Proteobacteria	Gammaproteobacteria	Enterobacteriales	Enterobacteriaceae	Dickeya	Dickeya dadantii	393	147	112	1552	11	69	53	24	329	113	18	3	2	7	308	576	979	1435	24	28	45	49	355	383	344	513	85	22	120	162	253	555	91	2	0
Bacteria	Proteobacteria	Gammaproteobacteria	Enterobacteriales	Enterobacteriaceae	Dickeya	Dickeya zeae	118	72	36	672	10	85	29	23	68	42	7	1	0	2	90	187	352	650	14	36	21	59	116	196	125	157	28	20	57	57	111	266	66	2	0
Bacteria	Dictyoglomi	Dictyoglomia	Dictyoglomales	Dictyoglomaceae	Dictyoglomus	Dictyoglomus thermophilum	103	20	18	96	1	2	7	30	227	116	49	0	0	4	59	218	100	86	4	4	26	13	63	46	25	35	16	9	13	27	1412	1414	177	9	1
Bacteria	Dictyoglomi	Dictyoglomia	Dictyoglomales	Dictyoglomaceae	Dictyoglomus	Dictyoglomus turgidum	106	45	33	85	1	0	3	6	20	12	1	0	0	3	80	221	71	84	1	6	5	15	69	86	42	30	16	6	10	6	1139	1253	186	4	0
Bacteria	Proteobacteria	Alphaproteobacteria	Rhodobacterales	Rhodobacteraceae	Dinoroseobacter	Dinoroseobacter shibae	661	608	328	1582	24	14	33	61	54	9	3520	9	3	5	949	2291	2942	3796	41	24	42	95	1307	574	822	2894	66	14	127	111	885	1033	84	1	0
Bacteria	Bacteroidetes	Flavobacteria	Flavobacteriales	Flavobacteriaceae	Dokdonia	Dokdonia donghaensis	459	126	41	886	9	36	8	165	1	0	2901	1	0	7	457	2035	875	357	28	15	46	41	138	149	407	217	101	26	73	90	280	946	190	1	1
Bacteria	Firmicutes	Clostridia	Clostridiales	Lachnospiraceae	Dorea	Dorea formicigenerans	279	25	15	515	2	2	17	106	14	0	0	0	0	0	36	44	29	262	20	29	36	9	327	258	5	4	63	6	52	31	182	195	168	6	1
Bacteria	Firmicutes	Clostridia	Clostridiales	Lachnospiraceae	Dorea	Dorea longicatena	373	42	27	735	1	0	3	11	0	10	1	1	0	0	52	46	20	354	13	28	14	13	358	301	7	6	21	6	20	19	179	151	56	4	1
Bacteria	Bacteroidetes	Cytophagia	Cytophagales	Cytophagaceae	Dyadobacter	Dyadobacter fermentans	1487	1145	186	2729	27	181	79	101	117	51	377	3	4	35	1963	10077	3837	2694	73	222	117	71	854	686	4124	1458	283	75	309	179	1362	2961	398	5	0
Bacteria	Proteobacteria	Gammaproteobacteria	Enterobacteriales	Enterobacteriaceae	Edwardsiella	Edwardsiella ictaluri	105	36	20	451	1	13	92	32	115	44	11	0	0	0	79	194	211	372	16	14	77	58	86	91	95	96	47	16	124	89	90	184	64	5	0
Bacteria	Proteobacteria	Gammaproteobacteria	Enterobacteriales	Enterobacteriaceae	Edwardsiella	Edwardsiella tarda	161	50	53	617	109	53	71	121	200	84	7	0	0	0	124	260	477	597	41	77	41	123	131	108	133	176	114	36	99	72	156	210	50	6	0
Bacteria	Actinobacteria	Actinobacteria (class)	Coriobacteriales	Coriobacteriaceae	Eggerthella	Eggerthella lenta	581	113	236	498	4	17	29	10	115	24	5	0	0	1	140	194	143	787	13	26	28	35	1138	379	39	52	39	15	70	35	700	589	252	4	1
Bacteria	Proteobacteria	Alphaproteobacteria	Rickettsiales	Anaplasmataceae	Ehrlichia	Ehrlichia canis	11	10	0	18	0	2	1	7	47	9	0	0	0	0	4	31	9	12	0	1	3	14	3	7	3	9	21	5	4	5	25	14	7	0	0
Bacteria	Proteobacteria	Alphaproteobacteria	Rickettsiales	Anaplasmataceae	Ehrlichia	Ehrlichia chaffeensis	16	15	3	15	0	1	1	0	0	2	0	1	0	0	11	36	22	20	1	5	4	6	5	6	12	4	2	0	5	7	28	17	6	0	0
Bacteria	Proteobacteria	Alphaproteobacteria	Rickettsiales	Anaplasmataceae	Ehrlichia	Ehrlichia ruminantium	8	13	1	16	0	121	4	4	4	0	0	0	0	0	11	38	13	19	4	10	3	35	7	6	8	9	26	5	17	12	34	32	20	0	0
Bacteria	Proteobacteria	Betaproteobacteria	Neisseriales	Neisseriaceae	Eikenella	Eikenella corrodens	62	41	28	155	6	3	14	6	0	0	0	1	0	0	60	160	233	186	12	8	9	11	114	67	69	96	13	4	19	15	62	108	15	2	0
Bacteria	Elusimicrobia	Elusimicrobia (class)	Elusimicrobiales	Elusimicrobiaceae	Elusimicrobium	Elusimicrobium minutum	112	34	24	83	2	1	190	319	314	109	0	0	0	8	57	193	111	75	91	154	109	497	60	54	40	31	259	98	371	666	564	525	523	21	1
Bacteria	Proteobacteria	Gammaproteobacteria	unclassified (derived from Gammaproteobacteria)	unclassified (derived from Gammaproteobacteria)	Endoriftia	Endoriftia persephone	108	23	25	105	31	1	79	26	0	0	21	0	0	2	153	518	352	171	13	44	34	25	103	41	117	95	32	7	18	16	167	145	13	3	0
Bacteria	Proteobacteria	Gammaproteobacteria	Pseudomonadales	Moraxellaceae	Enhydrobacter	Enhydrobacter aerosaccus	246	83	36	944	334	47	433	217	4	10	4	1	0	4	94	185	266	974	137	363	144	505	382	253	265	104	227	101	952	397	71	178	106	12	0
Bacteria	Proteobacteria	Gammaproteobacteria	Enterobacteriales	Enterobacteriaceae	Enterobacter	Enterobacter aerogenes	43	30	21	140	8	0	11	8	0	0	0	0	0	0	49	23	170	191	2	2	15	33	79	57	69	85	9	1	46	17	5	42	5	0	0
Bacteria	Proteobacteria	Gammaproteobacteria	Enterobacteriales	Enterobacteriaceae	Enterobacter	Enterobacter cancerogenus	377	26	154	5178	0	62	294	101	337	135	3	0	0	1	101	79	113	4691	85	285	112	189	219	374	75	57	268	125	290	341	41	84	515	16	0
Bacteria	Proteobacteria	Gammaproteobacteria	Enterobacteriales	Enterobacteriaceae	Enterobacter	Enterobacter cloacae	1637	159	664	24951	19	257	169	149	950	421	14	1	0	1	487	375	946	20567	131	453	150	607	1109	1775	385	271	555	138	230	240	167	388	359	9	1
Bacteria	Proteobacteria	Gammaproteobacteria	Enterobacteriales	Enterobacteriaceae	Enterobacter	Enterobacter sp. 638	1364	103	458	18221	133	23	437	204	1117	586	14	0	1	4	318	367	621	15759	107	134	247	495	869	1463	288	217	195	64	634	468	209	280	169	15	0
Bacteria	Proteobacteria	Gammaproteobacteria	Enterobacteriales	Enterobacteriaceae	Enterobacter	Enterobacter sp. RFL1396	1	0	0	64	0	0	0	0	0	0	0	0	0	0	0	1	2	24	0	0	0	0	0	1	3	0	2	0	0	0	0	0	1	0	0
Bacteria	Firmicutes	Bacilli	Lactobacillales	Enterococcaceae	Enterococcus	Enterococcus casseliflavus	137	47	34	391	0	2	3	5	0	0	0	0	0	1	49	87	27	202	3	137	3	30	355	191	19	13	9	7	2	6	118	166	34	1	0
Bacteria	Firmicutes	Bacilli	Lactobacillales	Enterococcaceae	Enterococcus	Enterococcus faecalis	583	114	53	1228	174	192	471	190	90	33	6	2	0	1	174	315	114	901	198	833	447	423	1226	638	47	46	825	251	856	848	486	695	1967	75	0
Bacteria	Firmicutes	Bacilli	Lactobacillales	Enterococcaceae	Enterococcus	Enterococcus faecium	505	99	48	1102	34	52	194	65	66	27	10	0	0	0	165	251	88	700	46	126	65	116	959	563	52	37	152	68	202	160	340	532	386	17	2
Bacteria	Firmicutes	Bacilli	Lactobacillales	Enterococcaceae	Enterococcus	Enterococcus gallinarum	95	19	8	262	1	1	21	3	0	0	1	0	0	0	26	60	21	137	4	1	1	3	246	107	7	10	4	3	3	1	71	130	23	2	0
Bacteria	Firmicutes	Bacilli	Lactobacillales	Enterococcaceae	Enterococcus	Enterococcus italicus	77	12	10	195	0	0	0	0	0	0	0	0	0	0	22	38	11	98	1	0	2	0	172	99	9	3	4	1	4	1	32	63	13	0	0
Bacteria	Firmicutes	Clostridia	Clostridiales	unclassified (derived from Clostridiales)	Epulopiscium	Epulopiscium sp. 'N.t. morphotype B'	40	11	2	43	0	5	17	5	0	0	2	0	0	0	20	52	23	48	35	14	29	12	45	25	13	5	54	9	18	13	162	181	81	0	0
Bacteria	Firmicutes	Bacilli	Lactobacillales	Aerococcaceae	Eremococcus	Eremococcus coleocola	21	9	4	46	0	2	1	3	0	0	0	0	0	0	11	23	11	46	3	0	3	3	49	20	4	6	12	0	2	6	61	87	62	5	0
Bacteria	Proteobacteria	Gammaproteobacteria	Enterobacteriales	Enterobacteriaceae	Erwinia	Erwinia amylovora	52	16	28	373	1	5	2	3	102	89	0	0	0	0	43	69	176	350	0	6	3	5	58	47	47	61	7	4	8	9	37	65	17	1	0
Bacteria	Proteobacteria	Gammaproteobacteria	Enterobacteriales	Enterobacteriaceae	Erwinia	Erwinia billingiae	113	36	49	818	1	170	104	71	66	37	13	4	1	4	97	148	279	709	129	164	76	161	129	100	90	135	351	180	367	154	97	168	154	2	1
Bacteria	Proteobacteria	Gammaproteobacteria	Enterobacteriales	Enterobacteriaceae	Erwinia	Erwinia pyrifoliae	63	21	44	422	0	14	97	15	122	52	6	0	0	1	32	138	98	319	13	15	23	25	43	52	49	43	33	11	30	61	24	68	14	1	1
Bacteria	Proteobacteria	Gammaproteobacteria	Enterobacteriales	Enterobacteriaceae	Erwinia	Erwinia sp. Ejp 556	3	1	0	5	0	0	0	0	0	0	0	0	0	0	0	0	5	1	0	0	0	0	2	1	0	0	0	0	0	0	0	0	0	0	0
Bacteria	Proteobacteria	Gammaproteobacteria	Enterobacteriales	Enterobacteriaceae	Erwinia	Erwinia tasmaniensis	136	70	31	599	2	0	1	4	194	134	4	0	0	1	86	126	202	487	2	4	3	5	86	84	72	88	4	5	6	5	70	109	17	0	0
Bacteria	Firmicutes	Erysipelotrichi	Erysipelotrichales	Erysipelotrichaceae	Erysipelothrix	Erysipelothrix rhusiopathiae	26	6	2	51	1	0	3	0	1	0	1	0	0	0	17	37	9	18	1	3	4	2	24	8	1	5	18	0	31	1	74	158	75	1	0
Bacteria	Firmicutes	Erysipelotrichi	Erysipelotrichales	Erysipelotrichaceae	unclassified (derived from Erysipelotrichaceae)	Erysipelotrichaceae bacterium 3_1_53	77	8	5	121	0	2	5	12	0	0	3	0	0	0	15	28	21	78	6	9	11	10	96	54	2	10	30	18	14	12	106	140	120	3	0
Bacteria	Firmicutes	Erysipelotrichi	Erysipelotrichales	Erysipelotrichaceae	unclassified (derived from Erysipelotrichaceae)	Erysipelotrichaceae bacterium 5_2_54FAA	113	20	11	193	1	11	19	8	0	0	0	0	1	0	29	37	17	118	20	27	35	23	150	77	6	2	53	29	24	59	185	210	153	3	1
Bacteria	Proteobacteria	Alphaproteobacteria	Sphingomonadales	Erythrobacteraceae	Erythrobacter	Erythrobacter litoralis	1431	1141	447	1882	11	29	59	63	15	2	96	122	49	18	1927	2784	6374	4315	88	37	42	70	1930	1184	1485	5881	147	31	195	94	1093	731	115	3	0
Bacteria	Proteobacteria	Alphaproteobacteria	Sphingomonadales	Erythrobacteraceae	Erythrobacter	Erythrobacter sp. NAP1	693	580	221	991	4	31	70	23	132	61	34	72	32	11	977	1548	3398	2312	27	32	36	45	995	627	772	3212	87	38	95	48	522	283	48	1	0
Bacteria	Proteobacteria	Alphaproteobacteria	Sphingomonadales	Erythrobacteraceae	Erythrobacter	Erythrobacter sp. SD-21	540	520	181	772	0	3	13	17	0	0	21	40	19	10	836	1164	2870	1973	12	7	10	31	846	481	657	2711	33	4	47	27	430	191	29	3	0
Bacteria	Proteobacteria	Gammaproteobacteria	Enterobacteriales	Enterobacteriaceae	Escherichia	Escherichia albertii	79	13	26	998	1	1	1	4	765	357	0	0	0	0	14	62	63	862	18	1	0	7	60	71	19	31	45	1	12	6	39	28	7	0	0
Bacteria	Proteobacteria	Gammaproteobacteria	Enterobacteriales	Enterobacteriaceae	Escherichia	Escherichia coli	9042	803	1170	40369	1630	2076	5194	2717	316855	129803	175	7	8	160	2292	2003	3549	32623	1343	2163	2605	4496	5516	5154	1401	1172	5593	1279	5352	3889	1026	2004	4575	137	26
Bacteria	Proteobacteria	Gammaproteobacteria	Enterobacteriales	Enterobacteriaceae	Escherichia	Escherichia fergusonii	197	20	48	2548	2	7	56	20	1098	432	0	0	0	1	49	47	108	2051	17	21	39	26	138	196	40	52	48	21	259	100	32	79	140	8	1
Bacteria	Proteobacteria	Gammaproteobacteria	Enterobacteriales	Enterobacteriaceae	Escherichia	Escherichia sp. 1_1_43	31	1	3	87	0	0	0	0	272	113	0	0	0	0	9	3	7	79	0	0	33	0	20	19	3	3	0	0	0	2	0	7	1	0	0
Bacteria	Proteobacteria	Gammaproteobacteria	Enterobacteriales	Enterobacteriaceae	Escherichia	Escherichia sp. 3_2_53FAA	355	22	46	1707	50	31	51	47	27107	10980	5	0	0	4	84	44	140	1446	39	226	56	80	256	231	41	27	134	33	46	180	42	85	103	5	0
Bacteria	Proteobacteria	Gammaproteobacteria	Enterobacteriales	Enterobacteriaceae	Escherichia	Escherichia sp. 4_1_40B	37	3	5	103	1	6	4	0	619	280	1	0	0	1	11	9	16	102	7	9	1	0	31	25	4	5	2	0	0	0	2	12	1	0	0
Bacteria	Proteobacteria	Gammaproteobacteria	Enterobacteriales	Enterobacteriaceae	Escherichia	Escherichia sp. Sflu5	0	0	0	1	0	0	0	0	0	0	0	0	0	0	0	0	0	0	0	0	0	0	0	0	0	0	0	0	0	0	0	0	0	0	0
Bacteria	Firmicutes	Clostridia	Clostridiales	Ruminococcaceae	Ethanoligenens	Ethanoligenens harbinense	479	45	52	760	9	10	116	37	0	0	1	1	0	1	137	149	76	825	50	136	51	44	824	308	30	42	153	61	120	74	862	831	444	17	0
Bacteria	Firmicutes	Erysipelotrichi	Erysipelotrichales	Erysipelotrichaceae	unclassified (derived from Erysipelotrichaceae)	Eubacterium biforme	346	31	14	478	0	8	1	1	0	0	0	0	0	0	48	48	18	136	0	4	1	3	308	293	6	10	5	3	2	1	116	95	52	1	0
Bacteria	Firmicutes	Clostridia	Clostridiales	Eubacteriaceae	Eubacterium	Eubacterium cellulosolvens	91	7	7	161	1	1	5	3	1	0	1	0	0	0	21	37	14	76	2	1	0	1	107	61	6	9	7	2	3	4	174	156	30	3	0
Bacteria	Firmicutes	Erysipelotrichi	Erysipelotrichales	Erysipelotrichaceae	unclassified (derived from Erysipelotrichaceae)	Eubacterium dolichum	74	8	7	132	0	1	12	7	0	0	0	0	0	0	18	34	19	84	3	18	9	23	73	48	7	4	35	8	14	26	87	128	119	3	0
Bacteria	Firmicutes	Clostridia	Clostridiales	Eubacteriaceae	Eubacterium	Eubacterium eligens	744	73	45	1777	0	24	75	40	0	0	0	0	0	0	110	94	46	793	6	65	19	10	742	583	15	12	66	27	72	34	454	399	163	7	1
Bacteria	Firmicutes	Clostridia	Clostridiales	Eubacteriaceae	Eubacterium	Eubacterium hallii	211	17	24	491	5	0	1	1	2	1	0	0	0	1	39	52	25	231	2	2	2	20	232	180	28	23	8	2	6	18	224	238	119	6	0
Bacteria	Firmicutes	Clostridia	Clostridiales	Eubacteriaceae	Eubacterium	Eubacterium limosum	670	69	51	623	13	13	19	23	118	40	2	0	0	1	194	199	90	610	34	211	105	31	1199	529	42	33	149	37	84	73	869	1026	306	16	0
Bacteria	Firmicutes	Clostridia	Clostridiales	Eubacteriaceae	Eubacterium	Eubacterium rectale	2596	210	128	5692	29	7	44	70	73	17	3	0	0	4	316	172	105	2352	44	1178	35	114	1844	1818	35	29	171	55	65	107	884	726	390	11	1
Bacteria	Firmicutes	Clostridia	Clostridiales	Eubacteriaceae	Eubacterium	Eubacterium saburreum	77	7	2	91	3	7	4	9	2	0	0	0	0	0	16	22	8	74	7	20	11	25	69	36	6	7	44	5	23	23	138	151	57	3	0
Bacteria	Firmicutes	Clostridia	Clostridiales	Eubacteriaceae	Eubacterium	Eubacterium saphenum	39	4	1	53	3	4	1	1	0	0	0	0	0	1	17	45	8	40	5	3	24	2	37	14	1	2	18	3	5	13	159	182	66	0	0
Bacteria	Firmicutes	Clostridia	Clostridiales	Eubacteriaceae	Eubacterium	Eubacterium siraeum	278	16	7	536	5	3	1	12	0	0	3	0	0	0	53	47	23	251	8	111	18	16	262	126	12	9	48	4	21	39	330	306	148	4	0
Bacteria	Firmicutes	Clostridia	Clostridiales	Eubacteriaceae	Eubacterium	Eubacterium ventriosum	170	20	11	376	7	2	4	10	16	3	0	0	0	0	40	36	25	164	1	5	8	8	187	127	5	9	25	7	19	11	144	147	119	4	0
Bacteria	Firmicutes	Clostridia	Clostridiales	Eubacteriaceae	Eubacterium	Eubacterium yurii	72	11	4	66	1	1	6	5	0	5	0	0	0	1	18	35	15	40	3	1	8	32	61	45	4	6	14	7	5	4	192	260	136	1	0
Bacteria	Firmicutes	Bacilli	Bacillales	unclassified (derived from Bacillales)	Exiguobacterium	Exiguobacterium arabatum	1	1	0	0	0	0	0	0	0	0	0	0	0	0	0	1	0	3	0	0	0	0	1	2	1	0	0	0	0	0	4	2	0	0	0
Bacteria	Firmicutes	Bacilli	Bacillales	unclassified (derived from Bacillales)	Exiguobacterium	Exiguobacterium sibiricum	106	15	16	146	3	4	2	8	8	9	4	2	1	1	64	212	150	186	8	108	9	4	127	68	31	59	20	6	21	10	320	443	176	5	0
Bacteria	Firmicutes	Bacilli	Bacillales	unclassified (derived from Bacillales)	Exiguobacterium	Exiguobacterium sp. AT1b	73	21	6	139	1	2	5	11	0	0	2	0	2	1	55	148	65	129	2	14	11	11	86	45	25	27	12	8	30	43	243	351	92	4	0
Bacteria	Firmicutes	Clostridia	Clostridiales	Ruminococcaceae	Faecalibacterium	Faecalibacterium prausnitzii	940	120	252	4713	6	161	129	125	0	0	0	0	0	1	479	125	171	8874	75	236	180	324	5013	709	61	69	532	175	572	316	457	570	463	21	1
Bacteria	Proteobacteria	Gammaproteobacteria	Alteromonadales	Ferrimonadaceae	Ferrimonas	Ferrimonas balearica	136	54	38	255	2	1	15	9	6	0	27	2	0	2	133	703	554	316	5	74	1	30	104	47	127	264	10	7	30	18	168	250	27	4	0
Bacteria	Thermotogae	Thermotogae (class)	Thermotogales	Thermotogaceae	Fervidobacterium	Fervidobacterium nodosum	114	49	22	120	1	0	11	102	12	15	3	0	0	3	67	231	109	103	12	8	10	60	117	74	41	46	36	20	17	6	1146	1304	299	2	0
Bacteria	Fibrobacteres	Fibrobacteres (class)	Fibrobacterales	Fibrobacteraceae	Fibrobacter	Fibrobacter succinogenes	315	67	35	347	1	6	4	10	0	0	4	1	0	6	149	240	165	229	7	8	11	12	141	132	64	54	24	15	33	13	669	549	180	4	0
Bacteria	Firmicutes	Clostridia	Clostridiales	Peptostreptococcaceae	Filifactor	Filifactor alocis	100	15	4	88	0	3	1	4	0	0	0	0	0	0	18	42	18	41	2	95	1	18	76	64	3	3	5	3	11	2	176	261	52	1	0
Bacteria	Firmicutes	Clostridia	Clostridiales	Clostridiales Family XI. Incertae Sedis	Finegoldia	Finegoldia magna	110	16	14	167	1	8	31	12	0	0	1	0	0	3	52	120	43	105	13	94	42	42	128	88	15	19	105	7	130	45	407	756	191	8	0
Bacteria	Bacteroidetes	Flavobacteria	Flavobacteriales	unclassified (derived from Flavobacteriales)	unclassified (derived from Flavobacteriales)	Flavobacteria bacterium BAL38	1462	550	105	5700	35	132	34	23	48	9	133	0	0	4	1200	3109	3077	1186	289	45	112	53	224	330	2103	573	259	56	446	181	232	709	1473	9	1
Bacteria	Bacteroidetes	Flavobacteria	unclassified (derived from Flavobacteria)	unclassified (derived from Flavobacteria)	unclassified (derived from Flavobacteria)	Flavobacteria bacterium BBFL7	383	119	36	815	4	92	13	14	11	7	190	0	0	3	456	1827	829	356	23	36	69	19	141	166	361	185	141	36	73	61	258	814	173	6	0
Bacteria	Bacteroidetes	Flavobacteria	unclassified (derived from Flavobacteria)	unclassified (derived from Flavobacteria)	unclassified (derived from Flavobacteria)	Flavobacteria bacterium MS024-2A	98	21	9	184	2	3	3	2	0	0	21	0	0	3	115	539	256	99	4	5	6	6	16	23	70	48	16	6	15	15	130	318	60	1	0
Bacteria	Bacteroidetes	Flavobacteria	unclassified (derived from Flavobacteria)	unclassified (derived from Flavobacteria)	unclassified (derived from Flavobacteria)	Flavobacteria bacterium MS024-3C	85	65	45	155	0	4	3	3	11	0	14	0	0	1	139	435	221	82	10	10	34	4	62	52	111	53	43	4	9	10	79	213	36	0	0
Bacteria	Bacteroidetes	Flavobacteria	Flavobacteriales	Flavobacteriaceae	unclassified (derived from Flavobacteriaceae)	Flavobacteriaceae bacterium 3519-10	3416	1226	217	6813	12	84	15	18	9	9	27	0	0	2	2115	3853	2832	2673	137	46	198	28	1805	1701	5034	1347	149	33	108	578	275	3037	1361	12	0
Bacteria	Bacteroidetes	Flavobacteria	Flavobacteriales	unclassified (derived from Flavobacteriales)	unclassified (derived from Flavobacteriales)	Flavobacteriales bacterium ALC-1	263	83	20	608	3	11	37	25	0	0	353	0	0	2	366	1562	754	301	29	66	23	37	58	45	266	157	126	77	84	56	166	564	221	3	1
Bacteria	Bacteroidetes	Flavobacteria	Flavobacteriales	Flavobacteriaceae	Flavobacterium	Flavobacterium johnsoniae	4057	1847	688	15708	90	454	127	116	130	78	731	5	7	43	3718	12425	7400	4220	465	473	460	258	1412	1752	5327	2122	989	183	1122	1002	1328	4331	2438	29	2
Bacteria	Bacteroidetes	Flavobacteria	Flavobacteriales	Flavobacteriaceae	Flavobacterium	Flavobacterium psychrophilum	1990	782	149	6917	29	319	103	132	55	20	446	0	2	23	1905	7275	4183	2079	358	137	380	103	520	594	3037	1012	613	144	543	639	624	2015	1510	16	1
Bacteria	Bacteroidetes	Flavobacteria	Flavobacteriales	Flavobacteriaceae	Flavobacterium	Flavobacterium sp.	0	0	0	9	0	0	0	0	0	0	0	0	0	0	1	0	1	2	0	0	0	0	1	0	1	2	0	0	0	0	0	0	0	0	0
Bacteria	Bacteroidetes	Flavobacteria	Flavobacteriales	Flavobacteriaceae	Flavobacterium	Flavobacterium sp. KI723T1	2	0	0	0	0	0	0	0	0	0	0	0	0	0	0	2	2	1	0	0	0	0	4	0	0	1	0	0	0	0	2	2	0	0	0
Bacteria	Proteobacteria	Gammaproteobacteria	Legionellales	Legionellaceae	Fluoribacter	Fluoribacter dumoffii	3	11	1	5	0	0	2	1	397	170	0	0	0	0	1	24	1	3	0	1	0	2	6	10	1	0	13	1	2	0	2	2	4	0	0
Bacteria	Proteobacteria	Gammaproteobacteria	Thiotrichales	Francisellaceae	Francisella	Francisella novicida	111	52	11	160	2	1	5	8	424	211	1	1	0	2	72	169	136	95	0	13	3	9	38	58	54	41	11	12	11	8	142	167	65	1	1
Bacteria	Proteobacteria	Gammaproteobacteria	Thiotrichales	Francisellaceae	Francisella	Francisella philomiragia	138	66	10	179	2	0	7	6	608	273	6	0	0	3	31	175	108	66	1	28	4	19	32	63	33	46	16	19	14	11	94	130	51	1	0
Bacteria	Proteobacteria	Gammaproteobacteria	Thiotrichales	Francisellaceae	Francisella	Francisella tularensis	100	63	11	110	2	3	4	6	156	48	5	0	0	0	58	220	187	99	1	176	3	16	50	59	41	74	14	25	33	32	135	151	85	2	1
Bacteria	Actinobacteria	Actinobacteria (class)	Actinomycetales	Frankiaceae	Frankia	Frankia alni	1673	1825	1651	1038	2	37	22	30	52	24	18	8	0	5	1844	2781	1845	2058	17	66	28	29	2241	1828	1179	1363	61	19	89	37	1803	1106	64	3	0
Bacteria	Actinobacteria	Actinobacteria (class)	Actinomycetales	Frankiaceae	Frankia	Frankia sp. CcI3	1716	2085	1587	966	6	4	55	76	39	23	15	1	2	6	1683	2288	1484	1778	36	98	21	90	2098	1966	1059	1106	130	45	76	112	1484	1073	110	10	0
Bacteria	Actinobacteria	Actinobacteria (class)	Actinomycetales	Frankiaceae	Frankia	Frankia sp. EAN1pec	1534	1635	1448	870	6	8	13	23	17	12	20	2	1	7	1652	2195	1494	1656	19	22	18	31	1945	1634	919	1221	45	54	30	58	1285	935	47	1	0
Bacteria	Actinobacteria	Actinobacteria (class)	Actinomycetales	Frankiaceae	Frankia	Frankia sp. EUN1f	566	547	452	359	21	28	79	78	0	2	4	2	0	1	635	1286	719	745	88	166	121	98	774	555	367	580	147	73	313	247	597	423	49	2	0
Bacteria	Actinobacteria	Actinobacteria (class)	Actinomycetales	Frankiaceae	Frankia	Frankia sp. EuI1c	1718	2003	1721	738	26	10	30	16	17	14	10	5	1	4	1798	2199	1437	1484	26	70	18	40	2246	1912	1167	1080	78	8	42	37	1219	792	34	1	0
Bacteria	Actinobacteria	Actinobacteria (class)	Actinomycetales	Frankiaceae	Frankia	Frankia symbiont of Datisca glomerata	681	799	621	277	0	3	11	7	29	12	4	1	0	2	651	835	485	668	3	5	4	6	823	680	418	448	8	3	7	10	492	350	11	0	0
Bacteria	Proteobacteria	Alphaproteobacteria	Rhizobiales	Aurantimonadaceae	Fulvimarina	Fulvimarina pelagi	105	141	45	225	28	14	31	28	0	0	43	9	2	0	124	470	347	400	22	17	9	89	199	139	77	279	30	8	31	36	195	222	15	1	0
Bacteria	Fusobacteria	Fusobacteria (class)	Fusobacteriales	Fusobacteriaceae	Fusobacterium	Fusobacterium gonidiaformans	17	2	2	36	0	1	1	4	0	0	0	0	0	0	6	12	3	11	0	31	4	10	6	10	2	3	0	1	4	2	44	59	17	0	0
Bacteria	Fusobacteria	Fusobacteria (class)	Fusobacteriales	Fusobacteriaceae	Fusobacterium	Fusobacterium mortiferum	97	11	7	178	5	35	42	21	0	1	0	0	0	1	28	53	38	66	46	52	62	17	45	21	10	10	72	31	107	94	175	217	139	2	1
Bacteria	Fusobacteria	Fusobacteria (class)	Fusobacteriales	Fusobacteriaceae	Fusobacterium	Fusobacterium nucleatum	525	78	63	617	6	6	20	26	65	46	4	1	0	1	170	280	228	342	10	57	33	272	383	332	75	79	62	47	36	86	794	953	513	10	0
Bacteria	Fusobacteria	Fusobacteria (class)	Fusobacteriales	Fusobacteriaceae	Fusobacterium	Fusobacterium periodonticum	18	6	0	29	0	2	3	3	35	13	0	0	0	0	12	19	10	12	2	8	0	4	11	16	4	5	7	0	3	22	48	67	24	2	0
Bacteria	Fusobacteria	Fusobacteria (class)	Fusobacteriales	Fusobacteriaceae	Fusobacterium	Fusobacterium sp. 1_1_41FAA	26	4	2	31	1	2	12	8	26	16	0	0	0	0	6	29	9	6	3	22	6	4	13	11	2	7	18	10	11	9	30	48	115	3	0
Bacteria	Fusobacteria	Fusobacteria (class)	Fusobacteriales	Fusobacteriaceae	Fusobacterium	Fusobacterium sp. 2_1_31	11	4	0	22	0	1	20	11	0	0	0	0	0	0	7	14	10	17	1	11	21	8	13	10	0	3	26	3	16	33	31	43	45	5	0
Bacteria	Fusobacteria	Fusobacteria (class)	Fusobacteriales	Fusobacteriaceae	Fusobacterium	Fusobacterium sp. 3_1_27	5	0	0	8	0	0	0	1	0	0	0	0	0	0	0	1	1	2	1	0	0	1	4	5	3	1	1	1	2	1	12	8	2	0	0
Bacteria	Fusobacteria	Fusobacteria (class)	Fusobacteriales	Fusobacteriaceae	Fusobacterium	Fusobacterium sp. 3_1_33	16	0	2	8	0	0	0	0	0	0	0	0	0	0	2	2	3	9	1	0	1	4	7	7	1	2	3	2	0	0	16	21	11	0	0
Bacteria	Fusobacteria	Fusobacteria (class)	Fusobacteriales	Fusobacteriaceae	Fusobacterium	Fusobacterium sp. 3_1_36A2	8	1	0	8	0	5	2	14	0	0	1	0	0	0	1	5	0	3	1	4	2	11	3	5	1	2	11	5	7	10	19	28	23	3	0
Bacteria	Fusobacteria	Fusobacteria (class)	Fusobacteriales	Fusobacteriaceae	Fusobacterium	Fusobacterium sp. 3_1_5R	20	5	3	60	2	25	11	26	0	0	0	0	0	0	14	19	12	14	8	37	38	14	11	12	0	8	65	21	78	58	83	89	113	6	0
Bacteria	Fusobacteria	Fusobacteria (class)	Fusobacteriales	Fusobacteriaceae	Fusobacterium	Fusobacterium sp. 4_1_13	8	2	2	12	1	0	4	7	0	0	0	0	0	0	7	5	10	10	0	7	6	4	14	5	3	3	1	7	11	9	15	14	19	0	0
Bacteria	Fusobacteria	Fusobacteria (class)	Fusobacteriales	Fusobacteriaceae	Fusobacterium	Fusobacterium sp. 7_1	21	3	0	13	29	16	50	8	23	4	0	0	0	0	4	10	4	15	13	7	17	12	6	11	6	6	25	10	123	46	16	21	48	4	0
Bacteria	Fusobacteria	Fusobacteria (class)	Fusobacteriales	Fusobacteriaceae	Fusobacterium	Fusobacterium sp. D11	16	2	0	11	0	3	4	13	0	0	0	0	0	0	6	10	6	9	2	5	8	20	12	11	6	2	28	16	18	14	41	50	90	1	0
Bacteria	Fusobacteria	Fusobacteria (class)	Fusobacteriales	Fusobacteriaceae	Fusobacterium	Fusobacterium sp. D12	37	2	2	37	0	2	3	5	0	0	0	0	0	0	12	17	19	17	19	10	9	10	12	16	6	5	26	6	11	15	87	108	78	1	0
Bacteria	Fusobacteria	Fusobacteria (class)	Fusobacteriales	Fusobacteriaceae	Fusobacterium	Fusobacterium ulcerans	91	5	8	148	1	10	13	5	44	10	95	0	0	0	26	48	21	69	37	23	13	21	65	48	8	7	60	21	20	21	199	256	156	4	0
Bacteria	Fusobacteria	Fusobacteria (class)	Fusobacteriales	Fusobacteriaceae	Fusobacterium	Fusobacterium varium	85	6	3	90	31	4	15	12	1	0	1	0	0	0	22	39	29	44	7	14	21	11	42	36	7	7	42	10	89	32	161	222	94	8	0
Bacteria	Proteobacteria	Betaproteobacteria	Gallionellales	Gallionellaceae	Gallionella	Gallionella capsiferriformans	907	387	274	1417	38	17	50	179	33	12	6	3	1	10	1407	1561	5043	2281	32	26	13	279	948	811	1579	1447	60	86	105	87	322	425	141	8	0
Bacteria	Actinobacteria	Actinobacteria (class)	Bifidobacteriales	Bifidobacteriaceae	Gardnerella	Gardnerella vaginalis	67	23	22	123	33	41	75	59	0	1	0	0	0	0	53	72	32	99	143	122	136	96	100	60	17	38	82	44	233	398	158	138	327	16	1
Bacteria	Firmicutes	Bacilli	Bacillales	unclassified (derived from Bacillales)	Gemella	Gemella haemolysans	50	56	68	38	0	2	2	2	0	0	0	0	0	2	41	38	13	41	1	1	2	1	92	61	14	28	6	4	1	2	89	102	48	4	0
Bacteria	Planctomycetes	Planctomycetacia	Planctomycetales	Planctomycetaceae	Gemmata	Gemmata obscuriglobus	343	286	147	318	49	137	815	502	0	0	3	0	1	22	471	2234	1008	906	360	926	712	1705	447	238	263	511	1955	493	1035	1277	1404	1278	275	9	0
Bacteria	Gemmatimonadetes	Gemmatimonadetes (class)	Gemmatimonadales	Gemmatimonadaceae	Gemmatimonas	Gemmatimonas aurantiaca	286	294	98	585	2	15	37	61	35	15	11	4	2	23	621	4878	3524	1514	34	168	105	209	250	161	338	2479	110	53	75	93	1085	940	139	2	0
Bacteria	Firmicutes	Bacilli	Bacillales	Bacillaceae	Geobacillus	Geobacillus kaustophilus	203	49	51	342	4	7	27	29	56	40	11	1	2	7	165	561	346	396	25	81	19	50	256	138	110	154	80	32	44	128	930	1331	349	9	0
Bacteria	Firmicutes	Bacilli	Bacillales	Bacillaceae	Geobacillus	Geobacillus sp. C56-T3	32	9	11	53	0	1	334	3	0	0	4	0	0	0	21	72	50	62	6	17	6	4	38	22	6	24	13	4	7	15	121	169	46	1	0
Bacteria	Firmicutes	Bacilli	Bacillales	Bacillaceae	Geobacillus	Geobacillus sp. G11MC16	165	40	29	191	12	8	41	11	46	17	13	0	0	3	135	313	201	198	14	47	5	13	124	88	56	88	33	23	43	44	539	752	195	1	0
Bacteria	Firmicutes	Bacilli	Bacillales	Bacillaceae	Geobacillus	Geobacillus sp. WCH70	149	40	46	136	0	4	6	9	35	3	3	0	0	2	123	163	89	117	5	6	2	21	138	110	79	54	19	7	15	18	389	590	139	3	0
Bacteria	Firmicutes	Bacilli	Bacillales	Bacillaceae	Geobacillus	Geobacillus sp. Y4.1MC1	51	14	8	53	5	5	7	7	0	0	3	0	0	0	15	85	29	88	3	3	41	15	59	21	15	21	17	19	31	17	172	283	97	3	0
Bacteria	Firmicutes	Bacilli	Bacillales	Bacillaceae	Geobacillus	Geobacillus sp. Y412MC52	63	18	12	95	3	2	35	21	0	0	2	0	0	4	54	179	112	115	27	11	9	25	84	39	16	50	50	20	24	23	356	470	275	1	0
Bacteria	Firmicutes	Bacilli	Bacillales	Bacillaceae	Geobacillus	Geobacillus sp. Y412MC61	1	0	1	5	2	0	1	0	0	0	0	1	0	0	3	10	4	7	0	0	1	0	4	3	1	4	2	1	2	1	14	13	1	0	0
Bacteria	Firmicutes	Bacilli	Bacillales	Bacillaceae	Geobacillus	Geobacillus stearothermophilus	0	0	0	0	0	0	0	0	0	0	0	0	0	0	0	0	0	0	0	0	0	0	0	0	0	0	0	0	0	0	1	0	1	0	0
Bacteria	Firmicutes	Bacilli	Bacillales	Bacillaceae	Geobacillus	Geobacillus thermodenitrificans	115	74	21	172	10	9	66	43	25	8	6	0	0	2	99	258	124	187	24	101	18	27	135	75	44	80	80	75	73	33	547	707	258	7	1
Bacteria	Firmicutes	Bacilli	Bacillales	Bacillaceae	Geobacillus	Geobacillus thermoglucosidasius	65	8	8	67	1	1	13	9	0	0	4	0	0	0	38	92	57	80	10	15	19	16	53	27	15	22	37	12	44	14	226	324	161	2	0
Bacteria	Proteobacteria	Deltaproteobacteria	Desulfuromonadales	Geobacteraceae	Geobacter	Geobacter bemidjiensis	281	133	150	386	71	4	21	37	68	16	7	2	3	3	346	755	855	564	22	128	52	55	250	193	252	311	88	37	118	77	1684	1470	244	7	1
Bacteria	Proteobacteria	Deltaproteobacteria	Desulfuromonadales	Geobacteraceae	Geobacter	Geobacter lovleyi	424	157	112	685	23	6	64	36	30	12	8	2	0	4	477	774	1646	870	28	55	18	81	442	266	435	575	125	49	54	52	1625	1405	190	3	1
Bacteria	Proteobacteria	Deltaproteobacteria	Desulfuromonadales	Geobacteraceae	Geobacter	Geobacter metallireducens	406	260	166	601	10	5	19	19	129	34	16	2	1	6	475	1275	1370	839	23	226	24	25	447	283	389	552	99	41	51	39	3404	2706	354	13	1
Bacteria	Proteobacteria	Deltaproteobacteria	Desulfuromonadales	Geobacteraceae	Geobacter	Geobacter sp. FRC-32	173	110	58	203	0	6	25	18	35	6	2	1	2	5	214	510	604	364	12	44	17	42	165	132	182	225	66	23	63	39	1306	1057	227	12	1
Bacteria	Proteobacteria	Deltaproteobacteria	Desulfuromonadales	Geobacteraceae	Geobacter	Geobacter sp. M18	157	50	62	244	0	11	58	44	0	0	2	0	0	3	242	510	600	364	50	53	27	110	159	98	191	214	95	32	55	61	1415	1165	223	3	0
Bacteria	Proteobacteria	Deltaproteobacteria	Desulfuromonadales	Geobacteraceae	Geobacter	Geobacter sp. M21	97	42	34	189	2	6	38	37	42	8	0	0	1	4	126	388	400	278	15	27	19	29	109	67	112	165	74	22	41	18	650	580	107	2	0
Bacteria	Proteobacteria	Deltaproteobacteria	Desulfuromonadales	Geobacteraceae	Geobacter	Geobacter sulfurreducens	452	180	138	534	9	14	44	52	79	47	27	2	1	4	486	1404	1513	857	21	192	32	62	414	316	409	652	164	121	62	70	3411	2897	353	10	1
Bacteria	Proteobacteria	Deltaproteobacteria	Desulfuromonadales	Geobacteraceae	Geobacter	Geobacter uraniireducens	789	261	258	1012	20	22	68	60	294	138	46	7	1	12	896	2144	2460	1390	63	122	19	72	659	469	789	815	153	70	80	56	3837	3513	465	10	1
Bacteria	Actinobacteria	Actinobacteria (class)	Actinomycetales	Geodermatophilaceae	Geodermatophilus	Geodermatophilus obscurus	1764	1905	1689	1104	9	39	54	48	9	4	16	1	0	4	1836	2158	1575	1953	58	25	85	92	2346	1934	1121	1224	63	22	33	48	1429	944	83	3	0
Bacteria	Proteobacteria	Gammaproteobacteria	Alteromonadales	Alteromonadaceae	Glaciecola	Glaciecola sp. HTCC2999	0	0	1	1	0	0	0	0	0	0	0	0	0	0	0	1	1	1	0	1	0	0	1	0	0	1	0	0	0	0	1	0	3	0	0
Bacteria	Cyanobacteria	Gloeobacteria	Gloeobacterales	unclassified (derived from Gloeobacterales)	Gloeobacter	Gloeobacter violaceus	328	195	140	457	9	27	28	28	141	48	17	5	3	19	398	1463	1118	769	20	46	30	17	351	224	289	598	174	41	53	37	1433	1311	104	3	0
Bacteria	Proteobacteria	Alphaproteobacteria	Rhodospirillales	Acetobacteraceae	Gluconacetobacter	Gluconacetobacter diazotrophicus	487	235	384	488	265	114	974	637	0	2	25	47	13	11	483	784	1351	1036	446	367	447	1033	632	424	473	790	703	607	715	472	435	419	118	6	0
Bacteria	Proteobacteria	Alphaproteobacteria	Rhodospirillales	Acetobacteraceae	Gluconacetobacter	Gluconacetobacter hansenii	204	86	174	224	16	22	76	123	0	0	4	14	3	5	182	298	475	436	16	59	5	230	275	170	180	311	39	33	21	28	185	211	34	2	0
Bacteria	Proteobacteria	Alphaproteobacteria	Rhodospirillales	Acetobacteraceae	Gluconacetobacter	Gluconacetobacter xylinus	2	6	3	10	0	16	2	0	0	0	0	0	0	0	2	14	15	16	0	0	1	2	7	4	8	9	1	3	2	0	2	9	0	0	0
Bacteria	Proteobacteria	Alphaproteobacteria	Rhodospirillales	Acetobacteraceae	Gluconobacter	Gluconobacter oxydans	367	204	310	491	43	224	259	338	158	59	46	21	12	8	387	799	1137	978	96	235	43	711	548	332	387	674	471	228	221	377	465	420	172	6	0
Bacteria	Actinobacteria	Actinobacteria (class)	Actinomycetales	Gordoniaceae	Gordonia	Gordonia bronchialis	5913	7969	5674	1414	0	0	17	6	6	0	5	0	3	1	5656	5505	2748	6281	24	39	13	7	8328	6622	4069	10802	26	13	10	51	1247	1901	39	4	1
Bacteria	Actinobacteria	Actinobacteria (class)	Actinomycetales	Gordoniaceae	Gordonia	Gordonia westfalica	552	930	562	51	0	0	3	0	0	0	0	0	0	0	464	192	203	160	0	0	0	0	550	650	329	167	0	0	0	0	63	77	0	0	0
Bacteria	Bacteroidetes	Flavobacteria	Flavobacteriales	Flavobacteriaceae	Gramella	Gramella forsetii	1590	540	191	3173	45	128	416	221	209	96	1648	1	1	20	1788	7641	3173	1575	264	853	540	288	529	523	1651	818	913	218	1697	650	1097	3337	1376	37	5
Bacteria	Proteobacteria	Alphaproteobacteria	Rhodospirillales	Acetobacteraceae	Granulibacter	Granulibacter bethesdensis	989	528	917	824	8	112	41	162	108	53	32	32	11	16	971	1415	2318	1910	50	120	29	398	1377	939	888	1309	110	51	188	61	724	634	186	1	0
Bacteria	Firmicutes	Bacilli	Lactobacillales	Carnobacteriaceae	Granulicatella	Granulicatella adiacens	82	9	3	143	1	0	0	0	0	0	0	0	0	0	35	63	17	187	1	9	1	3	216	95	4	5	2	2	4	12	83	115	25	1	0
Bacteria	Firmicutes	Bacilli	Lactobacillales	Carnobacteriaceae	Granulicatella	Granulicatella elegans	79	8	3	112	1	0	1	3	6	0	0	0	0	3	20	66	16	135	4	3	0	3	206	74	11	9	4	1	0	2	60	125	40	0	0
Bacteria	Proteobacteria	Gammaproteobacteria	Vibrionales	Vibrionaceae	unclassified (derived from Vibrionaceae)	Grimontia hollisae	94	29	18	214	0	1	8	1	0	0	5	0	1	2	73	163	196	207	5	2	5	9	72	49	61	105	10	5	8	5	73	132	23	1	0
Bacteria	Proteobacteria	Gammaproteobacteria	Pasteurellales	Pasteurellaceae	Haemophilus	Haemophilus ducreyi	40	16	13	92	20	107	42	29	56	22	2	0	0	1	41	118	82	114	43	333	18	37	37	26	34	38	54	16	66	85	61	96	57	6	0
Bacteria	Proteobacteria	Gammaproteobacteria	Pasteurellales	Pasteurellaceae	Haemophilus	Haemophilus influenzae	424	125	106	655	351	426	759	216	1004	415	33	4	0	6	272	525	586	481	368	497	442	660	233	285	287	227	1071	554	1659	852	325	461	1717	26	3
Bacteria	Proteobacteria	Gammaproteobacteria	Pasteurellales	Pasteurellaceae	Haemophilus	Haemophilus parasuis	94	35	30	225	36	11	168	78	230	96	3	1	1	1	62	191	141	172	87	145	95	65	84	68	67	63	334	55	189	174	144	175	427	20	4
Bacteria	Proteobacteria	Gammaproteobacteria	Enterobacteriales	Enterobacteriaceae	Hafnia	Hafnia alvei	0	0	1	0	0	0	0	0	0	0	0	0	0	0	0	0	0	2	0	0	0	0	0	0	0	0	0	0	0	0	0	2	0	0	0
Bacteria	Proteobacteria	Gammaproteobacteria	Oceanospirillales	Hahellaceae	Hahella	Hahella chejuensis	809	416	285	1200	16	56	240	392	706	271	581	9	3	19	885	2610	3066	1775	151	258	266	667	726	471	894	1211	501	146	279	418	942	1384	369	6	0
Bacteria	Firmicutes	Clostridia	Halanaerobiales	Halanaerobiaceae	Halanaerobium	Halanaerobium sp. 'sapolanicus'	77	10	9	101	1	0	3	1	4	4	7	0	0	2	37	124	40	86	156	9	2	8	91	52	8	16	10	4	3	4	519	547	129	3	0
Bacteria	Proteobacteria	Deltaproteobacteria	Myxococcales	Haliangiaceae	Haliangium	Haliangium ochraceum	415	381	206	535	52	10	48	176	77	29	50	6	4	3	695	1821	3411	1716	32	225	32	71	384	249	569	2320	193	73	77	50	1707	1096	251	6	0
Bacteria	Proteobacteria	Gammaproteobacteria	Oceanospirillales	Halomonadaceae	Halomonas	Halomonas elongata	215	130	104	281	16	231	268	330	39	10	277	3	2	2	205	684	715	455	190	236	192	250	177	170	224	320	299	101	369	296	199	676	312	7	0
Bacteria	Proteobacteria	Gammaproteobacteria	Chromatiales	Ectothiorhodospiraceae	Halorhodospira	Halorhodospira halophila	280	101	119	310	2	4	35	11	115	29	38	6	4	3	374	1530	1204	607	10	11	21	123	250	139	284	456	60	20	13	14	779	721	68	2	0
Bacteria	Firmicutes	Clostridia	Halanaerobiales	Halanaerobiaceae	Halothermothrix	Halothermothrix orenii	181	24	20	170	1	1	7	20	64	18	6	1	0	3	110	333	112	178	19	18	6	15	151	90	22	52	33	59	23	13	1680	1797	388	11	0
Bacteria	Proteobacteria	Gammaproteobacteria	Chromatiales	Halothiobacillaceae	Halothiobacillus	Halothiobacillus neapolitanus	291	93	92	426	4	12	24	54	101	20	18	0	0	6	343	861	1289	736	7	17	2	86	249	221	354	359	52	96	17	31	287	360	34	1	0
Bacteria	Proteobacteria	Epsilonproteobacteria	Campylobacterales	Helicobacteraceae	Helicobacter	Helicobacter acinonychis	23	11	4	43	1	115	108	69	1197	486	2	0	0	0	13	30	31	37	46	91	137	94	13	6	12	10	291	147	342	174	41	26	255	12	0
Bacteria	Proteobacteria	Epsilonproteobacteria	Campylobacterales	Helicobacteraceae	Helicobacter	Helicobacter bilis	25	1	2	34	0	1	2	10	3473	1438	1	0	0	0	6	23	17	16	2	6	2	4	7	9	9	10	17	9	18	8	32	32	30	0	0
Bacteria	Proteobacteria	Epsilonproteobacteria	Campylobacterales	Helicobacteraceae	Helicobacter	Helicobacter canadensis	29	5	1	33	1	2	1	7	1385	568	0	0	0	1	12	27	15	11	4	13	3	84	7	9	8	8	16	17	2	6	30	44	19	1	0
Bacteria	Proteobacteria	Epsilonproteobacteria	Campylobacterales	Helicobacteraceae	Helicobacter	Helicobacter cinaedi	28	11	4	37	63	27	29	20	2491	1055	8	0	0	0	17	49	26	25	21	34	86	31	8	10	17	5	184	46	215	90	53	71	273	9	0
Bacteria	Proteobacteria	Epsilonproteobacteria	Campylobacterales	Helicobacteraceae	Helicobacter	Helicobacter felis	53	7	3	33	57	13	38	35	815	421	2	0	0	0	10	16	47	24	31	18	66	32	17	19	7	2	89	58	169	73	24	41	354	5	0
Bacteria	Proteobacteria	Epsilonproteobacteria	Campylobacterales	Helicobacteraceae	Helicobacter	Helicobacter hepaticus	117	16	7	172	1	2	4	4	9097	3958	18	0	1	0	40	87	68	62	2	21	4	6	39	41	14	22	29	27	6	9	105	109	39	0	0
Bacteria	Proteobacteria	Epsilonproteobacteria	Campylobacterales	Helicobacteraceae	Helicobacter	Helicobacter mustelae	37	6	2	37	1	2	19	10	1507	701	1	0	0	0	15	37	15	23	3	8	4	14	5	19	6	6	7	11	3	13	27	32	37	1	0
Bacteria	Proteobacteria	Epsilonproteobacteria	Campylobacterales	Helicobacteraceae	Helicobacter	Helicobacter pullorum	21	6	0	56	1	2	1	5	4694	1957	0	0	0	0	9	21	21	22	0	3	1	4	5	6	5	10	3	10	4	7	61	33	24	0	0
Bacteria	Proteobacteria	Epsilonproteobacteria	Campylobacterales	Helicobacteraceae	Helicobacter	Helicobacter pylori	203	64	37	351	330	169	213	185	4823	2244	28	2	0	0	97	162	124	154	147	297	318	178	112	56	71	75	1010	367	997	521	191	226	1601	52	6
Bacteria	Proteobacteria	Epsilonproteobacteria	Campylobacterales	Helicobacteraceae	Helicobacter	Helicobacter winghamensis	24	10	2	46	0	0	0	1	3852	1548	0	0	0	0	7	24	12	11	1	9	39	1	5	8	3	7	13	10	4	9	23	42	13	0	0
Bacteria	Firmicutes	Clostridia	Clostridiales	Heliobacteriaceae	Heliobacterium	Heliobacterium modesticaldum	418	72	62	437	34	29	73	36	2	4	9	2	1	6	231	391	343	410	27	87	36	141	448	269	114	144	201	72	167	152	1921	1882	422	21	0
Bacteria	Proteobacteria	Betaproteobacteria	Burkholderiales	Oxalobacteraceae	Herbaspirillum	Herbaspirillum seropedicae	953	595	468	2094	9	10	35	219	109	37	32	4	0	53	1474	2303	5392	3280	47	22	118	201	1114	1240	2089	1908	133	62	102	225	349	1083	103	2	1
Bacteria	Proteobacteria	Betaproteobacteria	Burkholderiales	Oxalobacteraceae	Herminiimonas	Herminiimonas arsenicoxydans	1317	653	606	3197	27	126	702	849	245	76	49	2	0	111	1987	3222	7414	4801	158	204	540	1181	1538	1447	2722	2787	596	650	565	524	511	1662	229	9	0
Bacteria	Chloroflexi	Chloroflexi (class)	Herpetosiphonales	Herpetosiphonaceae	Herpetosiphon	Herpetosiphon aurantiacus	339	260	203	297	140	60	227	372	128	48	10	0	0	8	414	2231	887	600	111	482	73	507	336	199	220	430	294	133	187	344	3635	4149	312	11	0
Bacteria	Proteobacteria	Alphaproteobacteria	Rhodobacterales	Hyphomonadaceae	Hirschia	Hirschia baltica	270	134	143	320	0	6	22	37	0	0	437	12	7	5	461	2277	2713	896	23	43	7	42	222	163	281	1193	33	9	87	20	174	249	60	1	0
Bacteria	Proteobacteria	Gammaproteobacteria	Pasteurellales	Pasteurellaceae	Histophilus	Histophilus somni	155	50	12	363	57	26	155	223	297	165	5	0	1	1	94	217	245	277	58	84	150	267	108	95	112	93	249	86	189	150	123	219	200	8	0
Bacteria	Proteobacteria	Alphaproteobacteria	Rhizobiales	Phyllobacteriaceae	Hoeflea	Hoeflea phototrophica	243	216	111	481	19	10	59	68	13	3	201	5	1	0	348	1013	941	1102	22	125	31	229	415	299	227	669	79	37	83	74	419	544	34	0	0
Bacteria	Firmicutes	Erysipelotrichi	Erysipelotrichales	Erysipelotrichaceae	Holdemania	Holdemania filiformis	389	48	35	692	0	0	44	14	0	0	1	0	0	1	125	118	90	607	21	109	45	56	459	290	20	20	58	19	42	40	528	639	135	3	0
Bacteria	Aquificae	Aquificae (class)	Aquificales	Aquificaceae	Hydrogenivirga	Hydrogenivirga sp. 128-5-R1-1	76	63	42	50	2	3	6	4	26	10	24	0	1	3	88	169	89	71	8	28	13	15	65	67	41	34	25	40	25	27	452	453	95	3	0
Bacteria	Aquificae	Aquificae (class)	Aquificales	Aquificaceae	Hydrogenobacter	Hydrogenobacter thermophilus	34	9	5	38	0	0	45	81	2	6	1	0	0	1	25	135	65	45	18	46	16	85	21	11	10	22	61	64	40	42	280	246	158	4	0
Bacteria	Aquificae	Aquificae (class)	Aquificales	Aquificaceae	Hydrogenobaculum	Hydrogenobaculum sp. Y04AAS1	51	9	2	51	2	2	2	3	4	0	2	0	0	0	36	110	39	33	4	13	1	18	23	26	9	22	11	10	33	18	231	268	60	2	0
Bacteria	Proteobacteria	Alphaproteobacteria	Rhizobiales	Hyphomicrobiaceae	Hyphomicrobium	Hyphomicrobium denitrificans	349	280	163	477	22	77	985	1617	29	8	16	6	5	9	600	3420	1329	1138	389	746	492	1328	665	424	254	711	1173	348	664	503	2599	2934	163	4	0
Bacteria	Proteobacteria	Alphaproteobacteria	Rhodobacterales	Hyphomonadaceae	Hyphomonas	Hyphomonas neptunium	686	368	276	1139	4	9	21	20	59	42	2878	51	14	10	951	4003	4540	2248	14	103	17	23	709	462	632	2490	80	31	52	35	572	1022	112	3	0
Bacteria	Proteobacteria	Gammaproteobacteria	Alteromonadales	Idiomarinaceae	Idiomarina	Idiomarina baltica	112	57	35	275	0	0	3	1	471	190	37	0	1	2	136	445	373	279	4	1	2	3	73	64	129	165	9	14	8	3	129	304	25	0	0
Bacteria	Proteobacteria	Gammaproteobacteria	Alteromonadales	Idiomarinaceae	Idiomarina	Idiomarina loihiensis	212	85	58	347	1	2	6	9	130	45	81	2	2	2	209	893	764	459	4	7	2	15	148	103	195	276	25	18	14	17	268	629	46	1	0
Bacteria	Fusobacteria	Fusobacteria (class)	Fusobacteriales	Fusobacteriaceae	Ilyobacter	Ilyobacter polytropus	261	17	10	352	55	38	73	54	3	7	33	0	0	0	67	136	72	168	23	244	43	102	149	97	29	25	130	91	83	87	465	599	208	2	0
Bacteria	Actinobacteria	Actinobacteria (class)	Actinomycetales	Intrasporangiaceae	Intrasporangium	Intrasporangium calvum	2419	2396	2222	1467	2	4	81	36	9	8	6	1	0	2	3062	6776	2809	4291	7	40	22	70	4149	2250	1604	4296	23	3	76	240	2641	1757	77	2	1
Bacteria	Actinobacteria	Actinobacteria (class)	Actinomycetales	Intrasporangiaceae	Janibacter	Janibacter sp. HTCC2649	2421	1934	2024	1603	3	3	10	11	0	0	5	1	2	3	3032	7931	3174	5708	6	43	6	25	4286	1960	1645	6394	15	11	20	50	3118	1625	31	2	0
Bacteria	Proteobacteria	Alphaproteobacteria	Rhodobacterales	Rhodobacteraceae	Jannaschia	Jannaschia sp. CCS1	599	442	255	1353	28	29	159	136	18	1	3040	12	5	8	813	2194	2801	3333	57	105	33	140	1085	355	658	2707	129	59	64	142	805	800	103	7	0
Bacteria	Proteobacteria	Betaproteobacteria	Burkholderiales	Oxalobacteraceae	Janthinobacterium	Janthinobacterium sp. Marseille	1891	1002	829	3964	440	221	2796	1190	178	93	36	6	8	523	2883	3979	9716	6094	965	1975	1511	2208	2216	2002	3682	3646	2151	1168	2235	1664	639	1734	860	31	3
Bacteria	Actinobacteria	Actinobacteria (class)	Actinomycetales	Jonesiaceae	Jonesia	Jonesia denitrificans	777	1080	604	318	14	44	58	123	46	19	0	0	0	0	709	720	435	634	178	127	225	55	1057	868	419	422	189	27	214	768	831	1141	74	1	0
Bacteria	Synergistetes	Synergistia	Synergistales	Synergistaceae	Jonquetella	Jonquetella anthropi	34	14	11	37	17	16	36	52	41	8	2	0	0	0	15	60	34	32	36	107	52	111	42	26	10	7	73	21	100	85	477	329	193	6	0
Bacteria	Proteobacteria	Gammaproteobacteria	Oceanospirillales	Alcanivoracaceae	Kangiella	Kangiella koreensis	175	87	44	257	0	5	14	16	156	42	88	1	0	4	205	1474	676	365	8	8	3	46	153	96	152	311	48	40	29	23	219	341	41	4	0
Bacteria	Proteobacteria	Alphaproteobacteria	Rhodobacterales	Rhodobacteraceae	Ketogulonicigenium	Ketogulonicigenium vulgare	215	178	105	609	12	19	64	77	0	1	455	3	2	0	333	884	1059	1511	53	45	19	153	477	174	259	1092	149	45	84	142	353	478	60	3	0
Bacteria	Actinobacteria	Actinobacteria (class)	Actinomycetales	Kineosporiaceae	Kineococcus	Kineococcus radiotolerans	1226	1028	1131	1408	5	4	47	53	20	8	6	6	3	6	1441	3321	1863	2787	41	44	174	64	2151	1235	802	1978	105	14	72	114	2573	1799	67	3	0
Bacteria	Proteobacteria	Betaproteobacteria	Neisseriales	Neisseriaceae	Kingella	Kingella oralis	173	119	54	165	3	14	213	64	90	25	1	1	0	0	104	182	279	193	64	131	69	226	197	135	123	119	153	57	219	44	59	123	670	1	0
Bacteria	Proteobacteria	Gammaproteobacteria	Enterobacteriales	Enterobacteriaceae	Klebsiella	Klebsiella oxytoca	1	0	0	9	0	0	0	0	0	0	0	0	0	0	0	0	1	5	0	0	0	1	1	0	0	0	0	0	0	0	0	0	0	0	0
Bacteria	Proteobacteria	Gammaproteobacteria	Enterobacteriales	Enterobacteriaceae	Klebsiella	Klebsiella pneumoniae	4169	283	2187	45962	102	310	2494	869	3254	1436	66	3	1	12	1220	779	2210	41457	685	1325	1009	1528	3206	3192	768	801	1342	397	1381	1809	380	809	1106	21	0
Bacteria	Proteobacteria	Gammaproteobacteria	Enterobacteriales	Enterobacteriaceae	Klebsiella	Klebsiella sp. 1_1_55	70	11	50	866	18	12	159	39	141	53	6	0	0	0	32	13	95	814	48	36	34	102	62	57	30	44	89	118	180	266	7	36	40	6	0
Bacteria	Proteobacteria	Gammaproteobacteria	Enterobacteriales	Enterobacteriaceae	Klebsiella	Klebsiella sp. KCL-2	6	0	1	15	0	0	0	0	0	0	0	0	0	0	1	0	2	13	0	0	0	0	2	0	0	0	0	0	0	0	0	0	0	0	0
Bacteria	Proteobacteria	Gammaproteobacteria	Enterobacteriales	Enterobacteriaceae	Klebsiella	Klebsiella variicola	299	14	178	3904	12	9	12	20	188	80	3	1	1	2	70	69	157	3593	37	21	21	39	211	222	42	48	108	7	44	39	23	37	62	0	0
Bacteria	Actinobacteria	Actinobacteria (class)	Actinomycetales	Micrococcaceae	Kocuria	Kocuria rhizophila	799	1113	649	312	0	2	10	5	0	0	4	0	1	5	718	731	411	637	2	5	3	12	1183	880	445	398	15	1	4	8	835	762	11	0	0
Bacteria	Bacteroidetes	Flavobacteria	Flavobacteriales	Flavobacteriaceae	Kordia	Kordia algicida	325	99	23	760	6	49	27	32	0	6	469	1	0	4	429	1740	806	322	39	207	27	96	74	64	303	161	144	50	201	101	221	665	205	5	0
Bacteria	Thermotogae	Thermotogae (class)	Thermotogales	Thermotogaceae	Kosmotoga	Kosmotoga olearia	51	7	9	68	0	2	7	8	0	0	0	1	0	5	38	134	74	66	2	5	4	26	47	37	18	37	60	7	42	1	950	1240	657	10	3
Bacteria	Actinobacteria	Actinobacteria (class)	Actinomycetales	Nocardioidaceae	Kribbella	Kribbella flavida	1149	905	1063	1432	2	6	23	20	5	0	6	3	1	5	1405	2760	1770	2466	17	24	18	28	2086	1172	702	1478	40	18	18	38	1994	1365	41	2	0
Bacteria	Chloroflexi	Ktedonobacteria	Ktedonobacterales	Ktedonobacteraceae	Ktedonobacter	Ktedonobacter racemifer	287	229	211	222	15	11	46	60	0	3	17	1	1	7	376	1563	515	428	24	105	18	74	366	190	183	287	156	32	127	123	2368	2679	443	13	0
Bacteria	Actinobacteria	Actinobacteria (class)	Actinomycetales	Dermacoccaceae	Kytococcus	Kytococcus sedentarius	602	486	555	483	0	0	3	1	0	0	6	1	0	3	861	1870	792	1181	1	10	2	9	1318	600	404	965	5	4	4	5	1372	1037	12	1	0
Bacteria	Proteobacteria	Alphaproteobacteria	Rhodobacterales	Rhodobacteraceae	Labrenzia	Labrenzia aggregata	389	462	232	762	10	20	51	32	1	5	325	14	2	8	592	1356	1322	1563	40	61	36	71	863	782	370	936	119	79	169	80	594	683	44	0	0
Bacteria	Proteobacteria	Alphaproteobacteria	Rhodobacterales	Rhodobacteraceae	Labrenzia	Labrenzia alexandrii	286	383	178	474	30	60	190	432	24	5	215	6	1	2	385	836	871	1019	50	167	34	533	572	533	302	593	190	47	131	164	427	518	57	2	0
Bacteria	Firmicutes	Bacilli	Lactobacillales	Lactobacillaceae	Lactobacillus	Lactobacillus acidipiscis	0	0	1	0	0	0	0	0	0	0	0	0	0	0	0	0	0	1	0	0	0	0	1	0	0	0	0	0	0	0	0	0	0	0	0
Bacteria	Firmicutes	Bacilli	Lactobacillales	Lactobacillaceae	Lactobacillus	Lactobacillus acidophilus	47	14	9	109	1	0	4	33	15	4	0	0	0	0	17	59	25	67	0	12	0	4	70	52	10	22	5	0	5	6	133	129	93	1	0
Bacteria	Firmicutes	Bacilli	Lactobacillales	Lactobacillaceae	Lactobacillus	Lactobacillus amylolyticus	3	2	0	14	2	0	0	1	0	0	0	0	0	0	2	8	2	5	0	0	0	6	14	4	1	1	5	1	2	1	35	31	21	0	0
Bacteria	Firmicutes	Bacilli	Lactobacillales	Lactobacillaceae	Lactobacillus	Lactobacillus amylovorus	25	4	3	59	0	4	4	6	0	4	0	1	0	0	8	6	5	32	3	3	1	17	21	16	0	2	13	2	9	17	20	26	20	0	0
Bacteria	Firmicutes	Bacilli	Lactobacillales	Lactobacillaceae	Lactobacillus	Lactobacillus antri	21	6	2	28	0	0	3	1	0	0	0	0	0	0	8	30	13	18	2	5	4	5	14	11	1	3	7	2	4	6	38	37	15	0	0
Bacteria	Firmicutes	Bacilli	Lactobacillales	Lactobacillaceae	Lactobacillus	Lactobacillus brevis	125	20	11	143	2	4	2	3	45	13	2	0	0	1	30	104	40	160	6	0	6	5	134	79	13	33	20	9	12	8	173	218	200	3	0
Bacteria	Firmicutes	Bacilli	Lactobacillales	Lactobacillaceae	Lactobacillus	Lactobacillus buchneri	12	2	1	19	0	0	0	1	0	0	0	0	0	1	6	13	3	25	0	26	0	0	17	6	0	3	4	1	1	1	25	30	11	0	0
Bacteria	Firmicutes	Bacilli	Lactobacillales	Lactobacillaceae	Lactobacillus	Lactobacillus casei	84	14	6	155	8	10	37	7	28	14	0	0	0	0	33	71	42	134	12	7	45	8	168	83	9	20	74	4	20	63	147	176	116	3	0
Bacteria	Firmicutes	Bacilli	Lactobacillales	Lactobacillaceae	Lactobacillus	Lactobacillus coleohominis	11	5	2	16	2	15	8	6	0	0	0	0	0	0	5	21	4	15	8	9	5	44	11	3	3	1	23	23	13	24	40	32	26	0	0
Bacteria	Firmicutes	Bacilli	Lactobacillales	Lactobacillaceae	Lactobacillus	Lactobacillus crispatus	43	7	2	44	0	1	1	12	0	0	2	0	0	0	9	32	10	25	1	15	3	1	33	30	4	5	22	9	8	11	68	65	24	3	0
Bacteria	Firmicutes	Bacilli	Lactobacillales	Lactobacillaceae	Lactobacillus	Lactobacillus delbrueckii	125	25	16	247	10	59	7	11	26	4	2	0	0	2	44	87	69	154	8	6	5	18	228	98	20	19	32	10	20	36	235	268	161	3	0
Bacteria	Firmicutes	Bacilli	Lactobacillales	Lactobacillaceae	Lactobacillus	Lactobacillus farciminis	0	0	0	0	0	0	0	0	0	0	0	0	0	0	0	0	0	1	0	0	0	0	0	0	0	0	0	0	0	0	0	0	0	0	0
Bacteria	Firmicutes	Bacilli	Lactobacillales	Lactobacillaceae	Lactobacillus	Lactobacillus fermentum	63	19	11	125	5	2	22	7	8	5	0	0	0	1	29	62	33	116	2	75	7	18	138	74	20	13	20	2	8	6	123	136	45	2	0
Bacteria	Firmicutes	Bacilli	Lactobacillales	Lactobacillaceae	Lactobacillus	Lactobacillus gasseri	63	9	6	105	9	16	68	58	2	0	0	0	0	0	19	47	30	61	52	184	97	66	89	46	6	12	427	150	313	426	149	112	256	8	1
Bacteria	Firmicutes	Bacilli	Lactobacillales	Lactobacillaceae	Lactobacillus	Lactobacillus helveticus	24	4	1	34	0	0	4	0	0	1	0	0	0	1	12	22	10	34	2	58	0	1	30	22	5	3	212	10	2	17	54	49	25	1	0
Bacteria	Firmicutes	Bacilli	Lactobacillales	Lactobacillaceae	Lactobacillus	Lactobacillus hilgardii	4	3	0	17	0	1	5	3	0	0	0	0	0	0	6	6	6	11	3	1	8	2	12	9	2	0	2	0	1	8	6	13	7	0	0
Bacteria	Firmicutes	Bacilli	Lactobacillales	Lactobacillaceae	Lactobacillus	Lactobacillus iners	28	6	0	42	4	7	5	3	0	10	0	0	0	0	5	14	8	23	3	21	5	2	23	12	6	6	14	3	6	5	58	58	89	1	0
[truncated: 878 more rows]

## Sheet: Genus-MG-RAST
domain	phylum	className	order	family	genus	EFF_Dec	EFF_Jan	EFF_Nov	EFF_Oct	EFFb_Dec	EFFb_Jan	EFFb_Nov	EFFb_Oct	MC1	MC2	MCv	NEG_Nov	NEG_Oct	NEGb_Oct-Jan	RAS_Dec	RAS_Jan	RAS_Nov	RAS_Oct	RASb_Dec	RASb_Jan	RASb_Nov	RASb_Oct	RS_Dec	RS_Jan	RS_Nov	RS_Oct	RSb_Dec	RSb_Jan	RSb_Nov	RSb_Oct	SC1	SC2	SCb1	SCb2RA	SCb2RH
[truncated: 1,108 more rows]

[truncated: 9 more sheets: Family-MG-RAST, Class-MG-RAST, intI1-Oct-Nov-Results, intI1-intI2-Dec-Feb-Results, intI2-Oct-Nov-Results, intI3-uidA-Oct-Nov-Results, intI3-uidA-Dec-Feb-Results, 16S-Oct-Nov-Results, 16S-Dec-Feb-Results]
