# Supplementary material for: Metagenomic community composition and resistome analysis in a full-scale cold climate wastewater treatment plant
Source: Environ Microbiome. 2022 Jan 15;17:3. doi: 10.1186/s40793-022-00398-1 (PMC8760730; doi:10.1186/s40793-022-00398-1)
Supplement: Supplementary file 3 — Additional file 3. Curated CARD datasets [file 40793_2022_398_MOESM3_ESM.xlsx]

## Sheet: CARD-EFF-Oct-Curated
ORF_ID	Contig	Start	Stop	Orientation	Cut_Off	Pass_Bitscore	Best_Hit_Bitscore	Best_Hit_ARO	Best_Identities	ARO	Model_type	SNPs_in_Best_Hit_ARO	Other_SNPs	Drug Class	Resistance Mechanism	AMR Gene Family	Predicted_DNA	Predicted_Protein	CARD_Protein_Sequence	Percentage Length of Reference Sequence	ID	Model_ID	Nudged	Note
EFF1_Assembly_Contig_29878_1 # 2 # 190 # 1 # ID=4878_1;partial=10;start_type=Edge;rbs_motif=None;rbs_spacer=None;gc_cont=0.693	EFF1_Assembly_Contig_29878_1	2	190	+	Loose	1190	49.7	novA	65.71	3002522	protein homolog model	n/a	n/a	aminocoumarin antibiotic	antibiotic efflux	ATP-binding cassette (ABC) antibiotic efflux pump	ATCCGCACCCTCCAGGAGCTCGAGGGCGAGGTCACCACGATCACCGTCGCGCACCGGCTGGCGACGGTGCGCTACGCCGACCAACTGCTGTACCTCGAGAACGGCCGCATCGCGGCGCGCGGCACGTTCGACGAGGTGCGCAACGAGGTCGCCGACTTCAACCGGCAAGCCTCCCTGCTGGGCCTGTGA	IRTLQELEGEVTTITVAHRLATVRYADQLLYLENGRIAARGTFDEVRNEVADFNRQASLLGL	MKSALSTWKPSDRPPDPTLPEPPAQLRRIFRLFRPYRGRLAVVGLLVGASSLVAVASPFMLREILDTAIPQGRTGLLSLLALGMILTAVLSSVFGVVQTLISTTVGQRVMHDLRTAVYAQLQRMPLAFFTRTRTGEVQSRIANDIGGMQATVTSTATSLVSNLTAVIATVVAMLALDWRLTVVSLLLLPVFVWISRRVGRERKRITLQRQKQMATMAATVTESLSVSGILLGRTMGRADSLTRSFAEESERLVDLEVRSNMAGRWRMSVIGIVMAAMPAVIYWAAGFVLQSGGTVVSIGTLVAFVSLQQGLFRPAVSLLATGVQMQTSLALFQRIFEYLDLPVDITEPERPVALDKVRGEVRFDGVDFSYEEKDGNTLHGLDLTVPAGGSLAVVGPTGS…	10.08	gnl|BL_ORD_ID|1141|hsp_num:0	1210
EFF1_Assembly_Contig_101009_1 # 2 # 100 # 1 # ID=1009_1;partial=10;start_type=Edge;rbs_motif=None;rbs_spacer=None;gc_cont=0.677	EFF1_Assembly_Contig_101009_1	2	100	+	Loose	1190	39.7	novA	64	3002522	protein homolog model	n/a	n/a	aminocoumarin antibiotic	antibiotic efflux	ATP-binding cassette (ABC) antibiotic efflux pump	GTCATCGTGGTGCTGGACGGCGGGCGGATCGTGGAGCAGGGCAGCCACGCGCAGCTATTGGACCGCCACGGCCCCTATTGGAAGATGTGGCGGGCCTGA	VIVVLDGGRIVEQGSHAQLLDRHGPYWKMWRA	MKSALSTWKPSDRPPDPTLPEPPAQLRRIFRLFRPYRGRLAVVGLLVGASSLVAVASPFMLREILDTAIPQGRTGLLSLLALGMILTAVLSSVFGVVQTLISTTVGQRVMHDLRTAVYAQLQRMPLAFFTRTRTGEVQSRIANDIGGMQATVTSTATSLVSNLTAVIATVVAMLALDWRLTVVSLLLLPVFVWISRRVGRERKRITLQRQKQMATMAATVTESLSVSGILLGRTMGRADSLTRSFAEESERLVDLEVRSNMAGRWRMSVIGIVMAAMPAVIYWAAGFVLQSGGTVVSIGTLVAFVSLQQGLFRPAVSLLATGVQMQTSLALFQRIFEYLDLPVDITEPERPVALDKVRGEVRFDGVDFSYEEKDGNTLHGLDLTVPAGGSLAVVGPTGS…	5.2	gnl|BL_ORD_ID|1141|hsp_num:0	1210
EFF1_Assembly_Contig_152963_2 # 192 # 290 # -1 # ID=2963_2;partial=01;start_type=Edge;rbs_motif=None;rbs_spacer=None;gc_cont=0.626	EFF1_Assembly_Contig_152963_2	192	290	-	Loose	1190	35.8	novA	62.5	3002522	protein homolog model	n/a	n/a	aminocoumarin antibiotic	antibiotic efflux	ATP-binding cassette (ABC) antibiotic efflux pump	GACCATGGTCGGGTGATTGAACAAGGTCCCCATGCCGAGTTGCTCGCGCGCGACGGCGCCTACGCGGCGCTCTACCAGATGCAGTTTCGCGAGGACTGA	DHGRVIEQGPHAELLARDGAYAALYQMQFRED	MKSALSTWKPSDRPPDPTLPEPPAQLRRIFRLFRPYRGRLAVVGLLVGASSLVAVASPFMLREILDTAIPQGRTGLLSLLALGMILTAVLSSVFGVVQTLISTTVGQRVMHDLRTAVYAQLQRMPLAFFTRTRTGEVQSRIANDIGGMQATVTSTATSLVSNLTAVIATVVAMLALDWRLTVVSLLLLPVFVWISRRVGRERKRITLQRQKQMATMAATVTESLSVSGILLGRTMGRADSLTRSFAEESERLVDLEVRSNMAGRWRMSVIGIVMAAMPAVIYWAAGFVLQSGGTVVSIGTLVAFVSLQQGLFRPAVSLLATGVQMQTSLALFQRIFEYLDLPVDITEPERPVALDKVRGEVRFDGVDFSYEEKDGNTLHGLDLTVPAGGSLAVVGPTGS…	5.2	gnl|BL_ORD_ID|1141|hsp_num:0	1210
EFF1_Assembly_Contig_106510_1 # 3 # 425 # 1 # ID=1510_1;partial=11;start_type=Edge;rbs_motif=None;rbs_spacer=None;gc_cont=0.667	EFF1_Assembly_Contig_106510_1	3	425	+	Loose	1190	162.2	novA	61.65	3002522	protein homolog model	n/a	n/a	aminocoumarin antibiotic	antibiotic efflux	ATP-binding cassette (ABC) antibiotic efflux pump	GCCAGCCAGGCCGACATCGAGGAAGCCGCCCGCGCGGCGCGCATCCATGATTTCATCGCCTCCACGCCCAAGGGCTACGCCACCATGGTGGGCGAGCGCGGCCTCAAGCTCTCGGGTGGTGAAAAGCAGCGCGTGGCCATTGCGCGCNCCNTNCTGAANAACCCGCCGGTGCTGATATTNGACGAGGCCACCNNCGCGGTGGACAACGAGACCGAGGCTGCCATCCAGCGTTCGCTAGACGTGGTGAGTAAAGGCCGCACGACCATAGTGATTGCCCATCGGCTGTCTACGGTGCGCCAAGCGGACTGCATCCATTTGCTGGAGGCCGGGCGTGTAGTGGAAAGCGGCACGCACGACGAGCTGGTGGCGCGTGGTGGCGGGTATGCGGCGTTGTGGCGG…	ASQADIEEAARAARIHDFIASTPKGYATMVGERGLKLSGGEKQRVAIARXXLXNPPVLIXDEATXAVDNETEAAIQRSLDVVSKGRTTIVIAHRLSTVRQADCIHLLEAGRVVESGTHDELVARGGGYAALWRLQTGERVH	MKSALSTWKPSDRPPDPTLPEPPAQLRRIFRLFRPYRGRLAVVGLLVGASSLVAVASPFMLREILDTAIPQGRTGLLSLLALGMILTAVLSSVFGVVQTLISTTVGQRVMHDLRTAVYAQLQRMPLAFFTRTRTGEVQSRIANDIGGMQATVTSTATSLVSNLTAVIATVVAMLALDWRLTVVSLLLLPVFVWISRRVGRERKRITLQRQKQMATMAATVTESLSVSGILLGRTMGRADSLTRSFAEESERLVDLEVRSNMAGRWRMSVIGIVMAAMPAVIYWAAGFVLQSGGTVVSIGTLVAFVSLQQGLFRPAVSLLATGVQMQTSLALFQRIFEYLDLPVDITEPERPVALDKVRGEVRFDGVDFSYEEKDGNTLHGLDLTVPAGGSLAVVGPTGS…	22.93	gnl|BL_ORD_ID|1141|hsp_num:0	1210
EFF1_Assembly_Contig_128632_1 # 134 # 343 # -1 # ID=3632_1;partial=01;start_type=Edge;rbs_motif=None;rbs_spacer=None;gc_cont=0.276	EFF1_Assembly_Contig_128632_1	134	343	-	Loose	1190	69.3	novA	59.26	3002522	protein homolog model	n/a	n/a	aminocoumarin antibiotic	antibiotic efflux	ATP-binding cassette (ABC) antibiotic efflux pump	TATGCAATCAATTCTTTAATACAAGGTAGAACTGTTATAGTTATAGCGCATAAACTAAAAACAATAAGTGATGCTGATAAAATTATTGTTTTAGATGGTGGAAATATTATAGAACAAGGGACACATGAACAATTATTAAAAGATGAGGGATTATATGCTCATTTATGGGATATTCAAGAAAAATCCTGTAATTGGAAAGTAAATGTATAG	YAINSLIQGRTVIVIAHKLKTISDADKIIVLDGGNIIEQGTHEQLLKDEGLYAHLWDIQEKSCNWKVNV	MKSALSTWKPSDRPPDPTLPEPPAQLRRIFRLFRPYRGRLAVVGLLVGASSLVAVASPFMLREILDTAIPQGRTGLLSLLALGMILTAVLSSVFGVVQTLISTTVGQRVMHDLRTAVYAQLQRMPLAFFTRTRTGEVQSRIANDIGGMQATVTSTATSLVSNLTAVIATVVAMLALDWRLTVVSLLLLPVFVWISRRVGRERKRITLQRQKQMATMAATVTESLSVSGILLGRTMGRADSLTRSFAEESERLVDLEVRSNMAGRWRMSVIGIVMAAMPAVIYWAAGFVLQSGGTVVSIGTLVAFVSLQQGLFRPAVSLLATGVQMQTSLALFQRIFEYLDLPVDITEPERPVALDKVRGEVRFDGVDFSYEEKDGNTLHGLDLTVPAGGSLAVVGPTGS…	11.22	gnl|BL_ORD_ID|1141|hsp_num:0	1210
EFF1_Assembly_Contig_114593_1 # 3 # 386 # 1 # ID=4593_1;partial=11;start_type=Edge;rbs_motif=None;rbs_spacer=None;gc_cont=0.620	EFF1_Assembly_Contig_114593_1	3	386	+	Loose	1190	159.1	novA	58.59	3002522	protein homolog model	n/a	n/a	aminocoumarin antibiotic	antibiotic efflux	ATP-binding cassette (ABC) antibiotic efflux pump	GCCGACAACATCGCCTACGGCAAGCCCGACGCGACCCGCGAAGAAGTCGTGGCCGCCGCCCGTGCCGCGCATGCCCACGAGTTCATCTTGCGCATGCCGCAGGGCTATGACTCGCTGGTGGGCGAAAGGGGTCAAGGTTTGTCGGGCGGGGAGCGTCAGCGCATCTCGATCGCCCGTGCCTTGCTGATNAANCCGCNNATCCTGATTCTGGACGAAGCCACGTCGTCCGTGGATAGCACCACCGAGAAGGAAATCCAGAAAGCACTGGATAACCTGGTGCAGGGTCGTACCACCATTGCCATTGCACACCGCCTGTCGACACTGCGTAAAGCCAACCGTCTCATCGTACTGGATCGCGGCCAGATCATCGAAGAGGGTTCGCAC	ADNIAYGKPDATREEVVAAARAAHAHEFILRMPQGYDSLVGERGQGLSGGERQRISIARALLXXPXILILDEATSSVDSTTEKEIQKALDNLVQGRTTIAIAHRLSTLRKANRLIVLDRGQIIEEGSH	MKSALSTWKPSDRPPDPTLPEPPAQLRRIFRLFRPYRGRLAVVGLLVGASSLVAVASPFMLREILDTAIPQGRTGLLSLLALGMILTAVLSSVFGVVQTLISTTVGQRVMHDLRTAVYAQLQRMPLAFFTRTRTGEVQSRIANDIGGMQATVTSTATSLVSNLTAVIATVVAMLALDWRLTVVSLLLLPVFVWISRRVGRERKRITLQRQKQMATMAATVTESLSVSGILLGRTMGRADSLTRSFAEESERLVDLEVRSNMAGRWRMSVIGIVMAAMPAVIYWAAGFVLQSGGTVVSIGTLVAFVSLQQGLFRPAVSLLATGVQMQTSLALFQRIFEYLDLPVDITEPERPVALDKVRGEVRFDGVDFSYEEKDGNTLHGLDLTVPAGGSLAVVGPTGS…	20.81	gnl|BL_ORD_ID|1141|hsp_num:0	1210
EFF1_Assembly_Contig_104247_1 # 1 # 444 # 1 # ID=4247_1;partial=11;start_type=Edge;rbs_motif=None;rbs_spacer=None;gc_cont=0.673	EFF1_Assembly_Contig_104247_1	1	444	+	Loose	1190	105.5	novA	57.45	3002522	protein homolog model	n/a	n/a	aminocoumarin antibiotic	antibiotic efflux	ATP-binding cassette (ABC) antibiotic efflux pump	GTGTTTCAACAGTTCAATCTCTTTCCGCACCTGACCGTCCTGCAGAACATCACGATCGGGCCGATGCGGCTCAAGGGGCTGACCAAGGCCGAAGCCCTTGACCGGGCCAACGCCCTCCTTGCCAAGGTCGGGCTCTCGGAAAAGGGAAATGCTTACCCCGCACGGCTCTCGGGTGGCCAGAAACAGCGTGTCGCTATCGCCCGCGCGCTTGCGATGCAGCCGAAGGTCATGCTGTTCGACGAGGCGACCTCGGCGCTCGANNCNGAANCCGAGCAGCTCGTCCGCCAGGCGATCGGCCGCCTCACCGAGGGCCGCACCACCCTCGTGATCGCCCACCGGCTGTCGACCATCCGCGCCGCCGACGTGATCGCGGTGATGGAGGCCGGCCGCGTCGTCGAG…	MFQQFNLFPHLTVLQNITIGPMRLKGLTKAEALDRANALLAKVGLSEKGNAYPARLSGGQKQRVAIARALAMQPKVMLFDEATSALXXEXEQLVRQAIGRLTEGRTTLVIAHRLSTIRAADVIAVMEAGRVVEVGSHDELIAKGGLFA	MKSALSTWKPSDRPPDPTLPEPPAQLRRIFRLFRPYRGRLAVVGLLVGASSLVAVASPFMLREILDTAIPQGRTGLLSLLALGMILTAVLSSVFGVVQTLISTTVGQRVMHDLRTAVYAQLQRMPLAFFTRTRTGEVQSRIANDIGGMQATVTSTATSLVSNLTAVIATVVAMLALDWRLTVVSLLLLPVFVWISRRVGRERKRITLQRQKQMATMAATVTESLSVSGILLGRTMGRADSLTRSFAEESERLVDLEVRSNMAGRWRMSVIGIVMAAMPAVIYWAAGFVLQSGGTVVSIGTLVAFVSLQQGLFRPAVSLLATGVQMQTSLALFQRIFEYLDLPVDITEPERPVALDKVRGEVRFDGVDFSYEEKDGNTLHGLDLTVPAGGSLAVVGPTGS…	24.07	gnl|BL_ORD_ID|1141|hsp_num:0	1210
EFF1_Assembly_Contig_51385_1 # 3 # 557 # 1 # ID=1385_1;partial=11;start_type=Edge;rbs_motif=None;rbs_spacer=None;gc_cont=0.723	EFF1_Assembly_Contig_51385_1	3	557	+	Loose	1190	99.8	novA	57.14	3002522	protein homolog model	n/a	n/a	aminocoumarin antibiotic	antibiotic efflux	ATP-binding cassette (ABC) antibiotic efflux pump	ACGGCGCTGGCCAATATCGCCTGCGGCCGCCCGGATGCGACGCGCGAGGAGGTGGAGCAGGCCGCCCGCGCGGCCCAGGCGCACGGCTTCATCGAGAGCTTGCCGCAGGGCTACGACACGCCCCTCGGCCCCTCCGGCGGGCGGCTTTCCGGCGGGCAGCGCCAGCGCGTGAGCCTGGCGCGCGCCCTGCTGCGCAACCCCCGCGTGCTGCTGCTGGATGAGGCAACCTCCGCGCTGGATGCCGAGAACGAAGCGGCCGTGCAGGCCGCGCTGGANNCGCTGACGGCAGCGGCCGAGAGCGGCGGCGGCAACCTGCTGGACCTGAGCATCNAGGCCGTGCGCCTGCGCGCCACGGTGGGCGAGGTGAGCGACGCGCTGGAAAAAGTCTATGGCCGCCAC…	TALANIACGRPDATREEVEQAARAAQAHGFIESLPQGYDTPLGPSGGRLSGGQRQRVSLARALLRNPRVLLLDEATSALDAENEAAVQAALXXLTAAAESGGGNLLDLSIXAVRLRATVGEVSDALEKVYGRHRADTQKVSGVYXXXYDSAXXWETXKXEINAXAEXXGRRPRVMXSKXGQXXHD	MKSALSTWKPSDRPPDPTLPEPPAQLRRIFRLFRPYRGRLAVVGLLVGASSLVAVASPFMLREILDTAIPQGRTGLLSLLALGMILTAVLSSVFGVVQTLISTTVGQRVMHDLRTAVYAQLQRMPLAFFTRTRTGEVQSRIANDIGGMQATVTSTATSLVSNLTAVIATVVAMLALDWRLTVVSLLLLPVFVWISRRVGRERKRITLQRQKQMATMAATVTESLSVSGILLGRTMGRADSLTRSFAEESERLVDLEVRSNMAGRWRMSVIGIVMAAMPAVIYWAAGFVLQSGGTVVSIGTLVAFVSLQQGLFRPAVSLLATGVQMQTSLALFQRIFEYLDLPVDITEPERPVALDKVRGEVRFDGVDFSYEEKDGNTLHGLDLTVPAGGSLAVVGPTGS…	30.08	gnl|BL_ORD_ID|1141|hsp_num:0	1210
EFF1_Assembly_Contig_139643_1 # 3 # 317 # 1 # ID=4643_1;partial=11;start_type=Edge;rbs_motif=None;rbs_spacer=None;gc_cont=0.698	EFF1_Assembly_Contig_139643_1	3	317	+	Loose	1190	125.2	novA	56.19	3002522	protein homolog model	n/a	n/a	aminocoumarin antibiotic	antibiotic efflux	ATP-binding cassette (ABC) antibiotic efflux pump	TATGACGTGACCGGCGGCGCGGTCTCGGTCGATGGGCAGGATGTGCGCGGCGTGACCCAATCGAGCCTGCGCCACGCCATCGGCGTCGTGCCGCAGGACACCGTGCTGTTCAACGACACCATCCGCTACAACATCGCCTATGGCCGCCCCGGCGCNACCGATGAGGANGTCGAGGCCGCCGCGCGCGCCGCGCAGGTGCATGACTTCGTGCTCCGCCTGCCGGAGGGCTACGCGACGCGTGTCGGTGAGCGCGGGTTGAAGCTCTCGGGTGGGGAGAAGCAGCGCGTGGCCATCGCGCGGACCATCCTCAAGGAC	YDVTGGAVSVDGQDVRGVTQSSLRHAIGVVPQDTVLFNDTIRYNIAYGRPGXTDEXVEAAARAAQVHDFVLRLPEGYATRVGERGLKLSGGEKQRVAIARTILKD	MKSALSTWKPSDRPPDPTLPEPPAQLRRIFRLFRPYRGRLAVVGLLVGASSLVAVASPFMLREILDTAIPQGRTGLLSLLALGMILTAVLSSVFGVVQTLISTTVGQRVMHDLRTAVYAQLQRMPLAFFTRTRTGEVQSRIANDIGGMQATVTSTATSLVSNLTAVIATVVAMLALDWRLTVVSLLLLPVFVWISRRVGRERKRITLQRQKQMATMAATVTESLSVSGILLGRTMGRADSLTRSFAEESERLVDLEVRSNMAGRWRMSVIGIVMAAMPAVIYWAAGFVLQSGGTVVSIGTLVAFVSLQQGLFRPAVSLLATGVQMQTSLALFQRIFEYLDLPVDITEPERPVALDKVRGEVRFDGVDFSYEEKDGNTLHGLDLTVPAGGSLAVVGPTGS…	17.07	gnl|BL_ORD_ID|1141|hsp_num:0	1210
EFF1_Assembly_Contig_111007_1 # 3 # 401 # -1 # ID=1007_1;partial=11;start_type=Edge;rbs_motif=None;rbs_spacer=None;gc_cont=0.624	EFF1_Assembly_Contig_111007_1	3	401	-	Loose	1190	148.3	novA	55.3	3002522	protein homolog model	n/a	n/a	aminocoumarin antibiotic	antibiotic efflux	ATP-binding cassette (ABC) antibiotic efflux pump	GACGCGACCCAGGCCGAGATCGAAGATGCGGCGCGCGCCGCGCGCATCCACGATTTCATTGCATCCACCCCGCTGGGCTACGCCACGAAAGTGGGCGAGCGCGGCCTGAAACTCTCGGGCGGCGAAAAGCAGCGCGTGGCCATTGCCCGCNCNNTGCTNAAAAACCCGCCCATCCTGATNTTTGACGANGCCACCTCGGCNCTCGACTCCGGCACCGAACGGGCCATCCAGAGTCAGCTCGAACAGGTCGCCCTCGGCCGCACCACATTAATCATCGCCCATCGCCTGTCGACCGTAATGAATGCCGACGAAATTATTGTCATGCAAACTGGCGAAATTATTGAGCGCGGCACGCACGCCCAATTGTTAGCCGCGAATGGCGCCTACACCCGCATGTGG	DATQAEIEDAARAARIHDFIASTPLGYATKVGERGLKLSGGEKQRVAIARXXXKNPPILXFDXATSXLDSGTERAIQSQLEQVALGRTTLIIAHRLSTVMNADEIIVMQTGEIIERGTHAQLLAANGAYTRMW	MKSALSTWKPSDRPPDPTLPEPPAQLRRIFRLFRPYRGRLAVVGLLVGASSLVAVASPFMLREILDTAIPQGRTGLLSLLALGMILTAVLSSVFGVVQTLISTTVGQRVMHDLRTAVYAQLQRMPLAFFTRTRTGEVQSRIANDIGGMQATVTSTATSLVSNLTAVIATVVAMLALDWRLTVVSLLLLPVFVWISRRVGRERKRITLQRQKQMATMAATVTESLSVSGILLGRTMGRADSLTRSFAEESERLVDLEVRSNMAGRWRMSVIGIVMAAMPAVIYWAAGFVLQSGGTVVSIGTLVAFVSLQQGLFRPAVSLLATGVQMQTSLALFQRIFEYLDLPVDITEPERPVALDKVRGEVRFDGVDFSYEEKDGNTLHGLDLTVPAGGSLAVVGPTGS…	21.63	gnl|BL_ORD_ID|1141|hsp_num:0	1210
EFF1_Assembly_Contig_95389_1 # 3 # 284 # 1 # ID=389_1;partial=11;start_type=Edge;rbs_motif=None;rbs_spacer=None;gc_cont=0.422	EFF1_Assembly_Contig_95389_1	3	284	+	Loose	1190	79	novA	55.26	3002522	protein homolog model	n/a	n/a	aminocoumarin antibiotic	antibiotic efflux	ATP-binding cassette (ABC) antibiotic efflux pump	GCAGCCTTGCATAAAGCCAGTTGTGATAATTTATTGGCCAAGGCCGATAAAGGCATCGACTCATTAATCGGCGAAAGTGGATTGAAGCTCAGTGGCGGAGAAAAACAACGTTTATCGATTGCCCGCGCATTAATTAGGCAACCCAAACTATTAATTTTTGACGAAGCTACTTCTGCCCTTGATAGTATTACCGAAGAGGAAATCACCAATACCATTCGTTCTATTTCGGCATTAAAAGAACAGATCACCATTATGATAGCGCACCGCTTAAGCACCATTATG	AALHKASCDNLLAKADKGIDSLIGESGLKLSGGEKQRLSIARALIRQPKLLIFDEATSALDSITEEEITNTIRSISALKEQITIMIAHRLSTIM	MKSALSTWKPSDRPPDPTLPEPPAQLRRIFRLFRPYRGRLAVVGLLVGASSLVAVASPFMLREILDTAIPQGRTGLLSLLALGMILTAVLSSVFGVVQTLISTTVGQRVMHDLRTAVYAQLQRMPLAFFTRTRTGEVQSRIANDIGGMQATVTSTATSLVSNLTAVIATVVAMLALDWRLTVVSLLLLPVFVWISRRVGRERKRITLQRQKQMATMAATVTESLSVSGILLGRTMGRADSLTRSFAEESERLVDLEVRSNMAGRWRMSVIGIVMAAMPAVIYWAAGFVLQSGGTVVSIGTLVAFVSLQQGLFRPAVSLLATGVQMQTSLALFQRIFEYLDLPVDITEPERPVALDKVRGEVRFDGVDFSYEEKDGNTLHGLDLTVPAGGSLAVVGPTGS…	15.28	gnl|BL_ORD_ID|1141|hsp_num:0	1210
EFF1_Assembly_Contig_122636_1 # 3 # 359 # -1 # ID=2636_1;partial=11;start_type=Edge;rbs_motif=None;rbs_spacer=None;gc_cont=0.695	EFF1_Assembly_Contig_122636_1	3	359	-	Loose	1190	125.9	novA	55.08	3002522	protein homolog model	n/a	n/a	aminocoumarin antibiotic	antibiotic efflux	ATP-binding cassette (ABC) antibiotic efflux pump	CTCGAAGCCAGCGACGAGGAAGTTCGCGCCGCTGCACGCTCGGCCGAGGCTGATGACTTCCTGATGCAGCTGCCGGAAGGCTATNCCAGCGACCTGGGCGANCGTGGCGCNCGCCTGTCCGGCGGCCAGCANCAGCGCGTGGCGATCGCTCGCGCCCTGCTCAAGGACGCNCCNGTNCTGCTGCTGGACGAAGCCACCAGCGCACTGGATGCGCAGAGCGAACGTGCGGTGCAGCAGGCACTGGAACGCCTGATGGCTGGGCGCACCACCCTGGTCATCGCCCATCGGCTGGCAACCGTGCTCAAGGCGGATCGCATCGTGGTGATGGGCCATGGCCGCATCGTCGCGCAGGGCACG	LEASDEEVRAAARSAEADDFLMQLPEGYXSDLGXRGXRLSGGQXQRVAIARALLKDXXXLLLDEATSALDAQSERAVQQALERLMAGRTTLVIAHRLATVLKADRIVVMGHGRIVAQGT	MKSALSTWKPSDRPPDPTLPEPPAQLRRIFRLFRPYRGRLAVVGLLVGASSLVAVASPFMLREILDTAIPQGRTGLLSLLALGMILTAVLSSVFGVVQTLISTTVGQRVMHDLRTAVYAQLQRMPLAFFTRTRTGEVQSRIANDIGGMQATVTSTATSLVSNLTAVIATVVAMLALDWRLTVVSLLLLPVFVWISRRVGRERKRITLQRQKQMATMAATVTESLSVSGILLGRTMGRADSLTRSFAEESERLVDLEVRSNMAGRWRMSVIGIVMAAMPAVIYWAAGFVLQSGGTVVSIGTLVAFVSLQQGLFRPAVSLLATGVQMQTSLALFQRIFEYLDLPVDITEPERPVALDKVRGEVRFDGVDFSYEEKDGNTLHGLDLTVPAGGSLAVVGPTGS…	19.35	gnl|BL_ORD_ID|1141|hsp_num:0	1210
EFF1_Assembly_Contig_36956_1 # 2 # 310 # 1 # ID=1956_1;partial=10;start_type=Edge;rbs_motif=None;rbs_spacer=None;gc_cont=0.485	EFF1_Assembly_Contig_36956_1	2	310	+	Loose	1190	95.9	novA	54.88	3002522	protein homolog model	n/a	n/a	aminocoumarin antibiotic	antibiotic efflux	ATP-binding cassette (ABC) antibiotic efflux pump	CGAGAAGCANCGTGNNGCNNNTGNCNCNGCACCTTGCTGAAAAAGCCGGCAATGCTCATCTTTGATGAGGCTACATCGGCGCTAGACTCTAAAACGGAGCGAGCGTTTCAGGAGGAGTTGCTAGGCCTCGCCAAAAACCGCACTACTTTGATTATTGCTCATAGGCTTTCCACTATTGTCCATGCAGATCAAATTTTAGTAATGGATCATGGCCAAATTATTGAGCGTGGAACACATGCCCAATTATTGTCTGCTAATGGTCGATATGCCGAGATGTGGCAAATGCAAGAGCGTAGTACTCTTGATTAG	REAXXXXXXXTLLKKPAMLIFDEATSALDSKTERAFQEELLGLAKNRTTLIIAHRLSTIVHADQILVMDHGQIIERGTHAQLLSANGRYAEMWQMQERSTLD	MKSALSTWKPSDRPPDPTLPEPPAQLRRIFRLFRPYRGRLAVVGLLVGASSLVAVASPFMLREILDTAIPQGRTGLLSLLALGMILTAVLSSVFGVVQTLISTTVGQRVMHDLRTAVYAQLQRMPLAFFTRTRTGEVQSRIANDIGGMQATVTSTATSLVSNLTAVIATVVAMLALDWRLTVVSLLLLPVFVWISRRVGRERKRITLQRQKQMATMAATVTESLSVSGILLGRTMGRADSLTRSFAEESERLVDLEVRSNMAGRWRMSVIGIVMAAMPAVIYWAAGFVLQSGGTVVSIGTLVAFVSLQQGLFRPAVSLLATGVQMQTSLALFQRIFEYLDLPVDITEPERPVALDKVRGEVRFDGVDFSYEEKDGNTLHGLDLTVPAGGSLAVVGPTGS…	16.59	gnl|BL_ORD_ID|1141|hsp_num:0	1210
EFF1_Assembly_Contig_56121_1 # 37 # 462 # 1 # ID=1121_1;partial=01;start_type=GTG;rbs_motif=GGA/GAG/AGG;rbs_spacer=5-10bp;gc_cont=0.617	EFF1_Assembly_Contig_56121_1	37	462	+	Loose	1190	151.4	novA	53.9	3002522	protein homolog model	n/a	n/a	aminocoumarin antibiotic	antibiotic efflux	ATP-binding cassette (ABC) antibiotic efflux pump	GTGATTTTTTCAGCCAGCGCGCTGGAGAACATTCGTTATGGACGCCCCGANGCGTCGGATGAAGAAGTCATGGCGGCCGCCCGCGACGCCTTCGCCCATGATTTTCTGCAGGCCTTGCCTGAAGGCTATGGTACTTTTCTGGGCGAGCGCGGGGTACGGCTGTCAGGAGGTCAGCGTCAACGCATCGCCATTGCGCGCGCCATGCTCAAAAATCCACCCCTGCTTTTGCTCGATGAAGCCACCAGCGCCCTGGACGCCGAAAGTGAGCGCATGGTGCAGGCTGCGCTGGACTCGGCCATGCAAAGCCATGCAGGCCAACGCACTACGCTCGTGATCGCCCATCGCCTGGCCACGGTGCAGAACGCCGACCGCATCGTGGTAATAGAGCATGGGCGCATC…	MIFSASALENIRYGRPXASDEEVMAAARDAFAHDFLQALPEGYGTFLGERGVRLSGGQRQRIAIARAMLKNPPLLLLDEATSALDAESERMVQAALDSAMQSHAGQRTTLVIAHRLATVQNADRIVVIEHGRIVEQGRHMEL	MKSALSTWKPSDRPPDPTLPEPPAQLRRIFRLFRPYRGRLAVVGLLVGASSLVAVASPFMLREILDTAIPQGRTGLLSLLALGMILTAVLSSVFGVVQTLISTTVGQRVMHDLRTAVYAQLQRMPLAFFTRTRTGEVQSRIANDIGGMQATVTSTATSLVSNLTAVIATVVAMLALDWRLTVVSLLLLPVFVWISRRVGRERKRITLQRQKQMATMAATVTESLSVSGILLGRTMGRADSLTRSFAEESERLVDLEVRSNMAGRWRMSVIGIVMAAMPAVIYWAAGFVLQSGGTVVSIGTLVAFVSLQQGLFRPAVSLLATGVQMQTSLALFQRIFEYLDLPVDITEPERPVALDKVRGEVRFDGVDFSYEEKDGNTLHGLDLTVPAGGSLAVVGPTGS…	23.09	gnl|BL_ORD_ID|1141|hsp_num:0	1210
EFF1_Assembly_Contig_82568_1 # 3 # 377 # 1 # ID=2568_1;partial=11;start_type=Edge;rbs_motif=None;rbs_spacer=None;gc_cont=0.627	EFF1_Assembly_Contig_82568_1	3	377	+	Loose	1190	137.9	novA	53.6	3002522	protein homolog model	n/a	n/a	aminocoumarin antibiotic	antibiotic efflux	ATP-binding cassette (ABC) antibiotic efflux pump	CTGGTGCTGCAAGAGCCTTTTTTGTTTTTCGGCACCATCGCCGAAAACATTGCCTATGGCCGACCCGATGCAACCCGCGCTGAAATTGTGGCAGCGGCCCGCGCGGCCCACGCCCATGAGTTCATCCTGCGCTTGCCGCANGGTTACGATTCGCTGGTTGGCGAACGCGGCCAGGGTTTGTCTGGCGGTGAGCGCCAGCGTATCTCCATCGCCCGCGCCCTGCTGATCAACCCNCCNATCCTGATCCTNGATGAAGCNACNTCCTCGGTCGATACCGAAACCGAGAAGGAAATCCAGAAGGCGCTCGACAATCTGGTNCGTGGCCGCACCACCATCGCCATNGCCCACCGCCTGTCCACNCTGCGCAAGGCTGAC	LVLQEPFLFFGTIAENIAYGRPDATRAEIVAAARAAHAHEFILRLPXGYDSLVGERGQGLSGGERQRISIARALLINXXILIXDEXXSSVDTETEKEIQKALDNLXRGRTTIAXAHRLSXLRKAD	MKSALSTWKPSDRPPDPTLPEPPAQLRRIFRLFRPYRGRLAVVGLLVGASSLVAVASPFMLREILDTAIPQGRTGLLSLLALGMILTAVLSSVFGVVQTLISTTVGQRVMHDLRTAVYAQLQRMPLAFFTRTRTGEVQSRIANDIGGMQATVTSTATSLVSNLTAVIATVVAMLALDWRLTVVSLLLLPVFVWISRRVGRERKRITLQRQKQMATMAATVTESLSVSGILLGRTMGRADSLTRSFAEESERLVDLEVRSNMAGRWRMSVIGIVMAAMPAVIYWAAGFVLQSGGTVVSIGTLVAFVSLQQGLFRPAVSLLATGVQMQTSLALFQRIFEYLDLPVDITEPERPVALDKVRGEVRFDGVDFSYEEKDGNTLHGLDLTVPAGGSLAVVGPTGS…	20.33	gnl|BL_ORD_ID|1141|hsp_num:0	1210
EFF1_Assembly_Contig_27293_1 # 3 # 743 # 1 # ID=2293_1;partial=10;start_type=Edge;rbs_motif=None;rbs_spacer=None;gc_cont=0.719	EFF1_Assembly_Contig_27293_1	3	743	+	Loose	1190	234.2	novA	53.18	3002522	protein homolog model	n/a	n/a	aminocoumarin antibiotic	antibiotic efflux	ATP-binding cassette (ABC) antibiotic efflux pump	CTGGAGTCGGTCGCCCGCGAGGACACCCTGGCCGTGGGACAGGACGTGCTTCGCGGGATCTCGTTCGAGGCGCCGGCGGGCACCATGACCGCGCTCGTGGGTCCGTCCGGGGCCGGAAAGACGACGACCACGGCCCTCCTCACCCGGCTCTACGACGTCACGTCCGGCACCATCCGGGTAGGCGGCACGGACGTGCGCGACGCCACGCTCGCCTCCCTGCGGCAGGCGGTCGGCGTGGTCACTCAGGACTCGCACCTCTTCCACGACACGATCCGCGCCAACCTCCTCTACGCCCGCCCGGACGCGACGGAGGCCGAGCTGGTCGAGGCCTGCGAGTCCGCCCAGATCGGGGGGCTCATCGCTGCCCTGCCCGAGGGCCTCGACACGGTTGTCGGTGAC…	LESVAREDTLAVGQDVLRGISFEAPAGTMTALVGPSGAGKTTTTALLTRLYDVTSGTIRVGGTDVRDATLASLRQAVGVVTQDSHLFHDTIRANLLYARPDATEAELVEACESAQIGGLIAALPEGLDTVVGDRGHRLSGGEKQRIALARLLLKGPRVVVLDEATAHLDSESEAAVSRALDHALEGRTSVVIAHRLSTVRXADQILVIDQGEVVERGTHDDLLARGGVYADLYRTQFDVAGQTLEA	MKSALSTWKPSDRPPDPTLPEPPAQLRRIFRLFRPYRGRLAVVGLLVGASSLVAVASPFMLREILDTAIPQGRTGLLSLLALGMILTAVLSSVFGVVQTLISTTVGQRVMHDLRTAVYAQLQRMPLAFFTRTRTGEVQSRIANDIGGMQATVTSTATSLVSNLTAVIATVVAMLALDWRLTVVSLLLLPVFVWISRRVGRERKRITLQRQKQMATMAATVTESLSVSGILLGRTMGRADSLTRSFAEESERLVDLEVRSNMAGRWRMSVIGIVMAAMPAVIYWAAGFVLQSGGTVVSIGTLVAFVSLQQGLFRPAVSLLATGVQMQTSLALFQRIFEYLDLPVDITEPERPVALDKVRGEVRFDGVDFSYEEKDGNTLHGLDLTVPAGGSLAVVGPTGS…	40	gnl|BL_ORD_ID|1141|hsp_num:0	1210
EFF1_Assembly_Contig_34174_1 # 3 # 602 # -1 # ID=4174_1;partial=11;start_type=Edge;rbs_motif=None;rbs_spacer=None;gc_cont=0.657	EFF1_Assembly_Contig_34174_1	3	602	-	Loose	1190	212.2	novA	53.12	3002522	protein homolog model	n/a	n/a	aminocoumarin antibiotic	antibiotic efflux	ATP-binding cassette (ABC) antibiotic efflux pump	TACGAACCGCGCCGCACCATTTTGCACGACGTGTCGTTCGACGTGGCGCCGGGCAAGAAGCTGGCGATCGTCGGCCATTCGGGCGCCGGCAAATCGACGATCAGCCGCATCCTCTATCGCTTCTATGACATTTCCGGTGGCGCGGTGACCATCGACGGCCAGGATATCCGCGCCGTCACGCAGGACAGCGTGCGCCGCGCCATCGGCATCGTCCCGCAGGACACCGTGCTGTTCAACGACACCATCGGCTACAACATCGCCTATGGCCGCCCCGACGCGACGCAGGCCGAGATCGAGGCTGCCGCGCAAGGCGCGCAGATCGACAGCTTCATCAAATCGATGCCCGACGGCTACAACACGATGGTCGGCGAACGCGGCCTCAAGCTGTCGGGTGGCGAA…	YEPRRTILHDVSFDVAPGKKLAIVGHSGAGKSTISRILYRFYDISGGAVTIDGQDIRAVTQDSVRRAIGIVPQDTVLFNDTIGYNIAYGRPDATQAEIEAAAQGAQIDSFIKSMPDGYNTMVGERGLKLSGGEKQRVAIARTILKDPAILILDEXTSALDSATEAEIQTALAGVAQSRTTLVIAHRLSTVTDADEIIVMG	MKSALSTWKPSDRPPDPTLPEPPAQLRRIFRLFRPYRGRLAVVGLLVGASSLVAVASPFMLREILDTAIPQGRTGLLSLLALGMILTAVLSSVFGVVQTLISTTVGQRVMHDLRTAVYAQLQRMPLAFFTRTRTGEVQSRIANDIGGMQATVTSTATSLVSNLTAVIATVVAMLALDWRLTVVSLLLLPVFVWISRRVGRERKRITLQRQKQMATMAATVTESLSVSGILLGRTMGRADSLTRSFAEESERLVDLEVRSNMAGRWRMSVIGIVMAAMPAVIYWAAGFVLQSGGTVVSIGTLVAFVSLQQGLFRPAVSLLATGVQMQTSLALFQRIFEYLDLPVDITEPERPVALDKVRGEVRFDGVDFSYEEKDGNTLHGLDLTVPAGGSLAVVGPTGS…	32.52	gnl|BL_ORD_ID|1141|hsp_num:0	1210
EFF1_Assembly_Contig_153637_1 # 1 # 288 # -1 # ID=3637_1;partial=11;start_type=Edge;rbs_motif=None;rbs_spacer=None;gc_cont=0.604	EFF1_Assembly_Contig_153637_1	1	288	-	Loose	1190	99.4	novA	53.12	3002522	protein homolog model	n/a	n/a	aminocoumarin antibiotic	antibiotic efflux	ATP-binding cassette (ABC) antibiotic efflux pump	GGCTATGCCACGCAGTTGGGCGAGGGCGGGGCGCGTTTATCGGTGGGGCAAAAGCAGTTGATCGCGATAGCGCGGGCGCTGGCCTCGAAGCCGCGAATTTTGTTTTTGGACGAAGCCACGGCCCATATTGACTCCGAGACCGAGCAGGTGGTTCAGAAGGCTTTGGATGAGCTGCGCGGCAAGGTCACCATTATCGCCATCGCCCACCGCCTATCCACTATCCGTGATGCCGATTCCATCGTGGTGCTCAACCACGGACGGGTCAGTGATCAAGGGCCACACCACCAG	GYATQLGEGGARLSVGQKQLIAIARALASKPRILFLDEATAHIDSETEQVVQKALDELRGKVTIIAIAHRLSTIRDADSIVVLNHGRVSDQGPHHQ	MKSALSTWKPSDRPPDPTLPEPPAQLRRIFRLFRPYRGRLAVVGLLVGASSLVAVASPFMLREILDTAIPQGRTGLLSLLALGMILTAVLSSVFGVVQTLISTTVGQRVMHDLRTAVYAQLQRMPLAFFTRTRTGEVQSRIANDIGGMQATVTSTATSLVSNLTAVIATVVAMLALDWRLTVVSLLLLPVFVWISRRVGRERKRITLQRQKQMATMAATVTESLSVSGILLGRTMGRADSLTRSFAEESERLVDLEVRSNMAGRWRMSVIGIVMAAMPAVIYWAAGFVLQSGGTVVSIGTLVAFVSLQQGLFRPAVSLLATGVQMQTSLALFQRIFEYLDLPVDITEPERPVALDKVRGEVRFDGVDFSYEEKDGNTLHGLDLTVPAGGSLAVVGPTGS…	15.61	gnl|BL_ORD_ID|1141|hsp_num:0	1210
EFF1_Assembly_Contig_75573_2 # 66 # 431 # -1 # ID=573_2;partial=01;start_type=Edge;rbs_motif=None;rbs_spacer=None;gc_cont=0.658	EFF1_Assembly_Contig_75573_2	66	431	-	Loose	1190	107.8	novA	53.1	3002522	protein homolog model	n/a	n/a	aminocoumarin antibiotic	antibiotic efflux	ATP-binding cassette (ABC) antibiotic efflux pump	ATCCAGACCCTGCCGCAGCAATACGACACCCGCGTGGGCGAGCGCGGCGTGCGCCTCTCGGGCGGGCAGCGCCAGCGCATCGGGCTGGCGCGGGCGTTTTACAAACAGGCTACCGTGCTGGTGCTCGACGAAGCCACCAGCGCGCTGGACGACCAGACCGAAGCCGAGGTGATGCAAACCATCGAGGCCCTGGGCCCGGAGGTGACGGTGCTGATGATTGCGCACCGCCTGAGCACGCTCAAGGGATGCGATTTGATAATCGAGCTGCAAGCTGGGAGGATCGTGCGCAGCGGTAGCCACGCCAGCGTTATCGGCGGGCGCGCGGCGCCCCTCGAAGACCTAGAAACACCTACCCCTTTGGTCTGA	IQTLPQQYDTRVGERGVRLSGGQRQRIGLARAFYKQATVLVLDEATSALDDQTEAEVMQTIEALGPEVTVLMIAHRLSTLKGCDLIIELQAGRIVRSGSHASVIGGRAAPLEDLETPTPLV	MKSALSTWKPSDRPPDPTLPEPPAQLRRIFRLFRPYRGRLAVVGLLVGASSLVAVASPFMLREILDTAIPQGRTGLLSLLALGMILTAVLSSVFGVVQTLISTTVGQRVMHDLRTAVYAQLQRMPLAFFTRTRTGEVQSRIANDIGGMQATVTSTATSLVSNLTAVIATVVAMLALDWRLTVVSLLLLPVFVWISRRVGRERKRITLQRQKQMATMAATVTESLSVSGILLGRTMGRADSLTRSFAEESERLVDLEVRSNMAGRWRMSVIGIVMAAMPAVIYWAAGFVLQSGGTVVSIGTLVAFVSLQQGLFRPAVSLLATGVQMQTSLALFQRIFEYLDLPVDITEPERPVALDKVRGEVRFDGVDFSYEEKDGNTLHGLDLTVPAGGSLAVVGPTGS…	19.67	gnl|BL_ORD_ID|1141|hsp_num:0	1210
EFF1_Assembly_Contig_13651_2 # 418 # 1104 # -1 # ID=3651_2;partial=01;start_type=Edge;rbs_motif=None;rbs_spacer=None;gc_cont=0.662	EFF1_Assembly_Contig_13651_2	418	1104	-	Loose	1190	234.6	novA	52.78	3002522	protein homolog model	n/a	n/a	aminocoumarin antibiotic	antibiotic efflux	ATP-binding cassette (ABC) antibiotic efflux pump	CCCATTCTGCGTGGCGTGAGCTTTGAGATACCGGCAGGCAAAACGGTGGCTGTGGTGGGGCCGTCGGGTGCGGGCAAATCCACGCTGGCGCGGCTGCTGTTTCGCTTCTACGACATTCAGCAAGGCCACATCAGCCTGGCCGGGCAGGACATGCGCGGCGTCACGCAGGCCAGNGTGCGCTCGTGCGTAGGCATCGTGCCGCAGGACACCGTGCTGTTCAACGACACCGTGGCCTACAACATCGCTTATGGGCGCCCCGGCGCCACCCAGCAGGAAGTCGAGCAGGCCGCGCGCGCTGCGCACATCCACAACTTCATAGCGTCCACGCCCAAGGGCTACGACACCATGGTGGGTGAGCGNGGCCTCAAGCTCTCGGGCGGAGAGAAGCAGCGCGTGGCC…	PILRGVSFEIPAGKTVAVVGPSGAGKSTLARLLFRFYDIQQGHISLAGQDMRGVTQAXVRSCVGIVPQDTVLFNDTVAYNIAYGRPGATQQEVEQAARAAHIHNFIASTPKGYDTMVGEXGLKLSGGEKQRVAIARTLLKNPPILVFDEATSALDSANERAIQAELRGVARGKTTLVIAHRLSTVVDAHEILVMEAGQIIERGTHTQLQAADGRYARMWAMQQSGDAV	MKSALSTWKPSDRPPDPTLPEPPAQLRRIFRLFRPYRGRLAVVGLLVGASSLVAVASPFMLREILDTAIPQGRTGLLSLLALGMILTAVLSSVFGVVQTLISTTVGQRVMHDLRTAVYAQLQRMPLAFFTRTRTGEVQSRIANDIGGMQATVTSTATSLVSNLTAVIATVVAMLALDWRLTVVSLLLLPVFVWISRRVGRERKRITLQRQKQMATMAATVTESLSVSGILLGRTMGRADSLTRSFAEESERLVDLEVRSNMAGRWRMSVIGIVMAAMPAVIYWAAGFVLQSGGTVVSIGTLVAFVSLQQGLFRPAVSLLATGVQMQTSLALFQRIFEYLDLPVDITEPERPVALDKVRGEVRFDGVDFSYEEKDGNTLHGLDLTVPAGGSLAVVGPTGS…	37.07	gnl|BL_ORD_ID|1141|hsp_num:0	1210
EFF1_Assembly_Contig_28828_1 # 2 # 643 # -1 # ID=3828_1;partial=11;start_type=Edge;rbs_motif=None;rbs_spacer=None;gc_cont=0.615	EFF1_Assembly_Contig_28828_1	2	643	-	Loose	1190	198.7	novA	52.72	3002522	protein homolog model	n/a	n/a	aminocoumarin antibiotic	antibiotic efflux	ATP-binding cassette (ABC) antibiotic efflux pump	GTTAACCTGATCTGCCGCTTCTACGACGTATCCGAAGGGGCCATTCTGGTCGATGGCGTGGACATTCGCTCCTATGCCATTGCCGATTTCCGCCGGAATATTGGTCTGGTGCTGCAGGAGCCTTTCCTGTTTTTCGGCACCATCGCCGAGAACATTTCCTATGGCAAGCCAGAAGCCACGCGCGGTGAAATCATCGCCGCCGCACGTGCCGCGCATGCGCACGAGTTCATCCTGCGGCTGCCGNANGGCTACGACTCGCTGGTGGGCGAGCGGGGCCAGGGCTTGTCGGGCGGTGAGCGCCAGCGCATCAGCATTGCNCGNGCGCTGCTGATCGACCCGCGCATCCTNATCCTCGACGAAGCNACGTCGGCGGTGGACACCGAGACNGAAAANGAAATC…	VNLICRFYDVSEGAILVDGVDIRSYAIADFRRNIGLVLQEPFLFFGTIAENISYGKPEATRGEIIAAARAAHAHEFILRLPXGYDSLVGERGQGLSGGERQRISIXXALLIDPRIXILDEXTSAVDTEXEXEIQKAXXNLVQGRTTIAIAHRLSTLRKADXLVVMDRGRIVEVGPHDELMAQQGAYWRLYQAQLRNVDQEDQLAELTLGGINRE	MKSALSTWKPSDRPPDPTLPEPPAQLRRIFRLFRPYRGRLAVVGLLVGASSLVAVASPFMLREILDTAIPQGRTGLLSLLALGMILTAVLSSVFGVVQTLISTTVGQRVMHDLRTAVYAQLQRMPLAFFTRTRTGEVQSRIANDIGGMQATVTSTATSLVSNLTAVIATVVAMLALDWRLTVVSLLLLPVFVWISRRVGRERKRITLQRQKQMATMAATVTESLSVSGILLGRTMGRADSLTRSFAEESERLVDLEVRSNMAGRWRMSVIGIVMAAMPAVIYWAAGFVLQSGGTVVSIGTLVAFVSLQQGLFRPAVSLLATGVQMQTSLALFQRIFEYLDLPVDITEPERPVALDKVRGEVRFDGVDFSYEEKDGNTLHGLDLTVPAGGSLAVVGPTGS…	34.8	gnl|BL_ORD_ID|1141|hsp_num:0	1210
EFF1_Assembly_Contig_22423_1 # 2 # 250 # 1 # ID=2423_1;partial=10;start_type=Edge;rbs_motif=None;rbs_spacer=None;gc_cont=0.341	EFF1_Assembly_Contig_22423_1	2	250	+	Loose	1190	77.4	novA	52	3002522	protein homolog model	n/a	n/a	aminocoumarin antibiotic	antibiotic efflux	ATP-binding cassette (ABC) antibiotic efflux pump	TTATTAGATGAAGCTACCAACGCATTAGATTCNAATAATGAAAGTACTATATTAAAAAACTTAAACCTGTTTTTCGAAGGTAAAACAGTTGTAGTGGTAGCACACCGCTTAAGTACTGTTCGTAATGCTGACCAAATAGTGGTATTACACAATGGGGTGATTACCGAGCAAGGTACACATGCTGAATTAACAGCAATGAAGGGTGAATATTTTACTTTGGTTAAAAATCAATTAGAANTAGGTGATTAA	LLDEATNALDXNNESTILKNLNLFFEGKTVVVVAHRLSTVRNADQIVVLHNGVITEQGTHAELTAMKGEYFTLVKNQLEXGD	MKSALSTWKPSDRPPDPTLPEPPAQLRRIFRLFRPYRGRLAVVGLLVGASSLVAVASPFMLREILDTAIPQGRTGLLSLLALGMILTAVLSSVFGVVQTLISTTVGQRVMHDLRTAVYAQLQRMPLAFFTRTRTGEVQSRIANDIGGMQATVTSTATSLVSNLTAVIATVVAMLALDWRLTVVSLLLLPVFVWISRRVGRERKRITLQRQKQMATMAATVTESLSVSGILLGRTMGRADSLTRSFAEESERLVDLEVRSNMAGRWRMSVIGIVMAAMPAVIYWAAGFVLQSGGTVVSIGTLVAFVSLQQGLFRPAVSLLATGVQMQTSLALFQRIFEYLDLPVDITEPERPVALDKVRGEVRFDGVDFSYEEKDGNTLHGLDLTVPAGGSLAVVGPTGS…	13.33	gnl|BL_ORD_ID|1141|hsp_num:0	1210
EFF1_Assembly_Contig_607_7 # 7127 # 7783 # -1 # ID=607_7;partial=01;start_type=Edge;rbs_motif=None;rbs_spacer=None;gc_cont=0.696	EFF1_Assembly_Contig_607_7	7127	7783	-	Loose	1190	201.8	novA	51.67	3002522	protein homolog model	n/a	n/a	aminocoumarin antibiotic	antibiotic efflux	ATP-binding cassette (ABC) antibiotic efflux pump	GTGCCGGCGGGGCAGACCGTGGCACTGGTCGGCACCACCGGAGCGGGCAAGACCACCATCGCCAAGCTGATCGCCCGCTTCTACGATCCGCAATCCGGTTCGGTCACGCTGGATTCGGTCGACCTGCGCAGCTTCGCCCAGGATGACCTGCGCCGCCACGTGGTGATGGTGACCCAGGAGAACTTCCTGTTCTCCGGCACCGTCGCCGACAACATCCGATTCGGCCGACCGGAGGCCACCGACGGACAGATCCGTGCGGCTGCGGTGGCGGTGGGCGCTGATGAGTTCATTTCGGCGCTGCCGGAGGGGTACGACACCGACGTCGCCAAGCGGGGCGGGCGGCTGAGCGCCGGCCAGCGCCAGCTCGTCGCGTTCGCCCGGGCGTTCCTGGCCGATCCG…	MPAGQTVALVGTTGAGKTTIAKLIARFYDPQSGSVTLDSVDLRSFAQDDLRRHVVMVTQENFLFSGTVADNIRFGRPEATDGQIRAAAVAVGADEFISALPEGYDTDVAKRGGRLSAGQRQLVAFARAFLADPAVLILDEATSSLDIPSERLVQRALRTVLAGRTALIIAHRLSTVEIADRVIVLEHGRIIEDGVPGALIGAGGRYADLHQAWIDSLA	MKSALSTWKPSDRPPDPTLPEPPAQLRRIFRLFRPYRGRLAVVGLLVGASSLVAVASPFMLREILDTAIPQGRTGLLSLLALGMILTAVLSSVFGVVQTLISTTVGQRVMHDLRTAVYAQLQRMPLAFFTRTRTGEVQSRIANDIGGMQATVTSTATSLVSNLTAVIATVVAMLALDWRLTVVSLLLLPVFVWISRRVGRERKRITLQRQKQMATMAATVTESLSVSGILLGRTMGRADSLTRSFAEESERLVDLEVRSNMAGRWRMSVIGIVMAAMPAVIYWAAGFVLQSGGTVVSIGTLVAFVSLQQGLFRPAVSLLATGVQMQTSLALFQRIFEYLDLPVDITEPERPVALDKVRGEVRFDGVDFSYEEKDGNTLHGLDLTVPAGGSLAVVGPTGS…	35.45	gnl|BL_ORD_ID|1141|hsp_num:0	1210
EFF1_Assembly_Contig_115820_1 # 1 # 381 # 1 # ID=820_1;partial=11;start_type=Edge;rbs_motif=None;rbs_spacer=None;gc_cont=0.648	EFF1_Assembly_Contig_115820_1	1	381	+	Loose	1190	122.5	novA	51.18	3002522	protein homolog model	n/a	n/a	aminocoumarin antibiotic	antibiotic efflux	ATP-binding cassette (ABC) antibiotic efflux pump	GAGATGATCGCGGCCGCCACCCAGGCCGACGCGCACGCCTTCATCCTGACGCTGGAAGATCCCGAAGGCCGCCGTGGCTATGACGCCCATGTCGGTGAACGCGGCGTGAAACTGTCGGGCGGGCAGCGGCAGCGCGTGGCCTTGGCGCGCGTGATNCTGAAGGATGCGCCGATCCTTATCTTGGATGAGGCCACCTCGGCCCTGGATTCAGAGGCAGAGGCGACGATTCAGGACGCGCTTTTCGGCGTGATGCAGGGCAAGACCGTGATCGCCATTGCGCACCGCCTGTCCACCATCGCCGCGATGGACCGGATTGTGGTGCTGGAAGATGGCCGCATCGCCGAAGAAGGCTCTCATGCCGTTTTGTTGAAGGCGGGTGGC	EMIAAATQADAHAFILTLEDPEGRRGYDAHVGERGVKLSGGQRQRVALARVXLKDAPILILDEATSALDSEAEATIQDALFGVMQGKTVIAIAHRLSTIAAMDRIVVLEDGRIAEEGSHAVLLKAGG	MKSALSTWKPSDRPPDPTLPEPPAQLRRIFRLFRPYRGRLAVVGLLVGASSLVAVASPFMLREILDTAIPQGRTGLLSLLALGMILTAVLSSVFGVVQTLISTTVGQRVMHDLRTAVYAQLQRMPLAFFTRTRTGEVQSRIANDIGGMQATVTSTATSLVSNLTAVIATVVAMLALDWRLTVVSLLLLPVFVWISRRVGRERKRITLQRQKQMATMAATVTESLSVSGILLGRTMGRADSLTRSFAEESERLVDLEVRSNMAGRWRMSVIGIVMAAMPAVIYWAAGFVLQSGGTVVSIGTLVAFVSLQQGLFRPAVSLLATGVQMQTSLALFQRIFEYLDLPVDITEPERPVALDKVRGEVRFDGVDFSYEEKDGNTLHGLDLTVPAGGSLAVVGPTGS…	20.65	gnl|BL_ORD_ID|1141|hsp_num:0	1210
EFF1_Assembly_Contig_146075_1 # 2 # 304 # 1 # ID=1075_1;partial=11;start_type=Edge;rbs_motif=None;rbs_spacer=None;gc_cont=0.700	EFF1_Assembly_Contig_146075_1	2	304	+	Loose	1190	92.8	novA	50.5	3002522	protein homolog model	n/a	n/a	aminocoumarin antibiotic	antibiotic efflux	ATP-binding cassette (ABC) antibiotic efflux pump	GACACCTCGCTGATGCACCGCTCGGTGGCCGACAACATCGCCTATGGCCGGCCCGACGCCAGCCGAGCCGCCATCGAGGCCGCTGCCCAGCGCGCCGAGGCCCATGCATTCATCCAGACGCTGAGCGACGCCCATGGCCGCCAGGGNTNCGACGCGCATGTGGGCGANCGCGGCGTGAANCTGTCNGGTGGCCAGCGCCAGCGCGTGGCCATTGCGCGCGTGATGCTCAAAGACGCCCCCATCTTGCTGCTGGACGAAGCCACCAGCGCGCTCGACTCCGAGGTTGAAGCCGCCATTCAGCAG	DTSLMHRSVADNIAYGRPDASRAAIEAAAQRAEAHAFIQTLSDAHGRQXXDAHVGXRGVXLXGGQRQRVAIARVMLKDAPILLLDEATSALDSEVEAAIQQ	MKSALSTWKPSDRPPDPTLPEPPAQLRRIFRLFRPYRGRLAVVGLLVGASSLVAVASPFMLREILDTAIPQGRTGLLSLLALGMILTAVLSSVFGVVQTLISTTVGQRVMHDLRTAVYAQLQRMPLAFFTRTRTGEVQSRIANDIGGMQATVTSTATSLVSNLTAVIATVVAMLALDWRLTVVSLLLLPVFVWISRRVGRERKRITLQRQKQMATMAATVTESLSVSGILLGRTMGRADSLTRSFAEESERLVDLEVRSNMAGRWRMSVIGIVMAAMPAVIYWAAGFVLQSGGTVVSIGTLVAFVSLQQGLFRPAVSLLATGVQMQTSLALFQRIFEYLDLPVDITEPERPVALDKVRGEVRFDGVDFSYEEKDGNTLHGLDLTVPAGGSLAVVGPTGS…	16.42	gnl|BL_ORD_ID|1141|hsp_num:0	1210
EFF1_Assembly_Contig_131607_1 # 2 # 334 # -1 # ID=1607_1;partial=11;start_type=Edge;rbs_motif=None;rbs_spacer=None;gc_cont=0.676	EFF1_Assembly_Contig_131607_1	2	334	-	Loose	1190	114.8	novA	50.45	3002522	protein homolog model	n/a	n/a	aminocoumarin antibiotic	antibiotic efflux	ATP-binding cassette (ABC) antibiotic efflux pump	GTCGGTCCATCCGGGGCGGGCAAGTCGACCATTTCACGCCTGCTCTTCCGCTTCTACGACGTCACCGGCGGGCGCATTACCATCGACGGAGTCGACATTCGCGACGTGCAGCAGGCGAGCGTTCGCGCCGCGATCGGCATGGTCCCGCAGGATACCGTCCTCTTCAACGACACCATCGNCTACAANATCNCCTACGGCCGGCTGTCGGCGGGCGAGGCGGAGATGAAGGAGGCGGCGCGGCTGGCGCAGATCGCCGGCTTCATCGAGACGCTGCCGAAGGGCTACGCGACCGAGGTCGGCGAACGCGGGCTGAAGCTCTCGGGCGGCGAGAAG	VGPSGAGKSTISRLLFRFYDVTGGRITIDGVDIRDVQQASVRAAIGMVPQDTVLFNDTIXYXIXYGRLSAGEAEMKEAARLAQIAGFIETLPKGYATEVGERGLKLSGGEK	MKSALSTWKPSDRPPDPTLPEPPAQLRRIFRLFRPYRGRLAVVGLLVGASSLVAVASPFMLREILDTAIPQGRTGLLSLLALGMILTAVLSSVFGVVQTLISTTVGQRVMHDLRTAVYAQLQRMPLAFFTRTRTGEVQSRIANDIGGMQATVTSTATSLVSNLTAVIATVVAMLALDWRLTVVSLLLLPVFVWISRRVGRERKRITLQRQKQMATMAATVTESLSVSGILLGRTMGRADSLTRSFAEESERLVDLEVRSNMAGRWRMSVIGIVMAAMPAVIYWAAGFVLQSGGTVVSIGTLVAFVSLQQGLFRPAVSLLATGVQMQTSLALFQRIFEYLDLPVDITEPERPVALDKVRGEVRFDGVDFSYEEKDGNTLHGLDLTVPAGGSLAVVGPTGS…	18.05	gnl|BL_ORD_ID|1141|hsp_num:0	1210
EFF1_Assembly_Contig_188661_1 # 1 # 228 # -1 # ID=3661_1;partial=11;start_type=Edge;rbs_motif=None;rbs_spacer=None;gc_cont=0.662	EFF1_Assembly_Contig_188661_1	1	228	-	Loose	1190	75.1	novA	50	3002522	protein homolog model	n/a	n/a	aminocoumarin antibiotic	antibiotic efflux	ATP-binding cassette (ABC) antibiotic efflux pump	TTTTTGACCGACGGCACGGTGGCGGACAACATTGCCTACGGCGCCGCCGGTGCCAGTGATGAGGCCATCGCGCAGGCCGCGCGTGCCGCCGAGTGCACCGAGTTCATCGACAAGCTGCCGCTGGGCTTTGCCACCCGCATTGGTGAGCGCGGCCAAAAGCTCAGCGGCGGCCANCGCCAACGCTTGGCTTTGGCGCGNGCCATTCTGAAAAACCCACCGGTGCTGATT	FLTDGTVADNIAYGAAGASDEAIAQAARAAECTEFIDKLPLGFATRIGERGQKLSGGXRQRLALAXAILKNPPVLI	MKSALSTWKPSDRPPDPTLPEPPAQLRRIFRLFRPYRGRLAVVGLLVGASSLVAVASPFMLREILDTAIPQGRTGLLSLLALGMILTAVLSSVFGVVQTLISTTVGQRVMHDLRTAVYAQLQRMPLAFFTRTRTGEVQSRIANDIGGMQATVTSTATSLVSNLTAVIATVVAMLALDWRLTVVSLLLLPVFVWISRRVGRERKRITLQRQKQMATMAATVTESLSVSGILLGRTMGRADSLTRSFAEESERLVDLEVRSNMAGRWRMSVIGIVMAAMPAVIYWAAGFVLQSGGTVVSIGTLVAFVSLQQGLFRPAVSLLATGVQMQTSLALFQRIFEYLDLPVDITEPERPVALDKVRGEVRFDGVDFSYEEKDGNTLHGLDLTVPAGGSLAVVGPTGS…	12.36	gnl|BL_ORD_ID|1141|hsp_num:0	1210
EFF1_Assembly_Contig_63628_1 # 2 # 163 # -1 # ID=3628_1;partial=10;start_type=GTG;rbs_motif=GGA/GAG/AGG;rbs_spacer=5-10bp;gc_cont=0.543	EFF1_Assembly_Contig_63628_1	2	163	-	Loose	400	100.9	kdpE	94.44	3003841	protein homolog model	n/a	n/a	aminoglycoside antibiotic	antibiotic efflux	kdpDE	GTGACGAACGTACTGATTGTTGAAGATGAACAGGCTATCCGTCGCTTTCTGCGCACCGCGCTGGAAGCCGATGGTCTGCGTGTATATGAAGCGGAAACGCTGCAACGTGGTCTGCTGGAAGCCGCCACGCGAAAACCCGATCTCATCATTCTCGATCTCGGT	MTNVLIVEDEQAIRRFLRTALEADGLRVYEAETLQRGLLEAATRKPDLIILDLG	MTNVLIVEDEQAIRRFLRTALEGDGMRVFEAETLQRGLLEAATRKPDLIILDLGLPDGDGIEFIRDLRQWSAVPVIVLSARSEESDKIAALDAGADDYLSKPFGIGELQARLRVALRRHSATTAPDPLVKFSDVTVDLAARVIHRGEEEVHLTPIEFRLLAVLLNNAGKVLTQRQLLNQVWGPNAVEHSHYLRIYMGHLRQKLEQDPARPRHFITETGIGYRFML	24	gnl|BL_ORD_ID|2164|hsp_num:0	2331
EFF1_Assembly_Contig_71463_1 # 2 # 187 # 1 # ID=1463_1;partial=10;start_type=Edge;rbs_motif=None;rbs_spacer=None;gc_cont=0.591	EFF1_Assembly_Contig_71463_1	2	187	+	Loose	400	120.2	kdpE	88.33	3003841	protein homolog model	n/a	n/a	aminoglycoside antibiotic	antibiotic efflux	kdpDE	AATAATCCCGGCAAGGTGCGGACACAGCGGCAGTTGCTCAATCAGGTCTGGGGGCCGAATGTGGTGGAGCACAGCCACTATCTGCGCATTTATATGGGGCACCTGCGGCAAAAGCTGGAGGCCGATCCGGCGCGTCCGCAGCATTTGCTGACCGAAACGGGGATCGGCTATCGGTTTATGCCCTAG	NNPGKVRTQRQLLNQVWGPNVVEHSHYLRIYMGHLRQKLEADPARPQHLLTETGIGYRFMP	MTNVLIVEDEQAIRRFLRTALEGDGMRVFEAETLQRGLLEAATRKPDLIILDLGLPDGDGIEFIRDLRQWSAVPVIVLSARSEESDKIAALDAGADDYLSKPFGIGELQARLRVALRRHSATTAPDPLVKFSDVTVDLAARVIHRGEEEVHLTPIEFRLLAVLLNNAGKVLTQRQLLNQVWGPNAVEHSHYLRIYMGHLRQKLEQDPARPRHFITETGIGYRFML	27.11	gnl|BL_ORD_ID|2164|hsp_num:0	2331
EFF1_Assembly_Contig_13913_1 # 2 # 142 # -1 # ID=3913_1;partial=10;start_type=GTG;rbs_motif=GGA/GAG/AGG;rbs_spacer=11-12bp;gc_cont=0.589	EFF1_Assembly_Contig_13913_1	2	142	-	Loose	400	80.9	kdpE	87.23	3003841	protein homolog model	n/a	n/a	aminoglycoside antibiotic	antibiotic efflux	kdpDE	GTGACCAGCGTTTTAATTGTTGAAGATGAACAAGCGATCCGCCGTTTTCTGCGCACCGCGCTGGAAGCGGATGAACTGCGCGTTTTTGATGCCCCTACGCTCCAGCGAGGCCTGCTGGAAGCCGCGACGCGCAAGCCTGAC	MTSVLIVEDEQAIRRFLRTALEADELRVFDAPTLQRGLLEAATRKPD	MTNVLIVEDEQAIRRFLRTALEGDGMRVFEAETLQRGLLEAATRKPDLIILDLGLPDGDGIEFIRDLRQWSAVPVIVLSARSEESDKIAALDAGADDYLSKPFGIGELQARLRVALRRHSATTAPDPLVKFSDVTVDLAARVIHRGEEEVHLTPIEFRLLAVLLNNAGKVLTQRQLLNQVWGPNAVEHSHYLRIYMGHLRQKLEQDPARPRHFITETGIGYRFML	20.89	gnl|BL_ORD_ID|2164|hsp_num:0	2331
EFF1_Assembly_Contig_127185_2 # 141 # 347 # 1 # ID=2185_2;partial=01;start_type=GTG;rbs_motif=GGA/GAG/AGG;rbs_spacer=5-10bp;gc_cont=0.585	EFF1_Assembly_Contig_127185_2	141	347	+	Loose	400	120.6	kdpE	86.96	3003841	protein homolog model	n/a	n/a	aminoglycoside antibiotic	antibiotic efflux	kdpDE	GTGATTAACGTTCTGATCGTTGAAGACGAAAATGCAATCCGCCGCTTTCTGCGCACCGCGCTGGAAGCCGACGGCATGCGCGTATTTGAAGCGGAGACCCTGCAGCGCGGGCTGATCGAAGCCGCGACCCGCAAGCCGGATTTAACCATTCTCGATCTTGGCCTGCCAGATGGTGACGGCAACGCGTTTATTCGCGAGGTTCGCCAG	MINVLIVEDENAIRRFLRTALEADGMRVFEAETLQRGLIEAATRKPDLTILDLGLPDGDGNAFIREVRQ	MTNVLIVEDEQAIRRFLRTALEGDGMRVFEAETLQRGLLEAATRKPDLIILDLGLPDGDGIEFIRDLRQWSAVPVIVLSARSEESDKIAALDAGADDYLSKPFGIGELQARLRVALRRHSATTAPDPLVKFSDVTVDLAARVIHRGEEEVHLTPIEFRLLAVLLNNAGKVLTQRQLLNQVWGPNAVEHSHYLRIYMGHLRQKLEQDPARPRHFITETGIGYRFML	30.67	gnl|BL_ORD_ID|2164|hsp_num:0	2331
EFF1_Assembly_Contig_51620_1 # 227 # 550 # -1 # ID=1620_1;partial=01;start_type=Edge;rbs_motif=None;rbs_spacer=None;gc_cont=0.531	EFF1_Assembly_Contig_51620_1	227	550	-	Loose	400	185.7	kdpE	82.24	3003841	protein homolog model	n/a	n/a	aminoglycoside antibiotic	antibiotic efflux	kdpDE	CATGCAGGGGCCCAGCCGAACGAGCCGGTTGTCACCTTTTCCAACATTACCGTTGATCTCGCTGCCCGCCGAATCGTACGCGGCAGCGAGGAGGTTCATCTCACCCCCATTGAGTTCCGCCTGCTGGCGGTTTTGCTCAACAACGTGGGGAAAGTGCTCACCCAGCGACAACTGTTAAACCAGGTATGGGGACCCAATGCGGTAGAACATAGTCACTATTTACGCATTTATATGGGACATCTACGACAGAAGCTGGAAATAGATCCCGCGCGCCCACAGCATTTATTAACCGAAACGGGGATTGGCTACCGTTTTATGTTGTGA	HAGAQPNEPVVTFSNITVDLAARRIVRGSEEVHLTPIEFRLLAVLLNNVGKVLTQRQLLNQVWGPNAVEHSHYLRIYMGHLRQKLEIDPARPQHLLTETGIGYRFML	MTNVLIVEDEQAIRRFLRTALEGDGMRVFEAETLQRGLLEAATRKPDLIILDLGLPDGDGIEFIRDLRQWSAVPVIVLSARSEESDKIAALDAGADDYLSKPFGIGELQARLRVALRRHSATTAPDPLVKFSDVTVDLAARVIHRGEEEVHLTPIEFRLLAVLLNNAGKVLTQRQLLNQVWGPNAVEHSHYLRIYMGHLRQKLEQDPARPRHFITETGIGYRFML	47.56	gnl|BL_ORD_ID|2164|hsp_num:0	2331
EFF1_Assembly_Contig_154327_1 # 3 # 287 # -1 # ID=4327_1;partial=11;start_type=Edge;rbs_motif=None;rbs_spacer=None;gc_cont=0.579	EFF1_Assembly_Contig_154327_1	3	287	-	Loose	400	161.4	kdpE	82.11	3003841	protein homolog model	n/a	n/a	aminoglycoside antibiotic	antibiotic efflux	kdpDE	CGTAAGCCAGATTTGATTATTCTCGATCTCGGCCTGCCCGATGGTGATGGGATTGAGTTTATCCGCGACCTGCGCCAGTGGAGCGCGGTGCCGGTGATTGTGCTTTCCGCACGCAGNGANGAGAGCGACAAAATCGCCGCGCTGGANGCCGGNGCNGATGATTATCTCAGCAAACCGTTTGGTATTGGCGAGCTGCAGGCGCGTTTACGCGTGGCCTTACGCCGCCACGCAACCGGGCAAACGCCCGAACCGGTGGTTCAATTCTCAAACATTAAAGTGGATATT	RKPDLIILDLGLPDGDGIEFIRDLRQWSAVPVIVLSARXXESDKIAALXAXXDDYLSKPFGIGELQARLRVALRRHATGQTPEPVVQFSNIKVDI	MTNVLIVEDEQAIRRFLRTALEGDGMRVFEAETLQRGLLEAATRKPDLIILDLGLPDGDGIEFIRDLRQWSAVPVIVLSARSEESDKIAALDAGADDYLSKPFGIGELQARLRVALRRHSATTAPDPLVKFSDVTVDLAARVIHRGEEEVHLTPIEFRLLAVLLNNAGKVLTQRQLLNQVWGPNAVEHSHYLRIYMGHLRQKLEQDPARPRHFITETGIGYRFML	42.22	gnl|BL_ORD_ID|2164|hsp_num:0	2331
EFF1_Assembly_Contig_174842_1 # 2 # 256 # -1 # ID=4842_1;partial=11;start_type=Edge;rbs_motif=None;rbs_spacer=None;gc_cont=0.706	EFF1_Assembly_Contig_174842_1	2	256	-	Loose	400	131.7	kdpE	75	3003841	protein homolog model	n/a	n/a	aminoglycoside antibiotic	antibiotic efflux	kdpDE	GGCCACACCGTGCACGAGGCCGCCACCCTGCAACGCGGCCTGATAGAGGCCGGCACCCGCCGCCCCGACCTGGTGGTGCTGGACCTGGGCCTGCCCGATGGCGACGGCGTGGACCTGATCCCCGACCTGCGCACCTGGTCAGCCATGCCCATCATCGTGCTCTCAGCCCGCAGTGCCGAGGCCAGCAAGATTGCCGCGCTGGACGCCGGGGCCGACGACTACCTGGTCAAGCCCTTTGGCTCGGGCGAGCTGATG	GHTVHEAATLQRGLIEAGTRRPDLVVLDLGLPDGDGVDLIPDLRTWSAMPIIVLSARSAEASKIAALDAGADDYLVKPFGSGELM	MTNVLIVEDEQAIRRFLRTALEGDGMRVFEAETLQRGLLEAATRKPDLIILDLGLPDGDGIEFIRDLRQWSAVPVIVLSARSEESDKIAALDAGADDYLSKPFGIGELQARLRVALRRHSATTAPDPLVKFSDVTVDLAARVIHRGEEEVHLTPIEFRLLAVLLNNAGKVLTQRQLLNQVWGPNAVEHSHYLRIYMGHLRQKLEQDPARPRHFITETGIGYRFML	37.78	gnl|BL_ORD_ID|2164|hsp_num:0	2331
EFF1_Assembly_Contig_32197_1 # 3 # 662 # -1 # ID=2197_1;partial=10;start_type=ATG;rbs_motif=AGGA/GGAG/GAGG;rbs_spacer=11-12bp;gc_cont=0.630	EFF1_Assembly_Contig_32197_1	3	662	-	Loose	400	298.5	kdpE	73.81	3003841	protein homolog model	n/a	n/a	aminoglycoside antibiotic	antibiotic efflux	kdpDE	ATGACCACCCCCGACAAGGACACTCCCCTCATCTTCGTCGTCGAGGACGAGGCCGACATCGCCCGTCTGATCGCCAGCACCCTGGGTGAATACGGCTTCCGCACCGAGACCTTCGGCACCGGCCGCGCCCTGCTCTCCAGGGCCCGTCGGGCCCAGCCNGANCTGNNCATNCTCGACCTCGGCCTGCCCGACNNGGACGGGCTGGATTTTATCCGCGACATTCGTCAGTGGAGCCCGGTACCGATTATTGTGCTGTCGGCGCGCAGCGAAGAGAGCGATAAAATTGCCGCGCTCGACGCGGGCGCAGATGACTATCTCAGCAAACCTTTTGGTATCGGCGAACTTCAGGCTCGCCTGCGCGTCGCGCTGCGCCGCCATGCGGGCAGCCAGCCGAACGAC…	MTTPDKDTPLIFVVEDEADIARLIASTLGEYGFRTETFGTGRALLSRARRAQXXLXXLDLGLPDXDGLDFIRDIRQWSPVPIIVLSARSEESDKIAALDAGADDYLSKPFGIGELQARLRVALRRHAGSQPNDPIVTFSDTTVDLAARRITRGXEEIHLTPIEFRLLAVLLNNAXKVLTQRQXLNQVWGPNAVEHSHYLRIYMGHLRQKLEIDPARPQHL	MTNVLIVEDEQAIRRFLRTALEGDGMRVFEAETLQRGLLEAATRKPDLIILDLGLPDGDGIEFIRDLRQWSAVPVIVLSARSEESDKIAALDAGADDYLSKPFGIGELQARLRVALRRHSATTAPDPLVKFSDVTVDLAARVIHRGEEEVHLTPIEFRLLAVLLNNAGKVLTQRQLLNQVWGPNAVEHSHYLRIYMGHLRQKLEQDPARPRHFITETGIGYRFML	97.78	gnl|BL_ORD_ID|2164|hsp_num:0	2331
EFF1_Assembly_Contig_100448_1 # 1 # 213 # -1 # ID=448_1;partial=11;start_type=Edge;rbs_motif=None;rbs_spacer=None;gc_cont=0.559	EFF1_Assembly_Contig_100448_1	1	213	-	Loose	400	88.2	kdpE	71.67	3003841	protein homolog model	n/a	n/a	aminoglycoside antibiotic	antibiotic efflux	kdpDE	ATAGACGGCATCGAGGTCATCCGCAGCGTCCGCACATGGTCGAACCTGCCCATCATCGTCCTGAGTGCCCGGAGCGAAGATTCTGATAAGATCGAGGCACTGGACAACGGCGCAGACGATTATCTGACAAAGCCGTTTTCCGTGGATGAGCTGCTGGCAAGACTGCGTGTAACGCAGCGCCGATTGAATCTGCTGGCTTCTGACGGCATAAAC	IDGIEVIRSVRTWSNLPIIVLSARSEDSDKIEALDNGADDYLTKPFSVDELLARLRVTQRRLNLLASDGIN	MTNVLIVEDEQAIRRFLRTALEGDGMRVFEAETLQRGLLEAATRKPDLIILDLGLPDGDGIEFIRDLRQWSAVPVIVLSARSEESDKIAALDAGADDYLSKPFGIGELQARLRVALRRHSATTAPDPLVKFSDVTVDLAARVIHRGEEEVHLTPIEFRLLAVLLNNAGKVLTQRQLLNQVWGPNAVEHSHYLRIYMGHLRQKLEQDPARPRHFITETGIGYRFML	31.56	gnl|BL_ORD_ID|2164|hsp_num:0	2331
EFF1_Assembly_Contig_164137_1 # 2 # 274 # 1 # ID=4137_1;partial=11;start_type=Edge;rbs_motif=None;rbs_spacer=None;gc_cont=0.579	EFF1_Assembly_Contig_164137_1	2	274	+	Loose	400	129.8	kdpE	71.43	3003841	protein homolog model	n/a	n/a	aminoglycoside antibiotic	antibiotic efflux	kdpDE	CCGGTAATTGTGCTNTCAGCCCGCAGNGANGAAAGCGATAAAATNGCCGCNCTGGATGCCGGNGCCGATGACTATCTCAGNAAACCNTTTGGTATTGGCGAGCTACAGGCGCGATTGCGCGTGGCATTGCGTCGCCACGCCAGNGGNACGTCTCCCGANCCGGTNGTNCATTTTTCNAANGTNAAAGTNGATATCGCCGCCCGACTCGTACATCGTGGTGATGAAGAGATTCATTTGACGCCGATTGAGTTTCGCCTGTTAGCGGTACTGCTG	PVIVXSARXXESDKXAXLDAXADDYLXKXFGIGELQARLRVALRRHAXXTSPXPXXHFXXXKXDIAARLVHRGDEEIHLTPIEFRLLAVLL	MTNVLIVEDEQAIRRFLRTALEGDGMRVFEAETLQRGLLEAATRKPDLIILDLGLPDGDGIEFIRDLRQWSAVPVIVLSARSEESDKIAALDAGADDYLSKPFGIGELQARLRVALRRHSATTAPDPLVKFSDVTVDLAARVIHRGEEEVHLTPIEFRLLAVLLNNAGKVLTQRQLLNQVWGPNAVEHSHYLRIYMGHLRQKLEQDPARPRHFITETGIGYRFML	40.44	gnl|BL_ORD_ID|2164|hsp_num:0	2331
EFF1_Assembly_Contig_89275_1 # 1 # 252 # 1 # ID=4275_1;partial=10;start_type=Edge;rbs_motif=None;rbs_spacer=None;gc_cont=0.611	EFF1_Assembly_Contig_89275_1	1	252	+	Loose	400	114.4	kdpE	66.22	3003841	protein homolog model	n/a	n/a	aminoglycoside antibiotic	antibiotic efflux	kdpDE	GTCTTGCGCGCCGGGGTGCCGGTTCATCTGACGCGCACCGAGTATCGGCTACTTTCCGCCCTGCTCGCACACCCGGGCAAGGTTCTCACGCAACGCGGCCTGCTGCGCGAGATCTGGGGGCCGACGTATACAGAAAGCAGCCATTACCTGCGCGTTTATGTCGGGCACTTGCGGCACAAGCTTGAGCGGGATCCGGCGCAACCGCAACATTTATTGACTGAAACCGGGGTTGGCTATCGGTTTCAACCCTGA	VLRAGVPVHLTRTEYRLLSALLAHPGKVLTQRGLLREIWGPTYTESSHYLRVYVGHLRHKLERDPAQPQHLLTETGVGYRFQP	MTNVLIVEDEQAIRRFLRTALEGDGMRVFEAETLQRGLLEAATRKPDLIILDLGLPDGDGIEFIRDLRQWSAVPVIVLSARSEESDKIAALDAGADDYLSKPFGIGELQARLRVALRRHSATTAPDPLVKFSDVTVDLAARVIHRGEEEVHLTPIEFRLLAVLLNNAGKVLTQRQLLNQVWGPNAVEHSHYLRIYMGHLRQKLEQDPARPRHFITETGIGYRFML	36.89	gnl|BL_ORD_ID|2164|hsp_num:0	2331
EFF1_Assembly_Contig_64371_1 # 2 # 100 # 1 # ID=4371_1;partial=10;start_type=Edge;rbs_motif=None;rbs_spacer=None;gc_cont=0.707	EFF1_Assembly_Contig_64371_1	2	100	+	Loose	400	47	kdpE	65.52	3003841	protein homolog model	n/a	n/a	aminoglycoside antibiotic	antibiotic efflux	kdpDE	GTGTACATGGCCCAGCTGCGCCNCAAGCTCGAGGTCGACCCGTCCGCACCACGGCACCTCATCACCGAGCCGGGGCTGGGCTACCGGCTCGACCCCTGA	MYMAQLRXKLEVDPSAPRHLITEPGLGYRLDP	MTNVLIVEDEQAIRRFLRTALEGDGMRVFEAETLQRGLLEAATRKPDLIILDLGLPDGDGIEFIRDLRQWSAVPVIVLSARSEESDKIAALDAGADDYLSKPFGIGELQARLRVALRRHSATTAPDPLVKFSDVTVDLAARVIHRGEEEVHLTPIEFRLLAVLLNNAGKVLTQRQLLNQVWGPNAVEHSHYLRIYMGHLRQKLEQDPARPRHFITETGIGYRFML	14.22	gnl|BL_ORD_ID|2164|hsp_num:0	2331
EFF1_Assembly_Contig_18494_2 # 348 # 920 # 1 # ID=3494_2;partial=01;start_type=ATG;rbs_motif=GGA/GAG/AGG;rbs_spacer=5-10bp;gc_cont=0.695	EFF1_Assembly_Contig_18494_2	348	920	+	Loose	400	227.3	kdpE	61.88	3003841	protein homolog model	n/a	n/a	aminoglycoside antibiotic	antibiotic efflux	kdpDE	ATGAACCCACCTGTCACCCCTGCCGGCTATAGCATCCTGGTGGTCGAAGACGAAGCTGCCATTCGCCGCTTTGTGCGCCTGGCGCTGGGCGCCGAGGGGCACACCGTGCACGAGGCCGACAGCGTGGCCCGCGGCCTGATCGAGGCCGGCACANGGCGCCCCGACCTGGTCGTGCTCGACCTGGGGCTNCCCGACGGCGATGGCATCGAAGTGATCCGCGGCCTGCGCAGCTGGTCCACGGTGCCGGTGATCGTGCTCTCCGCACGCAGCCAGGAGGCGGACAAGATCGCCGCGCTGGATGCCGGCGCCGACGACTACCTGGTCAAACCCTTTGGCGCCGGCGAACTCATGGCCCGTGTGCGCGCGCAACTGCGGCGCCACTACCAGCAGACGCCCGGA…	MNPPVTPAGYSILVVEDEAAIRRFVRLALGAEGHTVHEADSVARGLIEAGTXRPDLVVLDLGXPDGDGIEVIRGLRSWSTVPVIVLSARSQEADKIAALDAGADDYLVKPFGAGELMARVRAQLRRHYQQTPGGDPLIVFGDVRVDLARRTAERAGQPLHLTPIEYKLLTHLASQPDRVITHQQLLKTVWG	MTNVLIVEDEQAIRRFLRTALEGDGMRVFEAETLQRGLLEAATRKPDLIILDLGLPDGDGIEFIRDLRQWSAVPVIVLSARSEESDKIAALDAGADDYLSKPFGIGELQARLRVALRRHSATTAPDPLVKFSDVTVDLAARVIHRGEEEVHLTPIEFRLLAVLLNNAGKVLTQRQLLNQVWGPNAVEHSHYLRIYMGHLRQKLEQDPARPRHFITETGIGYRFML	84.89	gnl|BL_ORD_ID|2164|hsp_num:0	2331
EFF1_Assembly_Contig_103500_1 # 1 # 450 # -1 # ID=3500_1;partial=11;start_type=Edge;rbs_motif=None;rbs_spacer=None;gc_cont=0.616	EFF1_Assembly_Contig_103500_1	1	450	-	Loose	400	169.5	kdpE	56	3003841	protein homolog model	n/a	n/a	aminoglycoside antibiotic	antibiotic efflux	kdpDE	CATGATCTGCCCATCATCGTCTTGTCTGCTCGGGAACAAGAAATGGAAAAGATCATGGCACTTGATCTGGGCGCCGATGATTTCGTCGCCAAACCTTTTGCCATCGGCGAGCTTCTGGCGCGGTTGCGCGTTTGTCTGCGCCCCGCGCGCAAGATGGCCGATCCTCTTCTGCGCCTCGGGCCGCTGGTGATTGACCTTGCCGCACACCGTGTTAACCGAGCGGGAGAGAAGCTGCACCTGACGCCCAAGGAGTTCGACTTGCTGGTCGCCCTTGCCGAAACACCGGGTCGCGTGCTGACCCATCGGCAGCTTCTTGCGCGCATCTGGGGGCCCGCCCATGTCGAAGATGTGCCCTATCTGCGCGTCTTCATTGGCCAGTTGCGCCAAAAGGTCGAGGCC…	HDLPIIVLSAREQEMEKIMALDLGADDFVAKPFAIGELLARLRVCLRPARKMADPLLRLGPLVIDLAAHRVNRAGEKLHLTPKEFDLLVALAETPGRVLTHRQLLARIWGPAHVEDVPYLRVFIGQLRQKVEADPARPELIVTEPGIGYR	MTNVLIVEDEQAIRRFLRTALEGDGMRVFEAETLQRGLLEAATRKPDLIILDLGLPDGDGIEFIRDLRQWSAVPVIVLSARSEESDKIAALDAGADDYLSKPFGIGELQARLRVALRRHSATTAPDPLVKFSDVTVDLAARVIHRGEEEVHLTPIEFRLLAVLLNNAGKVLTQRQLLNQVWGPNAVEHSHYLRIYMGHLRQKLEQDPARPRHFITETGIGYRFML	66.67	gnl|BL_ORD_ID|2164|hsp_num:0	2331
EFF1_Assembly_Contig_99581_1 # 1 # 237 # -1 # ID=4581_1;partial=11;start_type=Edge;rbs_motif=None;rbs_spacer=None;gc_cont=0.603	EFF1_Assembly_Contig_99581_1	1	237	-	Loose	400	80.9	kdpE	55.13	3003841	protein homolog model	n/a	n/a	aminoglycoside antibiotic	antibiotic efflux	kdpDE	AATGAGTCCGACAAAATCGCCGCGCTGGATGCTGGTGCGGACGACTACCTGAGCAAACCCTTTGGGCTGGGTGAGCTGATGGCGCGGGTGCGAGCCAACCTGCGTCGGCCCAGAACCGTGTCAACAGAATCGCCGCACGAACTCACTGCACCGGCCGACACAGTGTTTAGATTTGGCGAAGTTGAAGTCAACCGATCCGAAAGAGTTGTGCGCCGCGCAGGTGCCGAGGTGCACCTC	NESDKIAALDAGADDYLSKPFGLGELMARVRANLRRPRTVSTESPHELTAPADTVFRFGEVEVNRSERVVRRAGAEVHL	MTNVLIVEDEQAIRRFLRTALEGDGMRVFEAETLQRGLLEAATRKPDLIILDLGLPDGDGIEFIRDLRQWSAVPVIVLSARSEESDKIAALDAGADDYLSKPFGIGELQARLRVALRRHSATTAPDPLVKFSDVTVDLAARVIHRGEEEVHLTPIEFRLLAVLLNNAGKVLTQRQLLNQVWGPNAVEHSHYLRIYMGHLRQKLEQDPARPRHFITETGIGYRFML	35.11	gnl|BL_ORD_ID|2164|hsp_num:0	2331
EFF1_Assembly_Contig_173581_1 # 1 # 219 # 1 # ID=3581_1;partial=10;start_type=Edge;rbs_motif=None;rbs_spacer=None;gc_cont=0.731	EFF1_Assembly_Contig_173581_1	1	219	+	Loose	300	99.8	AAC(2')-Ic	60.94	3002525	protein homolog model	n/a	n/a	aminoglycoside antibiotic	antibiotic inactivation	AAC(2')	CGCTCATCGGGCCCCGTTCGGGGCGCAACCTCTGCCGGCGAAAGGCTGTACCGGCCACGTGGCTGGCTGCACTGGCGCGGCCCGACCTCCGTGCTGTCCCCGACCGGGCCGGTCCGCACGCCCGGCAACGACGGATCGATCTTCGTGCTGCCGGTGGCGCTCGAACTCGACCCCGGCTCGGACCTGGCCTGCGACTGGCGCGACGGCGACGTTTGGTAG	RSSGPVRGATSAGERLYRPRGWLHWRGPTSVLSPTGPVRTPGNDGSIFVLPVALELDPGSDLACDWRDGDVW	MHTQVHTARLVHTADLDSETRQDIRQMVTGAFAGDFTETDWEHTLGGMHALIWHHGAIIAHAAVIQRRLIYRGNALRCGYVEGVAVRADWRGQRLVSALLDAVEQVMRGAYQLGALSSSARARRLYASRGWLPWHGPTSVLAPTGPVRTPDDDGTVFVLPIDISLDTSAELMCDWRAGDVW	39.78	gnl|BL_ORD_ID|1174|hsp_num:0	1246
EFF1_Assembly_Contig_138797_1 # 1 # 216 # -1 # ID=3797_1;partial=10;start_type=ATG;rbs_motif=GGAG/GAGG;rbs_spacer=5-10bp;gc_cont=0.685	EFF1_Assembly_Contig_138797_1	1	216	-	Loose	350	79	AAC(2')-Id	57.14	3002526	protein homolog model	n/a	n/a	aminoglycoside antibiotic	antibiotic inactivation	AAC(2')	ATGCACGTGCATACCGCCCGGCTGATCCACACCAGCGACCTGGACGCCGAATCGGTGCACAGCGCCCGCCGGCTGCTGAACCAGGCCTTTGCCGATACCGCCCCTGATTCCGATACCGCCACCGAGGGCACGTCCGGGACCGGCTTCACCGAGGCCGACTGGGACCACACCCTGGGCGGGATGCACGCCCTGATCATGCACCGCGGGGTCCTGATC	MHVHTARLIHTSDLDAESVHSARRLLNQAFADTAPDSDTATEGTSGTGFTEADWDHTLGGMHALIMHRGVLI	MLTQHVSEARTRGAIHTARLIHTSDLDQETRDGARRMVIEAFRDPSGDSDFTDDFTDDDWDHALGGMHALISHHGALIAHGAVVQRRLMYRGPDGRGHALRCGYVEAVAVREDRRGDGLGTAVLDALEQVIRGAYQIGALSASDIARPMYIARGWLSWEGPTSVLTPTEGIVRTPEDDRSLFVLPVDLPDGLELDTAREITCDWRSGDPW	34.29	gnl|BL_ORD_ID|1331|hsp_num:0	1415
EFF1_Assembly_Contig_32692_2 # 323 # 697 # -1 # ID=2692_2;partial=01;start_type=Edge;rbs_motif=None;rbs_spacer=None;gc_cont=0.645	EFF1_Assembly_Contig_32692_2	323	697	-	Loose	500	41.2	apmA	64.52	3003918	protein homolog model	n/a	n/a	aminoglycoside antibiotic	antibiotic inactivation	amp acetyltransferase	GTGCTGGGTGGTTTTGCGGTGGGTGACGGCGCCAAGATCGGCAGCAACGCGGTGGTCATCAAGCCGGTGCCACCGGGTGCCACGGCGGTGGGCATTCCGGCCCGCATCATCCCGAGCAAGACCGGCGAGAGCGCCGACGTGACCGAGGCGAACCCCAAGTTCCAGGCCTACGGCATCACGCAGGAAGACGACCCGCTGCAGCAGGCCATGCGTGGCCTCATCGACAGCGCCGCCGGGCAGGAACACCAGATCGCCTTGCTGTGGCAGGCCATCGAAAAACTGTCAACCATGCAAAAAGGCGACTGTGTGCCAGCGGGTGCGGCACGCAAGGAATGCTTCGAAGCGGAGAAGCTCAACCAGCTGGTGGGGAAGTGA	MLGGFAVGDGAKIGSNAVVIKPVPPGATAVGIPARIIPSKTGESADVTEANPKFQAYGITQEDDPLQQAMRGLIDSAAGQEHQIALLWQAIEKLSTMQKGDCVPAGAARKECFEAEKLNQLVGK	MKTRLEQVLERYLNGREVAVWGVPTRRLLRALKPFKFHTADRVDPQYHYVVAVTDDDLTDFLSDEQSKSFQYANDYLTFDDEGGELPFERMCFNVPVGRQTYFGDGVVGACENGYIKSIGQFTSINGTAEIHANHQLNMTFVSDDIQNFFNEESMAVFQEKLRKDPKHPYAYSKEPMTIGSDVYIGAHAFINASTVTSIGDGAIIGSGAVVLENVPPFAVVVGVPARIKRYRFSKEMIETLLRVKWWDWSIEEINENVDALISPELFMKKYGSL	45.26	gnl|BL_ORD_ID|2222|hsp_num:0	2395
EFF1_Assembly_Contig_144842_1 # 3 # 221 # 1 # ID=4842_1;partial=10;start_type=Edge;rbs_motif=None;rbs_spacer=None;gc_cont=0.575	EFF1_Assembly_Contig_144842_1	3	221	+	Loose	500	38.5	apmA	58.62	3003918	protein homolog model	n/a	n/a	aminoglycoside antibiotic	antibiotic inactivation	amp acetyltransferase	ATTGGTGAGTACTCATTCATCGGTGCAGGGGCTGTGGTCAACAAGGACGTGCCCGACTATGCCCTGATGGTTGGTGTGCCAGCACGACAGATCGGCTGGATGAGCGAGTACGGCGAACAGCTGAAACTGCCGCTTGAAGGCCAAGGCGAGGCCACCTGCCAACACACTGGTGCAAAGTACGTCCTGAGCGGCCGGCATCTGGTCAGACAAGTTCATTGA	IGEYSFIGAGAVVNKDVPDYALMVGVPARQIGWMSEYGEQLKLPLEGQGEATCQHTGAKYVLSGRHLVRQVH	MKTRLEQVLERYLNGREVAVWGVPTRRLLRALKPFKFHTADRVDPQYHYVVAVTDDDLTDFLSDEQSKSFQYANDYLTFDDEGGELPFERMCFNVPVGRQTYFGDGVVGACENGYIKSIGQFTSINGTAEIHANHQLNMTFVSDDIQNFFNEESMAVFQEKLRKDPKHPYAYSKEPMTIGSDVYIGAHAFINASTVTSIGDGAIIGSGAVVLENVPPFAVVVGVPARIKRYRFSKEMIETLLRVKWWDWSIEEINENVDALISPELFMKKYGSL	26.28	gnl|BL_ORD_ID|2222|hsp_num:0	2395
EFF1_Assembly_Contig_95061_2 # 120 # 287 # -1 # ID=61_2;partial=01;start_type=Edge;rbs_motif=None;rbs_spacer=None;gc_cont=0.476	EFF1_Assembly_Contig_95061_2	120	287	-	Loose	500	41.2	apmA	54.17	3003918	protein homolog model	n/a	n/a	aminoglycoside antibiotic	antibiotic inactivation	amp acetyltransferase	GATCATGCTTATATAGGTGCAGGCGCCGTGATTAAACAAGGCACTCCAGATCGCCCTTTAGTGATTGGCAAAGGTGCTATTGTGGGTATGGGTGCTGTTGTGACTAAAAGCGTACCTGCAGGTGTGACTGTTGTGGGTAATCCAGCTCGAATTATCGAGCCGAAATAA	DHAYIGAGAVIKQGTPDRPLVIGKGAIVGMGAVVTKSVPAGVTVVGNPARIIEPK	MKTRLEQVLERYLNGREVAVWGVPTRRLLRALKPFKFHTADRVDPQYHYVVAVTDDDLTDFLSDEQSKSFQYANDYLTFDDEGGELPFERMCFNVPVGRQTYFGDGVVGACENGYIKSIGQFTSINGTAEIHANHQLNMTFVSDDIQNFFNEESMAVFQEKLRKDPKHPYAYSKEPMTIGSDVYIGAHAFINASTVTSIGDGAIIGSGAVVLENVPPFAVVVGVPARIKRYRFSKEMIETLLRVKWWDWSIEEINENVDALISPELFMKKYGSL	20.07	gnl|BL_ORD_ID|2222|hsp_num:0	2395
EFF1_Assembly_Contig_181204_1 # 3 # 245 # -1 # ID=1204_1;partial=11;start_type=Edge;rbs_motif=None;rbs_spacer=None;gc_cont=0.601	EFF1_Assembly_Contig_181204_1	3	245	-	Loose	500	38.9	apmA	50	3003918	protein homolog model	n/a	n/a	aminoglycoside antibiotic	antibiotic inactivation	amp acetyltransferase	ACCCTTGGCGGTACCGGTAAAACCAGCGGCGATCGCCATCCGAAAATTCGTGAAGGGGTGATGATTGGCGCGGGTGCCAAAATCCTCGGCAATATCGAAGTCGGACGCGGCGCGAAGATTGGTGCAGGGTCGGTTGTGCTCCAGCCGGTTCCGCCGCACACCACCGCGGCTGGCGTACCGGCGCGTATCGTCGGCAAACCAGACAGCGATAAGCCGTCCATGGATATGGATCAGCACTTCAAC	TLGGTGKTSGDRHPKIREGVMIGAGAKILGNIEVGRGAKIGAGSVVLQPVPPHTTAAGVPARIVGKPDSDKPSMDMDQHFN	MKTRLEQVLERYLNGREVAVWGVPTRRLLRALKPFKFHTADRVDPQYHYVVAVTDDDLTDFLSDEQSKSFQYANDYLTFDDEGGELPFERMCFNVPVGRQTYFGDGVVGACENGYIKSIGQFTSINGTAEIHANHQLNMTFVSDDIQNFFNEESMAVFQEKLRKDPKHPYAYSKEPMTIGSDVYIGAHAFINASTVTSIGDGAIIGSGAVVLENVPPFAVVVGVPARIKRYRFSKEMIETLLRVKWWDWSIEEINENVDALISPELFMKKYGSL	29.56	gnl|BL_ORD_ID|2222|hsp_num:0	2395
EFF1_Assembly_Contig_91677_1 # 1 # 312 # -1 # ID=1677_1;partial=11;start_type=Edge;rbs_motif=None;rbs_spacer=None;gc_cont=0.538	EFF1_Assembly_Contig_91677_1	1	312	-	Loose	450	188.7	aadA24	87.5	3002621	protein homolog model	n/a	n/a	aminoglycoside antibiotic	antibiotic inactivation	ANT(3'')	GTAGAAGTCACCATTGTTGTGCACGACGACATCATTCCGTGGCGTTATCCAGCTAAGCGCGAACTGCAATTTGGAGAATGGCAGCGCAATGACATTCTTGCAGGTATCTTCGAGCCAGCCACGATCGACATNGATCTGGCTATCTTGCTGACNAAAGCAAGAGAACATAGCGTNGCNTTGGTAGGTCCNGCGGCGGAGGAACTCTTTGATCCNGTTCCTGAACANGATCTANTNNAGGCGCTNAATGAAACCTTNANGCTATGGAACTCGCNGCCCGACTGGGCTGGCGATGAGCGAAATGTAGTGCTTACG	VEVTIVVHDDIIPWRYPAKRELQFGEWQRNDILAGIFEPATIDXDLAILLXKAREHSXXLVGXAAEELFDXVPEXDLXXAXNETXXLWNSXPDWAGDERNVVLT	MTIEISNQLSEVLSVIERHLEPTLLAVHLYGSAVDGGLKPHSDIDLLVTVTVRLDETTRRALINDLLETSASPGESEILRAVEVTIVVHDDIIPWRYPAKRELQFGEWQRNDILAGIFEPATIDIDLAILLTKAREHSVALVGPAAEELFDPVPEQDLFEALNETLTLWNSPPDWAGDERNVVLTLSRIWYSAVTGKIAPKDVAADWAMERLPAQYQPVILEARQAYLGQEEDRLASRADQLEEFVHYVKGEITKVVGK	40.15	gnl|BL_ORD_ID|1587|hsp_num:0	1682
EFF1_Assembly_Contig_61888_1 # 1 # 165 # -1 # ID=1888_1;partial=10;start_type=ATG;rbs_motif=AGGAG;rbs_spacer=5-10bp;gc_cont=0.552	EFF1_Assembly_Contig_61888_1	1	165	-	Loose	500	40.4	ANT(3'')-Ib	52.94	3005062	protein homolog model	n/a	n/a	aminoglycoside antibiotic	antibiotic inactivation	ANT(3'')	ATGGCTGAAGTTGCAAACCAAGCGCCTTTCAAGGCGAAAGCCTTACGCAGTCGGCTCCGCACTTTGATCGAAACAGCATTAGGACCCGATCTGGACGTGGCATATCTCTACGGCTCTCGTGCTCGCGGGGACGCTAGACCGGATAGTGATTTGGATGTGCTTGTC	MAEVANQAPFKAKALRSRLRTLIETALGPDLDVAYLYGSRARGDARPDSDLDVLV	MPPPANEPVPAEVQPILDVVVRALGDDIAGAYLFGSAIAGGLRPDSDVDLLVLTHRTMSRQSREDLVAALMEVSGARAGRGPARNAEVTVVVLGDIAPWRHPARSDFVYGEWLRDDFAAGVVPAPTADPDLTLVLATALQSHRALMGPGLAEFLPAIPYADIRRAMADSLPGLVANVRGDERNVMLTLARMWVTVATGDIVPKDAAADWLLPRLPPERRALLATARDAYRGHVADEAWHECRADVSEWVSEVSQAIARTLHDSVKA	20.68	gnl|BL_ORD_ID|2849|hsp_num:0	3802
EFF1_Assembly_Contig_129830_1 # 1 # 339 # 1 # ID=4830_1;partial=11;start_type=Edge;rbs_motif=None;rbs_spacer=None;gc_cont=0.596	EFF1_Assembly_Contig_129830_1	1	339	+	Loose	500	232.6	APH(3'')-Ib	99.12	3002639	protein homolog model	n/a	n/a	aminoglycoside antibiotic	antibiotic inactivation	APH(3'')	GCTTCCCGCCGCGGTGAGCTCGCTGGAGAGCGTGACCGCCTCATTTGGCTCAAAGGTCGAGGTGTGGCTTGCCCCGAGGTCATCAACTGGCAGGAGGAACAGGAGGGTGCATGCTTGGTGATAACGGCAATTCCGGGAGTACCGGCGGCTGATCTGTCTGGAGCGGATTTGCTCAAAGCGTGGCCGTCAATGGGGCAGCAACTTGGCGCTGTTCACAGCCTATCGGTTGATCAATGTCCGTTTGAGCGCAGGCTGTCGCGAATGTTCGGACGCGCCGTTGATGTGGTGTCCCGCAATGCCGTCAATCCCGACTTCTTACCGGACGAGGACAAGAGTACG	ASRRGELAGERDRLIWLKGRGVACPEVINWQEEQEGACLVITAIPGVPAADLSGADLLKAWPSMGQQLGAVHSLSVDQCPFERRLSRMFGRAVDVVSRNAVNPDFLPDEDKST	MNRTNIFFGESHSDWLPVRGGESGDFVFRRGDGHAFAKIAPASRRGELAGERDRLIWLKGRGVACPEVINWQEEQEGACLVITAIPGVPAADLSGADLLKAWPSMGQQLGAVHSLLVDQCPFERRLSRMFGRAVDVVSRNAVNPDFLPDEDKSTPQLDLLARVERELPVRLDQERTDMVVCHGDPCMPNFMVDPKTLQCTGLIDLGRLGTADRYADLALMIANAEENWAAPDEAERAFAVLFNVLGIEAPDRERLAFYLRLDPLTWG	42.32	gnl|BL_ORD_ID|1730|hsp_num:0	1830
EFF1_Assembly_Contig_104095_1 # 2 # 445 # -1 # ID=4095_1;partial=11;start_type=Edge;rbs_motif=None;rbs_spacer=None;gc_cont=0.529	EFF1_Assembly_Contig_104095_1	2	445	-	Loose	500	177.9	APH(6)-Ic	59.03	3002659	protein homolog model	n/a	n/a	aminoglycoside antibiotic	antibiotic inactivation	APH(6)	GCAGCAGGGGCGATTCTGCTGGAACGTGCGACAGGGACAGGGTCTTTAGCGGACATGTCCTGGACTGGTAACGATGCGCAGGCTTGTCGCATTATTTGCCATGCTGCCAGTAGACTCCATTTCTCCCGGAATGCGTCTACGCCAGCGTTAACACCTCTGCACCATTGGTTTAGCGATCTGGCTCCTGCTGCGAAAAAGCATGGCGGTATCCTGACGCGTTGTGCAGNGGTGGCAAATGTACTGCTATCTTCACCCCATGATGAAGTCGTATTACACGGTGACCTACACCACGGCAATATTCTTGATTTCGGAACGAGAGGATGGCTGGCTATCGATCCCAAAGGGCTGCTGGGCGAGCGTGGCTTTGATTACGCCAATATTTTTACTAACCCTGATCTT…	AAGAILLERATGTGSLADMSWTGNDAQACRIICHAASRLHFSRNASTPALTPLHHWFSDLAPAAKKHGGILTRCAXVANVLLSSPHDEVVLHGDLHHGNILDFGTRGWLAIDPKGLLGERGFDYANIFTNPDLAEPTRPVAIEPETFT	MERWRLLRDGELLTTHSSWILPVRQGDMPAMLKVARIPDEEAGYRLLTWWDGQGAARVFASAAGALLMERASGAGDLAQIAWSGQDDEACRILCDTAARLHAPRSGPPPDLHPLQEWFQPLFRLAAEHAALAPAASVARQLLAAPREVCPLHGDLHHENVLDFGDRGWLAIDPHGLLGERTFDYANIFTNPDLSDPGRPLAILPGRLEARLSIVVATTGFEPERLLRWIIAWTGLSAAWFIGDGDGEGEGAAIDLAVNAMARRLLD	55.64	gnl|BL_ORD_ID|841|hsp_num:0	892
EFF1_Assembly_Contig_44706_1 # 1 # 348 # -1 # ID=4706_1;partial=10;start_type=ATG;rbs_motif=GGAG/GAGG;rbs_spacer=5-10bp;gc_cont=0.675	EFF1_Assembly_Contig_44706_1	1	348	-	Loose	400	41.2	Mycobacterium tuberculosis gidB mutation conferring resistance to streptomycin	50	3003470	protein variant model	I55S, L79F	n/a	aminoglycoside antibiotic	antibiotic target alteration	antibiotic resistant gidB	ATGAGTGCATCCACCACCGAANCCCTGCAAGCACGCCTGCAGNANGGTGCGGCTGCGATGGGNCTGGAGCTGTCCGCCCCGCAGCTTGCGCAACTGATGGAGTTTCTGGCCCTGCTGCAAAAGTGGAACAAGGTCTACAACCTGACGGCCGTGCGCGACCCGCAGGAAATGCTGACCCACCACCTGCTCGACAGCCTGGCCGCNGTGCTGCCCTTGCGCCGCCATCTGGCGCAGTTGGCGCAAAGTGGTGCGGTGCAGGGCAGGGGGGTGCGCCTGCTNGATGTGGGCTCNGGCGGTGGCCTGCCCGGTGTGGTGTTTGCCATTCGCTGCCCCGAGCTGGACGTGAGC	MSASTTEXLQARLQXGAAAMXLELSAPQLAQLMEFLALLQKWNKVYNLTAVRDPQEMLTHHLLDSLAXVLPLRRHLAQLAQSGAVQGRGVRLXDVGXGGGLPGVVFAIRCPELDVS	MSPIEPAASAIFGPRLGLARRYAEALAGPGVERGLVGPREVGRLWDRHLLNCAVIGELLERGDRVVDIGSGAGLPGVPLAIARPDLQVVLLEPLLRRTEFLREMVTDLGVAVEIVRGRAEESWVQDQLGGSDAAVSRAVAALDKLTKWSMPLIRPNGRMLAIKGERAHDEVREHRRVMIASGAVDVRVVTCGANYLRPPATVVFARRGKQIARGSARMASGGTA	51.79	gnl|BL_ORD_ID|1988|hsp_num:0	489
EFF1_Assembly_Contig_63969_1 # 3 # 275 # -1 # ID=3969_1;partial=10;start_type=GTG;rbs_motif=AGGA;rbs_spacer=5-10bp;gc_cont=0.689	EFF1_Assembly_Contig_63969_1	3	275	-	Loose	200	162.9	Mycobacterium tuberculosis rpsL mutations conferring resistance to Streptomycin	86.81	3003395	protein variant model	K88R	n/a	aminoglycoside antibiotic	antibiotic target alteration	antibiotic-resistant rpsL	GTGCCAACCATCCAGCAGCTGGTCCGCAAGGGCCGGCAGGACAAGGTCTCCAAGACCAAGGCTCCGGCGCTCAAGGGCAGCCCCCAGCGTCGTGGGGTGTGCACGCGCGTCTACACGACGACCCCGAAGAAGCCGAACTCGGCGCTTCGCAAGGTCGCCCGTGTCCGCCTGACATCCGGCATCGAGATCACCGCCTACATCCCGGGCGTGGGCCACAACCTGCAGGAGCACTCGATCGTGCTCGTGCGTGGCGGCCGCGTCCGCGACCTTCCG	MPTIQQLVRKGRQDKVSKTKAPALKGSPQRRGVCTRVYTTTPKKPNSALRKVARVRLTSGIEITAYIPGVGHNLQEHSIVLVRGGRVRDLP	MPTIQQLVRKGRRDKISKVKTAALKGSPQRRGVCTRVYTTTPKKPNSALRKVARVKLTSQVEVTAYIPGEGHNLQEHSMVLVRGGRVKDLPGVRYKIIRGSLDTQGVKNRKQARSRYGAKKEKG	73.39	gnl|BL_ORD_ID|2004|hsp_num:0	1197
EFF1_Assembly_Contig_12416_1 # 2 # 133 # 1 # ID=2416_1;partial=10;start_type=Edge;rbs_motif=None;rbs_spacer=None;gc_cont=0.712	EFF1_Assembly_Contig_12416_1	2	133	+	Loose	200	73.2	Mycobacterium tuberculosis rpsL mutations conferring resistance to Streptomycin	81.4	3003395	protein variant model	K88R	n/a	aminoglycoside antibiotic	antibiotic target alteration	antibiotic-resistant rpsL	GTCCGCGGCGGTCGCGTCCGCGACCTGCCGGGCGTCCGCTACAAGGTCATCCGCGGNGCNCTCGACACCCAGGGCGTNAAGAACCGCAAGCAGGCNCGNTCNCGCTACGGCGCGAAGAAGGAGAAGGGCTAA	VRGGRVRDLPGVRYKVIRXXLDTQGXKNRKQXXXRYGAKKEKG	MPTIQQLVRKGRRDKISKVKTAALKGSPQRRGVCTRVYTTTPKKPNSALRKVARVKLTSQVEVTAYIPGEGHNLQEHSMVLVRGGRVKDLPGVRYKIIRGSLDTQGVKNRKQARSRYGAKKEKG	34.68	gnl|BL_ORD_ID|2004|hsp_num:0	1197
EFF1_Assembly_Contig_48877_1 # 3 # 242 # 1 # ID=3877_1;partial=10;start_type=Edge;rbs_motif=None;rbs_spacer=None;gc_cont=0.596	EFF1_Assembly_Contig_48877_1	3	242	+	Loose	180	47.8	ykkC	50	3003063	protein homolog model	n/a	n/a	aminoglycoside antibiotic; tetracycline antibiotic; phenicol antibiotic	antibiotic efflux	small multidrug resistance (SMR) antibiotic efflux pump	TTCTGGCTGTTGTCGGTGGCGATGAAATCGTTGCCGGTGGGAACGGCCTATGCGGTCTGGGTCGGCATCGGGGCGGTGGGAACGGCTATCCTGGCGGTGTTCCTGTTCAACGAGCCGGTGAATGCGCTGCGGGTGCTGGGCGTGCTGCTGATNGCGATGATCGTCTTCAGCCCGAACGGTCTGCTGCCGCTGCTGAGAAAAGCAATGAAGGGAAAGGAAAAGACTCATGCTGGAACTTGA	FWLLSVAMKSLPVGTAYAVWVGIGAVGTAILAVFLFNEPVNALRVLGVLLXAMIVFSPNGLLPLLRKAMKGKEKTHAGT	MKWGLVVLAAVFEVVWVIGLKHADSALTWSGTAIGIIFSFYLLMKATHSLPVGTVYAVFTGLGTAGTVLSEIVLFHEPVGWPKLLLIGVLLIGVIGLKLVTQDETEEKGGEA	70.54	gnl|BL_ORD_ID|1726|hsp_num:0	1826
EFF1_Assembly_Contig_103887_1 # 3 # 446 # -1 # ID=3887_1;partial=11;start_type=Edge;rbs_motif=None;rbs_spacer=None;gc_cont=0.615	EFF1_Assembly_Contig_103887_1	3	446	-	Loose	990	191.8	farB	62.5	3003962	protein homolog model	n/a	n/a	antibacterial free fatty acids	antibiotic efflux	major facilitator superfamily (MFS) antibiotic efflux pump	CTTTCGGCGGCCACCTTCATGAACGTGCTGGATTCCTCCATCGCCAATGTGTCACTGCCTGCTATTGCGGGTGACCTGGGCGTGAGCCCCAACCAGGGCACGTGGGTGATCACGAGCTTTGGTGTGGCCAATGCGATCTCACTGCCCCTGACCGGATGGCTGTCGCAGCGATTTGGTCAGGTAAACCTGTTTGTGACCAGCGTCTTGCTGTTTGTGTTGACCAGTTGGATGTGCGGTCTGGCCCCCAACATGACGACACTGATTGTGTTTCGTGCCCTCCAGGGCTTTGTGGCCGGGCCGATGATGCCCTTGGCGCAGTCGCTGCTGCTATCGAGTTATCCGCCCGCGATGGCGGGGACGGCGATGGCCATGTGGGCGATGACGACTCTGGTGGCCCCG…	LSAATFMNVLDSSIANVSLPAIAGDLGVSPNQGTWVITSFGVANAISLPLTGWLSQRFGQVNLFVTSVLLFVLTSWMCGLAPNMTTLIVFRALQGFVAGPMMPLAQSLLLSSYPPAMAGTAMAMWAMTTLVAPVMGPLLGGWITDHIN	MDYPPLKGAALAWVTLSLGLAVFMEVLDTTIANVAVPVIAGNLGAATTQGTWVITSFSVANAVSVPLTGFLAKRIGEVKLFTAAAVGFVITSWLCGIAPNLQSLVVFRILQGFIAGPLIPLSQSLLMASYPPAKRTLALALWAMTVVVAPVLGPILGGWISGNWHWGWIFFINIPIGIISAWITWKHLKYRETETVKMPTDYVGLTLMVVGIGALQMMLDRGKELDWFASGEIITLGVVALVCLSYFIVWELGEKYPIVDLSLFKDRNFTVGVIATSLGFMVYMGTLTLLPLVLQTNLGYTSTWAGLAAAPVGILPVFLSPLIGRFGNKIDMRLFVTASFLTFAFTFYWRTDFYADMDIGNVIWPQFWQGVGVAMFFLPLTTITLSHMKGGQIAAAGSL…	29.13	gnl|BL_ORD_ID|2248|hsp_num:0	2429
EFF1_Assembly_Contig_116993_1 # 3 # 377 # 1 # ID=1993_1;partial=11;start_type=Edge;rbs_motif=None;rbs_spacer=None;gc_cont=0.637	EFF1_Assembly_Contig_116993_1	3	377	+	Loose	990	156.8	farB	60	3003962	protein homolog model	n/a	n/a	antibacterial free fatty acids	antibiotic efflux	major facilitator superfamily (MFS) antibiotic efflux pump	TTTATGAATGTGCTGGACACCACCATCGCCAATGTGTCGATTCCAGCGATTGCCGGCGACCTGGGCGTGTCGTCGTCGCAGGGCACCTGGGTGATTACCTCGTTTGCCGTGGCCAATGCCATTGCCGTGCCGCTGACCGGCTGGCTGACCCAGCGCTTTGGCCAGGTGCGGCTGTTTGTTGTCTCGGTGCTGNTGTTTGTGCTGGCNTCGCTGNTNTGCGGGCTGGCNCCCAATCTGGANNTGCTGATTGCNTTNCGGNTNNTGCAAGGCGCGGTGGCCGGGCCGATGATTCCGCTGTCGCAGGCGCTGTTGCTCAGCTCGTATCCGCCGGCCAAAAGCGGCATGGCGCTGGCCATGTGGTCGATGACCACCATG	FMNVLDTTIANVSIPAIAGDLGVSSSQGTWVITSFAVANAIAVPLTGWLTQRFGQVRLFVVSVLXFVLXSLXCGLXPNLXXLIXXRXXQGAVAGPMIPLSQALLLSSYPPAKSGMALAMWSMTTM	MDYPPLKGAALAWVTLSLGLAVFMEVLDTTIANVAVPVIAGNLGAATTQGTWVITSFSVANAVSVPLTGFLAKRIGEVKLFTAAAVGFVITSWLCGIAPNLQSLVVFRILQGFIAGPLIPLSQSLLMASYPPAKRTLALALWAMTVVVAPVLGPILGGWISGNWHWGWIFFINIPIGIISAWITWKHLKYRETETVKMPTDYVGLTLMVVGIGALQMMLDRGKELDWFASGEIITLGVVALVCLSYFIVWELGEKYPIVDLSLFKDRNFTVGVIATSLGFMVYMGTLTLLPLVLQTNLGYTSTWAGLAAAPVGILPVFLSPLIGRFGNKIDMRLFVTASFLTFAFTFYWRTDFYADMDIGNVIWPQFWQGVGVAMFFLPLTTITLSHMKGGQIAAAGSL…	24.61	gnl|BL_ORD_ID|2248|hsp_num:0	2429
EFF1_Assembly_Contig_29082_1 # 2 # 622 # -1 # ID=4082_1;partial=11;start_type=Edge;rbs_motif=None;rbs_spacer=None;gc_cont=0.594	EFF1_Assembly_Contig_29082_1	2	622	-	Loose	990	263.8	farB	59.02	3003962	protein homolog model	n/a	n/a	antibacterial free fatty acids	antibiotic efflux	major facilitator superfamily (MFS) antibiotic efflux pump	TTTGGCCAGGTGCGCTTGTTTGTGATGAGTGTGCTGCTGTTTGTCATCACCTCGTGGTTGTGCGGGCTGGCGCCCAACATGACCACCTTGATCATCTTTCGGGTGTTGCAGGGCTTGGTGGCCGGGCCCATGATTCCGCTGTCACAGTCGTTGCTGCTGTCGAGTTACCCGCCAGCACTGGCCGGACTGGCCATGGCGCTGTGGTCGATGACCACCTTGATCGCCCCGGTGATGGGGCCGCTGCTGGGCGGCTGGATCACCGACAACATCTCCTGGCCTTGGATTTTTTACATCAACATCCCGGTCGGTTTTGGTGCAGCCTTTATCACCTGGAGTATTTTTCACAAACGNGAGACGCANACCAAGAAGTTGCCGATTGACTCGGTCGGGTTGGCGCTG…	FGQVRLFVMSVLLFVITSWLCGLAPNMTTLIIFRVLQGLVAGPMIPLSQSLLLSSYPPALAGLAMALWSMTTLIAPVMGPLLGGWITDNISWPWIFYINIPVGFGAAFITWSIFHKXETXTKKLPIDSVGLALLVIWVGALQIMLDKGKELDWFHSPEVVALAVVAAVGLAAFLIWELTEEHPVVDLTLFKRRNFWAGVLSLSIGYG	MDYPPLKGAALAWVTLSLGLAVFMEVLDTTIANVAVPVIAGNLGAATTQGTWVITSFSVANAVSVPLTGFLAKRIGEVKLFTAAAVGFVITSWLCGIAPNLQSLVVFRILQGFIAGPLIPLSQSLLMASYPPAKRTLALALWAMTVVVAPVLGPILGGWISGNWHWGWIFFINIPIGIISAWITWKHLKYRETETVKMPTDYVGLTLMVVGIGALQMMLDRGKELDWFASGEIITLGVVALVCLSYFIVWELGEKYPIVDLSLFKDRNFTVGVIATSLGFMVYMGTLTLLPLVLQTNLGYTSTWAGLAAAPVGILPVFLSPLIGRFGNKIDMRLFVTASFLTFAFTFYWRTDFYADMDIGNVIWPQFWQGVGVAMFFLPLTTITLSHMKGGQIAAAGSL…	40.75	gnl|BL_ORD_ID|2248|hsp_num:0	2429
EFF1_Assembly_Contig_108499_1 # 1 # 414 # -1 # ID=3499_1;partial=11;start_type=Edge;rbs_motif=None;rbs_spacer=None;gc_cont=0.449	EFF1_Assembly_Contig_108499_1	1	414	-	Loose	990	144.8	farB	53.62	3003962	protein homolog model	n/a	n/a	antibacterial free fatty acids	antibiotic efflux	major facilitator superfamily (MFS) antibiotic efflux pump	ATGCCACTCAGTCAAACCTTGCTTATGCGTATTTTCCCACCTGAAAAGCAATCGCAAGCGATGGGTATGTGGGCAATGACCACAGTAGTGGGTCCGATTCTTGGACCCATTTTAGGCGGCTCCATTAGTGATAATTGGTCGTGGCATTGGATTTTCTTTATCAATATTCCNGTNGGAATTGGTTGTGCCATTGCGGCTATGCGCTTGCTCAAAACAGCTGAAACCCCAACACAGAAATTGAAAATTGATCGTGGCAGATTGTTGTTATTGGTGCTGTGGATTGGTGCTTTACAGCTGATGCTTGACTTAGGGCATGAACGCGATTGGTTTAACAGTCCATTTATTGTGGTCTTAGCACTCACAGCCTTTGTCGGTTTGATTGTTTTTACCATTTGGGAG…	MPLSQTLLMRIFPPEKQSQAMGMWAMTTVVGPILGPILGGSISDNWSWHWIFFINIXXGIGCAIAAMRLLKTAETPTQKLKIDRGRLLLLVLWIGALQLMLDLGHERDWFNSPFIVVLALTAFVGLIVFTIWELTERH	MDYPPLKGAALAWVTLSLGLAVFMEVLDTTIANVAVPVIAGNLGAATTQGTWVITSFSVANAVSVPLTGFLAKRIGEVKLFTAAAVGFVITSWLCGIAPNLQSLVVFRILQGFIAGPLIPLSQSLLMASYPPAKRTLALALWAMTVVVAPVLGPILGGWISGNWHWGWIFFINIPIGIISAWITWKHLKYRETETVKMPTDYVGLTLMVVGIGALQMMLDRGKELDWFASGEIITLGVVALVCLSYFIVWELGEKYPIVDLSLFKDRNFTVGVIATSLGFMVYMGTLTLLPLVLQTNLGYTSTWAGLAAAPVGILPVFLSPLIGRFGNKIDMRLFVTASFLTFAFTFYWRTDFYADMDIGNVIWPQFWQGVGVAMFFLPLTTITLSHMKGGQIAAAGSL…	27.17	gnl|BL_ORD_ID|2248|hsp_num:0	2429
EFF1_Assembly_Contig_128577_1 # 3 # 341 # 1 # ID=3577_1;partial=11;start_type=Edge;rbs_motif=None;rbs_spacer=None;gc_cont=0.463	EFF1_Assembly_Contig_128577_1	3	341	+	Loose	730	110.2	farA	53.47	3003961	protein homolog model	n/a	n/a	antibacterial free fatty acids	antibiotic efflux	major facilitator superfamily (MFS) antibiotic efflux pump	GATGCACTGATTCAAGACAGCAATGAAAATTCAACGCCAGATGTTCTAGTTGCACAAGCACGCGTACAACAAGCGCAATTGGACTTAGAACGTACCCAAATTAAAGCGCCATTTGATGGGGTGGTGACGCGTCGCAATATTCAAGTTGGTCAACGCATTGCACCGGGAACCACGCTGTTAATGGTAGTGCCTGTGACTCAGCTTTATGTGGATGCTAACTTTAAAGAAAGCCAATTGGCGGGTGTCAAACCGGGTCAAAAAGTTGAGCTTACGTCAGATCTGTATGGTGACAAAGTCAAATTTAAGGGCACAGTGACGGGTTTTTCGGGTGGTACAGGT	DALIQDSNENSTPDVLVAQARVQQAQLDLERTQIKAPFDGVVTRRNIQVGQRIAPGTTLLMVVPVTQLYVDANFKESQLAGVKPGQKVELTSDLYGDKVKFKGTVTGFSGGTG	MDTHTDETKLQNTQAKRKRRLTALTLLFALAAAAAGSAFFLWWQHEEETEDAYVAGRVVQVTPQKGGTVRKVLHDDTDAVKKGDVLAVLDDDNDVLAYERAKNELVQAVRQNRRQNAATSQAGAQVALRRADLARAQDDLRRRSALAESGAVSAEELAHARAAVSQAQAAVKAALAEESSARAALGGQVSLREQPAVQTAIGRLKDAWLNLQRTQIRAPADGQVAKRSVQVGQQVAAGAPLMAVVPLSDVWVDANFKETQLRHMKIGQPAELVSDLYGKQIVYRGRVAGFSAGTGSAFSLIPAQNATGNWIKVVQRVPVRIVLNREDVDRHPLRIGLSMTVKVDTSAAGAPVSKTPGAALPEMESTDWSEVDRTVDEILGQSAP	29.43	gnl|BL_ORD_ID|2247|hsp_num:0	2428
EFF1_Assembly_Contig_62358_2 # 155 # 355 # 1 # ID=2358_2;partial=01;start_type=ATG;rbs_motif=GGA/GAG/AGG;rbs_spacer=5-10bp;gc_cont=0.413	EFF1_Assembly_Contig_62358_2	155	355	+	Loose	500	66.2	bcr-1	51.56	3003801	protein homolog model	n/a	n/a	bicyclomycin	antibiotic efflux	major facilitator superfamily (MFS) antibiotic efflux pump	ATGACAGCATCATCTAACCGTGCAATGCCTATTCTTATTGCATTACTCGCGGCAATCGGTCCTATGGGAATCGATATGTATCTTCCTAGTATTCCTGCTATGGCAACATCTTTAGGAAGTAGCGAAGGTGCTGTTCAACTCAGCTTAATGACTTTTTTTGTAGGCTTGATGCTTGGTCAATTGGTTTATGGACCATTATCT	MTASSNRAMPILIALLAAIGPMGIDMYLPSIPAMATSLGSSEGAVQLSLMTFFVGLMLGQLVYGPLS	MPASASRIQVGSGERRLLLLLSALVAFGPLSIDMYLPSLPAIAADLGASDAQVQRSISGFLVGFCVGMLFYGPLSDRFGRRPVLLAGIALYLFSSLACALADSAGQLVLLRVLQALGGGAASVLARAMVRDLYPLGEAARMLALMHMVTMLAPLAAPLLGGYLMLWAGWRALFVVLALFAGLCLLAVWRVAESHPPERRGGSLAQAFLAYGRLLGDRRALGYVLCMGLAFAGMFAYISAAPFVFIEHFGVRAERFGWFFGLNILGVMLATWCSARLVRRHGPRPLLRAGSLLACVSGLFLLGYAALGERGGLWALVPGLLCFVSVTGLLGANCIASLLALYPGQAGAASAVAVSGQFGLGCLASLAVGWLALPGVLPMALVMAVCGVGSLLALGLALHG…	16.67	gnl|BL_ORD_ID|2395|hsp_num:0	2303
EFF1_Assembly_Contig_1083_1 # 1 # 366 # -1 # ID=1083_1;partial=10;start_type=ATG;rbs_motif=None;rbs_spacer=None;gc_cont=0.481	EFF1_Assembly_Contig_1083_1	1	366	-	Loose	500	107.1	bcr-1	50	3003801	protein homolog model	n/a	n/a	bicyclomycin	antibiotic efflux	major facilitator superfamily (MFS) antibiotic efflux pump	ATGTCGACTACACAGGAAAAAGCGGTCTATTCCAACGCTTGGATTCTCTTACTTGCTTCACTGACTGCACTCGGTCCACTGTCTATTGATATGTATTTGCCAGCTTTGCCACAAATGGCGAATGACTTTGGGGTAAGCACACAAATGGTGGCCAACAGCTTACCTGCGTACTTCTTAGGCTTGGCGATTGGACAACTGATTTATGGACCTGTAAGTGACCGAATTGGGCGGAAAAAACCGCTGTATTTTGGCCTAAGTCTCTACATTATTGCNAGTTTACTGTGTGTGTTTGCAAACAGTGAGTGGAGNCTCATTGCCGCNCGGGTTTTGCAAGCCTTAGGCGGTTGTGTNGGTGTGGTGATTGCC	MSTTQEKAVYSNAWILLLASLTALGPLSIDMYLPALPQMANDFGVSTQMVANSLPAYFLGLAIGQLIYGPVSDRIGRKKPLYFGLSLYIIXSLLCVFANSEWXLIAXRVLQALGGCXGVVIA	MPASASRIQVGSGERRLLLLLSALVAFGPLSIDMYLPSLPAIAADLGASDAQVQRSISGFLVGFCVGMLFYGPLSDRFGRRPVLLAGIALYLFSSLACALADSAGQLVLLRVLQALGGGAASVLARAMVRDLYPLGEAARMLALMHMVTMLAPLAAPLLGGYLMLWAGWRALFVVLALFAGLCLLAVWRVAESHPPERRGGSLAQAFLAYGRLLGDRRALGYVLCMGLAFAGMFAYISAAPFVFIEHFGVRAERFGWFFGLNILGVMLATWCSARLVRRHGPRPLLRAGSLLACVSGLFLLGYAALGERGGLWALVPGLLCFVSVTGLLGANCIASLLALYPGQAGAASAVAVSGQFGLGCLASLAVGWLALPGVLPMALVMAVCGVGSLLALGLALHG…	30.35	gnl|BL_ORD_ID|2395|hsp_num:0	2303
EFF1_Assembly_Contig_35862_1 # 100 # 519 # 1 # ID=862_1;partial=01;start_type=ATG;rbs_motif=TAA;rbs_spacer=5bp;gc_cont=0.369	EFF1_Assembly_Contig_35862_1	100	519	+	Loose	400	147.9	PEDO-3	52.24	3003715	protein homolog model	n/a	n/a	carbapenem	antibiotic inactivation	subclass B1 PEDO beta-lactamase	ATGAAATCTCAGCATTTACTTCTTTTTTTATTTGTTATTTGCACCACAACCCTTTCTGCACAAGCCGATAAGAAGTTGCTAATTGAACCCCTAACAGGGAACTTTTATGTATACACTACTTATAATACATACCAAGAAAGTAAAGTCCGCGCTAATGGTGTTTACTTGGTCACTAAAAAAGGAGTGGTATTATTTGATACACCTTGGGACACTACACAGTTTCAGCCTTTATTAGATAGTATTTATTCTAGGCACCAAAAAAAAGTTATCATGGCTTTTGCAACGCATTGGCATAGCGATAAAACAGCCGGACTAGCGTATTATAAGCAGCTGGGGATTAAGACCTATACTACCCAATTCACCGATGAATTGAGTAAAAAGAACAATGCCAAGAGAGCG…	MKSQHLLLFLFVICTTTLSAQADKKLLIEPLTGNFYVYTTYNTYQESKVRANGVYLVTKKGVVLFDTPWDTTQFQPLLDSIYSRHQKKVIMAFATHWHSDKTAGLAYYKQLGIKTYTTQFTDELSKKNNAKRASFLMTKD	MRYLLSFLLCLSAFASFAQNPKIKIKHLTGDLYVYTTYNTYKGALTDANAVYLVTNKGVVVIDAPWDATQFQPFLDSIQTKHHQKVVLAIATHSHGDRAGGLAFFKSKGIKTYTNKLTDEILKTNKEPRAAYTFTNDTTFTVGQYKINTYYAGKGHTKDNLVVWFPKDKVLFGGCLIKSIEANDLGYIGESDLAAWPKSIEKLKQKYPDTKIVITGHAAWGNRESLDHTLKLLREKK	59.07	gnl|BL_ORD_ID|2074|hsp_num:0	2230
EFF1_Assembly_Contig_6511_1 # 3 # 374 # -1 # ID=1511_1;partial=10;start_type=ATG;rbs_motif=None;rbs_spacer=None;gc_cont=0.508	EFF1_Assembly_Contig_6511_1	3	374	-	Loose	775	135.6	IDC-1	57.39	3005012	protein homolog model	n/a	n/a	carbapenem; cephalosporin	antibiotic inactivation	IDC beta-lactamase	ATGAAAGCCATCTCTGCAGCCGTGCTGCCTGCCATGGAAAAGAACCAGATTCCTGGTATGGCTGTGGCATTGGTATTGGGGGACAAGACTTATGTCTTAAACTATGGCGTGTCAGATGTTGAGAAACAAACACCGGTAACTGACGAGACGATTTTTGAGATTGGCTCTATCAGTAAGACCTTCACAGCCACACTGGCGACGCACGCAGAAGCCACTGGGAAGCTGAAACTGACCGATACAGCAGCAAAGTATTTGCCTGAGTTGTCTGGTACGGACTTCGGTAACTTGCAGCTTTTCCATCTTGGAACGCACACCGTTGGCGGCATTCCTCTGCAGGTGCCTGATGAAGTCCAAACTCGGGAGCAGCTTCTG	MKAISAAVLPAMEKNQIPGMAVALVLGDKTYVLNYGVSDVEKQTPVTDETIFEIGSISKTFTATLATHAEATGKLKLTDTAAKYLPELSGTDFGNLQLFHLGTHTVGGIPLQVPDEVQTREQLL	MPRTESVPSKSLVVRTLLLVFACLFPMAVPAVEDSSRVRAAVDAAILPLMSQHDIPGMAVGLILDGQPYVVTYGVASKETNVPVAEATLFEIGSVSKVFTATLATYAQATGKLSLDDHPGKYLPHLKGAPIDQATLLHLGTYTAGGLPLQFPDEVTGEAAVMNYFRNWTPLAPPGTRREYSNASPGLLGVVAASALDDDFATLMQTTVFPAFGMTDSFIHVPDRKMPDYAWGYRKDRRVRVNEGPLDEQAYGVKTTVSDLLRFVQANIDPNSLEPSMRHAVEATQVGYFRAGTLVQGLGWEKYPYPVSREWLLGGNAKEMLFDPQPAYRLTDQTAGGQYLFNKTGSTGGFATYVAFVPARKIGIVMLANRSYPIPDRVEAAWMILEQLASGTDSN	31.39	gnl|BL_ORD_ID|2806|hsp_num:0	3756
EFF1_Assembly_Contig_49164_1 # 1 # 159 # -1 # ID=4164_1;partial=10;start_type=ATG;rbs_motif=None;rbs_spacer=None;gc_cont=0.667	EFF1_Assembly_Contig_49164_1	1	159	-	Loose	550	63.5	NmcR	64.71	3003665	protein homolog model	n/a	n/a	carbapenem; cephalosporin; cephamycin; penam	antibiotic inactivation	NmcA beta-lactamase	ATGAAGCGCACGCACCTGCCGCTTAACGCGCTGCGCGTTTTCGACGCTGCCGCGCGACATTTGTCGTTCACCAAGGCTGCCGACGAACTCGCGGTGACGCCCGCCGCGGTCGGCCAGCAGATCCGCGCGCTCGAAGACGTGCTCGGCGTCGTGCTGTTC	MKRTHLPLNALRVFDAAARHLSFTKAADELAVTPAAVGQQIRALEDVLGVVLF	MRARLPLNALRAFEASARYLNFTKAGLELHVSQAAVSQQVRTLEQMLGVALFTRVPRGLQLTDEGMHLLPSITEALQMMSSAMDKFHEGKIKEVLTIAVVGTFAIGWLLPRITAFLNENPWIDIRILTHNNVVNLAAEGIDASIRFGTGGWINTENILLFQAPHTVLCSPETSKKLYIPSDLKKVCLLRSYRKEEWNNWFKAAGIDPWTITGPIFDSTRLMIDAVKLGDYAALVPYHMFQKELNERSVAKPFEIYATLGGYWLTLQKSRVNHNSEALNVFKEWIIEHSREFVLKS	17.97	gnl|BL_ORD_ID|1952|hsp_num:0	2072
EFF1_Assembly_Contig_60015_1 # 3 # 95 # -1 # ID=15_1;partial=10;start_type=ATG;rbs_motif=GGA/GAG/AGG;rbs_spacer=5-10bp;gc_cont=0.559	EFF1_Assembly_Contig_60015_1	3	95	-	Loose	550	41.6	NmcR	62.07	3003665	protein homolog model	n/a	n/a	carbapenem; cephalosporin; cephamycin; penam	antibiotic inactivation	NmcA beta-lactamase	ATGACGCGTAGCTATATCCCCCTTAACTCGCTGCGGGCTTTTGAAGCAGCGGCCAGACATCTCAGCTTTACCCGCGCTGCGATTGAGCTCAAC	MTRSYIPLNSLRAFEAAARHLSFTRAAIELN	MRARLPLNALRAFEASARYLNFTKAGLELHVSQAAVSQQVRTLEQMLGVALFTRVPRGLQLTDEGMHLLPSITEALQMMSSAMDKFHEGKIKEVLTIAVVGTFAIGWLLPRITAFLNENPWIDIRILTHNNVVNLAAEGIDASIRFGTGGWINTENILLFQAPHTVLCSPETSKKLYIPSDLKKVCLLRSYRKEEWNNWFKAAGIDPWTITGPIFDSTRLMIDAVKLGDYAALVPYHMFQKELNERSVAKPFEIYATLGGYWLTLQKSRVNHNSEALNVFKEWIIEHSREFVLKS	10.51	gnl|BL_ORD_ID|1952|hsp_num:0	2072
EFF1_Assembly_Contig_110021_1 # 209 # 406 # 1 # ID=21_1;partial=01;start_type=ATG;rbs_motif=None;rbs_spacer=None;gc_cont=0.657	EFF1_Assembly_Contig_110021_1	209	406	+	Loose	550	69.7	NmcR	58.33	3003665	protein homolog model	n/a	n/a	carbapenem; cephalosporin; cephamycin; penam	antibiotic inactivation	NmcA beta-lactamase	ATGAGCTACCGATTGCCGCCACTGTCCGCACTGCGTGCCTTCGAGGCGGCGGCGCGTCATTTGAGTTTCAAGCGGGCGGCTGAGGAGTTGTTTGTCACACCCGCCGCGGTGAGTCAGCAGATCAAGGCGCTGGAGAGCTACCTGGGCGCGCCCTTGTTTCGCCGGCTCCCGCGGGCTCTCGAGCTGTCGGAGCATGGG	MSYRLPPLSALRAFEAAARHLSFKRAAEELFVTPAAVSQQIKALESYLGAPLFRRLPRALELSEHG	MRARLPLNALRAFEASARYLNFTKAGLELHVSQAAVSQQVRTLEQMLGVALFTRVPRGLQLTDEGMHLLPSITEALQMMSSAMDKFHEGKIKEVLTIAVVGTFAIGWLLPRITAFLNENPWIDIRILTHNNVVNLAAEGIDASIRFGTGGWINTENILLFQAPHTVLCSPETSKKLYIPSDLKKVCLLRSYRKEEWNNWFKAAGIDPWTITGPIFDSTRLMIDAVKLGDYAALVPYHMFQKELNERSVAKPFEIYATLGGYWLTLQKSRVNHNSEALNVFKEWIIEHSREFVLKS	22.37	gnl|BL_ORD_ID|1952|hsp_num:0	2072
EFF1_Assembly_Contig_60642_1 # 1 # 174 # -1 # ID=642_1;partial=10;start_type=ATG;rbs_motif=None;rbs_spacer=None;gc_cont=0.724	EFF1_Assembly_Contig_60642_1	1	174	-	Loose	550	44.3	NmcR	55.81	3003665	protein homolog model	n/a	n/a	carbapenem; cephalosporin; cephamycin; penam	antibiotic inactivation	NmcA beta-lactamase	ATGCCCACCGCCATCAAACGCCTGCTGCGCACCTCGCCCCAGCAACTGCGCGCCTTCGAAGCCACGGCGCGCCTCATGTCGGTCACCCAGGCCGCGCGCGAGCTGCATGTGAGCCAGCCCACGGTGAGCGTGCAGCTGCGCGAGCTGGCCGCGCTGGTCGGCGAGCCGCTGTTC	MPTAIKRLLRTSPQQLRAFEATARLMSVTQAARELHVSQPTVSVQLRELAALVGEPLF	MRARLPLNALRAFEASARYLNFTKAGLELHVSQAAVSQQVRTLEQMLGVALFTRVPRGLQLTDEGMHLLPSITEALQMMSSAMDKFHEGKIKEVLTIAVVGTFAIGWLLPRITAFLNENPWIDIRILTHNNVVNLAAEGIDASIRFGTGGWINTENILLFQAPHTVLCSPETSKKLYIPSDLKKVCLLRSYRKEEWNNWFKAAGIDPWTITGPIFDSTRLMIDAVKLGDYAALVPYHMFQKELNERSVAKPFEIYATLGGYWLTLQKSRVNHNSEALNVFKEWIIEHSREFVLKS	19.66	gnl|BL_ORD_ID|1952|hsp_num:0	2072
EFF1_Assembly_Contig_109880_1 # 1 # 222 # -1 # ID=4880_1;partial=10;start_type=ATG;rbs_motif=AGGA/GGAG/GAGG;rbs_spacer=11-12bp;gc_cont=0.707	EFF1_Assembly_Contig_109880_1	1	222	-	Loose	550	65.1	NmcR	53.97	3003665	protein homolog model	n/a	n/a	carbapenem; cephalosporin; cephamycin; penam	antibiotic inactivation	NmcA beta-lactamase	ATGGATGATCCNCTTCTTCGCCTGCCGCCCCTGGACCCGCTGCGCGGCTTTGTCGCGGCGGCCCGCAGCCTCAGCTTCACCCGCGCGGCCACCCAGCTGTGTCTGACCCAGTCGGCGGTGAGCCGCCAGATTCATACCCTCGAGGAAGCGCTCGGGGTGAGCCTGTTCGTGCGCGGCACCCGCAGCCTGTCCCTGACGCCCGAGGGCGAACGCCTGTACCGC	MDDXLLRLPPLDPLRGFVAAARSLSFTRAATQLCLTQSAVSRQIHTLEEALGVSLFVRGTRSLSLTPEGERLYR	MRARLPLNALRAFEASARYLNFTKAGLELHVSQAAVSQQVRTLEQMLGVALFTRVPRGLQLTDEGMHLLPSITEALQMMSSAMDKFHEGKIKEVLTIAVVGTFAIGWLLPRITAFLNENPWIDIRILTHNNVVNLAAEGIDASIRFGTGGWINTENILLFQAPHTVLCSPETSKKLYIPSDLKKVCLLRSYRKEEWNNWFKAAGIDPWTITGPIFDSTRLMIDAVKLGDYAALVPYHMFQKELNERSVAKPFEIYATLGGYWLTLQKSRVNHNSEALNVFKEWIIEHSREFVLKS	25.08	gnl|BL_ORD_ID|1952|hsp_num:0	2072
EFF1_Assembly_Contig_42682_2 # 390 # 527 # 1 # ID=2682_2;partial=01;start_type=ATG;rbs_motif=None;rbs_spacer=None;gc_cont=0.594	EFF1_Assembly_Contig_42682_2	390	527	+	Loose	550	39.7	NmcR	51.28	3003665	protein homolog model	n/a	n/a	carbapenem; cephalosporin; cephamycin; penam	antibiotic inactivation	NmcA beta-lactamase	ATGAAGATACAGCCCCTCCCGCCATTCAGGGCCTTGGTTGCCTTTGAGGCAACCGCACGGCTCGGGAGCTTTTCCCGTGCAGCAGACGAATTGAACGTCACCCAAGGGGCGATCAGCCGGCAGATCGCTCTTCTTGAG	MKIQPLPPFRALVAFEATARLGSFSRAADELNVTQGAISRQIALLE	MRARLPLNALRAFEASARYLNFTKAGLELHVSQAAVSQQVRTLEQMLGVALFTRVPRGLQLTDEGMHLLPSITEALQMMSSAMDKFHEGKIKEVLTIAVVGTFAIGWLLPRITAFLNENPWIDIRILTHNNVVNLAAEGIDASIRFGTGGWINTENILLFQAPHTVLCSPETSKKLYIPSDLKKVCLLRSYRKEEWNNWFKAAGIDPWTITGPIFDSTRLMIDAVKLGDYAALVPYHMFQKELNERSVAKPFEIYATLGGYWLTLQKSRVNHNSEALNVFKEWIIEHSREFVLKS	15.59	gnl|BL_ORD_ID|1952|hsp_num:0	2072
EFF1_Assembly_Contig_179524_1 # 86 # 247 # 1 # ID=4524_1;partial=01;start_type=ATG;rbs_motif=None;rbs_spacer=None;gc_cont=0.685	EFF1_Assembly_Contig_179524_1	86	247	+	Loose	550	45.4	NmcR	50.94	3003665	protein homolog model	n/a	n/a	carbapenem; cephalosporin; cephamycin; penam	antibiotic inactivation	NmcA beta-lactamase	ATGCGCCGCACCCTGCCCTCCACCCAAGCCCTGGCCTGCTTTGAAGCCGCCGCCCGCCACGAGAGCTACACCCGCGCCGCGCAAGAGCTGTCGCTGACGCANAGCGCGGTGTCGCGGCAAATTCTGGCGCTGGAGGATTTTTTGGGCGTGGCGCTGTTCCGG	MRRTLPSTQALACFEAAARHESYTRAAQELSLTXSAVSRQILALEDFLGVALFR	MRARLPLNALRAFEASARYLNFTKAGLELHVSQAAVSQQVRTLEQMLGVALFTRVPRGLQLTDEGMHLLPSITEALQMMSSAMDKFHEGKIKEVLTIAVVGTFAIGWLLPRITAFLNENPWIDIRILTHNNVVNLAAEGIDASIRFGTGGWINTENILLFQAPHTVLCSPETSKKLYIPSDLKKVCLLRSYRKEEWNNWFKAAGIDPWTITGPIFDSTRLMIDAVKLGDYAALVPYHMFQKELNERSVAKPFEIYATLGGYWLTLQKSRVNHNSEALNVFKEWIIEHSREFVLKS	18.31	gnl|BL_ORD_ID|1952|hsp_num:0	2072
EFF1_Assembly_Contig_110695_1 # 140 # 403 # 1 # ID=695_1;partial=01;start_type=ATG;rbs_motif=None;rbs_spacer=None;gc_cont=0.678	EFF1_Assembly_Contig_110695_1	140	403	+	Loose	550	56.6	NmcR	50.79	3003665	protein homolog model	n/a	n/a	carbapenem; cephalosporin; cephamycin; penam	antibiotic inactivation	NmcA beta-lactamase	ATGCCCTGCGCGCATCAATCGCAGCCCTTCCCTTTTCTGGCCCTGTTCCATTTCATGCAGCCTTCAGCACACCCCATGCGCACCCGCCCGATCGCCGCCGGACAGTTGCGCGCCTTCGAGGCGGTCGCCCGCCACCTCAATTTCCGCATGGCCGCCGAGGAGCTGGCGCTGACCCAGTCGGCCGTCAGCCGGCAGATCCAGAGCCTGGAAGACGATGTGGGCGTGGGCCTGTTCCTGCGCCTCACCCGGGCGGTGGAGCTGACC	MPCAHQSQPFPFLALFHFMQPSAHPMRTRPIAAGQLRAFEAVARHLNFRMAAEELALTQSAVSRQIQSLEDDVGVGLFLRLTRAVELT	MRARLPLNALRAFEASARYLNFTKAGLELHVSQAAVSQQVRTLEQMLGVALFTRVPRGLQLTDEGMHLLPSITEALQMMSSAMDKFHEGKIKEVLTIAVVGTFAIGWLLPRITAFLNENPWIDIRILTHNNVVNLAAEGIDASIRFGTGGWINTENILLFQAPHTVLCSPETSKKLYIPSDLKKVCLLRSYRKEEWNNWFKAAGIDPWTITGPIFDSTRLMIDAVKLGDYAALVPYHMFQKELNERSVAKPFEIYATLGGYWLTLQKSRVNHNSEALNVFKEWIIEHSREFVLKS	29.83	gnl|BL_ORD_ID|1952|hsp_num:0	2072
EFF1_Assembly_Contig_12957_1 # 3 # 644 # -1 # ID=2957_1;partial=10;start_type=ATG;rbs_motif=None;rbs_spacer=None;gc_cont=0.721	EFF1_Assembly_Contig_12957_1	3	644	-	Loose	550	218.4	NmcR	50	3003665	protein homolog model	n/a	n/a	carbapenem; cephalosporin; cephamycin; penam	antibiotic inactivation	NmcA beta-lactamase	ATGCACTTGCCGCTCAACGCCCTGCGTGCCTTCGAGGCCTCGGCCCGCCACCTGAACCTCACGCGCGCCGCCCAGGAGCTGCACGTGACCCAGACCGCCGTGAGCCAGCACATCCGCAAGCTGGAAGACCGGCTGGGCAAACCGCTGTTCCGGCGCCTGCCGCGCGGACTGGCGCTGACGGACGAAGGCCAGGCCCTGCTACCGGTGGTGGTGGAATCGTTCGGCAACCTGCAACGCGCCCTGGAGAAGCTGGGCGACACCCGCCCGCGCGAGGTGCTGACCGTGGGGGCCGTGGGCACCTTTGCCGTGGGCTGGCTGCTGCCCCGGCTGCGCGACTTTCAGCAGGCCTGCCCCTTTGTGGACCTGCGCCTGCTCACGCACAACAACCGGGTGGACATG…	MHLPLNALRAFEASARHLNLTRAAQELHVTQTAVSQHIRKLEDRLGKPLFRRLPRGLALTDEGQALLPVVVESFGNLQRALEKLGDTRPREVLTVGAVGTFAVGWLLPRLRDFQQACPFVDLRLLTHNNRVDMAGEGLDYAIRFGDGAWHGTQADRIMDAPMSVMCXPALAHGLRTAADLARQPLLRSYRTDEWXAWXDXXXAPCPVVRGAVFD	MRARLPLNALRAFEASARYLNFTKAGLELHVSQAAVSQQVRTLEQMLGVALFTRVPRGLQLTDEGMHLLPSITEALQMMSSAMDKFHEGKIKEVLTIAVVGTFAIGWLLPRITAFLNENPWIDIRILTHNNVVNLAAEGIDASIRFGTGGWINTENILLFQAPHTVLCSPETSKKLYIPSDLKKVCLLRSYRKEEWNNWFKAAGIDPWTITGPIFDSTRLMIDAVKLGDYAALVPYHMFQKELNERSVAKPFEIYATLGGYWLTLQKSRVNHNSEALNVFKEWIIEHSREFVLKS	72.54	gnl|BL_ORD_ID|1952|hsp_num:0	2072
EFF1_Assembly_Contig_141365_1 # 172 # 312 # 1 # ID=1365_1;partial=01;start_type=ATG;rbs_motif=GGA/GAG/AGG;rbs_spacer=5-10bp;gc_cont=0.560	EFF1_Assembly_Contig_141365_1	172	312	+	Loose	550	42.4	NmcR	50	3003665	protein homolog model	n/a	n/a	carbapenem; cephalosporin; cephamycin; penam	antibiotic inactivation	NmcA beta-lactamase	ATGTCGGATTTTCCACCCATTGCCAGTTTGCGAAGCTTTGAAGCCGTCGCCCGTCTTGGCAGCGTGACGCTGGCGGCGAAAGAACTCCACGTTACCCATTCCGCAATCAGCCAGCAGATCAAACTGCTGGAGGAGATGGTG	MSDFPPIASLRSFEAVARLGSVTLAAKELHVTHSAISQQIKLLEEMV	MRARLPLNALRAFEASARYLNFTKAGLELHVSQAAVSQQVRTLEQMLGVALFTRVPRGLQLTDEGMHLLPSITEALQMMSSAMDKFHEGKIKEVLTIAVVGTFAIGWLLPRITAFLNENPWIDIRILTHNNVVNLAAEGIDASIRFGTGGWINTENILLFQAPHTVLCSPETSKKLYIPSDLKKVCLLRSYRKEEWNNWFKAAGIDPWTITGPIFDSTRLMIDAVKLGDYAALVPYHMFQKELNERSVAKPFEIYATLGGYWLTLQKSRVNHNSEALNVFKEWIIEHSREFVLKS	15.93	gnl|BL_ORD_ID|1952|hsp_num:0	2072
EFF1_Assembly_Contig_146342_1 # 2 # 301 # 1 # ID=1342_1;partial=11;start_type=Edge;rbs_motif=None;rbs_spacer=None;gc_cont=0.683	EFF1_Assembly_Contig_146342_1	2	301	+	Loose	550	38.1	NmcR	50	3003665	protein homolog model	n/a	n/a	carbapenem; cephalosporin; cephamycin; penam	antibiotic inactivation	NmcA beta-lactamase	CACATGACGCAGCCGGCATTCAGCCGCCGGGTGCGCGCGCTGGAAGAGTGGCTGGGCGTGGAGTTGTTCGACCGCAGCTCGCAACCTGCGCAGTTGACCGAGGTGGGGCAGTGGTTTCGCCAGGTGGCGCGGGATTTGCAGGCCGACGTCGCCCGCATCCCCGGCGAAGCGCGCAACATCGTGGAAGCCAGCTCCACGACGCTGCGATTTGCCGCGACGCATGCGCTGTCGTTCACCTTCCTGCCGCGCTGGTTGCGCGCGCTGGAGATGCGCACCGCGATCGGGCCCATTCAGCTCGAC	HMTQPAFSRRVRALEEWLGVELFDRSSQPAQLTEVGQWFRQVARDLQADVARIPGEARNIVEASSTTLRFAATHALSFTFLPRWLRALEMRTAIGPIQLD	MRARLPLNALRAFEASARYLNFTKAGLELHVSQAAVSQQVRTLEQMLGVALFTRVPRGLQLTDEGMHLLPSITEALQMMSSAMDKFHEGKIKEVLTIAVVGTFAIGWLLPRITAFLNENPWIDIRILTHNNVVNLAAEGIDASIRFGTGGWINTENILLFQAPHTVLCSPETSKKLYIPSDLKKVCLLRSYRKEEWNNWFKAAGIDPWTITGPIFDSTRLMIDAVKLGDYAALVPYHMFQKELNERSVAKPFEIYATLGGYWLTLQKSRVNHNSEALNVFKEWIIEHSREFVLKS	33.9	gnl|BL_ORD_ID|1952|hsp_num:0	2072
EFF1_Assembly_Contig_87331_1 # 145 # 345 # -1 # ID=2331_1;partial=01;start_type=Edge;rbs_motif=None;rbs_spacer=None;gc_cont=0.308	EFF1_Assembly_Contig_87331_1	145	345	-	Loose	700	87.8	ADC-15	65.08	3003859	protein homolog model	n/a	n/a	cephalosporin	antibiotic inactivation	ADC beta-lactamase without carbapenemase activity	TCAAATCCAGTTGTAAAGGATATTAGTCAGTCAAAATCCAAAGTTTTTCATAAAACTGGTTCTACTAATGGTTTTGGAACTTACGTTCTTTTTATTCCTGAAAAAGGCTTTGGGCTAGTCATGTTAATGAATAAAAGAATCCCAAATGAAGAACGGATAAAAGCGGCATACAAAGTATTCAAAACAGTAAAAAGTATTTAA	SNPVVKDISQSKSKVFHKTGSTNGFGTYVLFIPEKGFGLVMLMNKRIPNEERIKAAYKVFKTVKSI	MRFKKISCLLLSPLFIFNTSIYAGNTPKDQEIKKLVDQNFKPLLDKYDVPGMAVGVIQNNKKYETYYGLQSVQDKKAVNSSTIFELGSVSKLFTATAGGYAKTKGTISFKDTTGKYWKELKNTPIDQVNLFQLATYTSGNLGLQFPDEVQTDQQVLTFFKDWKPKNSIGEYRQYSNPSIGLFGKVVALSMNKPFDQLLEKTIFPDLGLKHSYVNVPKTQMQNYAFGYNQENQPIRVNPGPLDAPAYGVKSTLPDMLKFINANLNPQKYPKDIQRAINETHQGFYQVGTMYQALGWEEFSYPAPLQTLLDSNSEQIVMKPNKVTAISKEPSVKIFHKTGSTNGFGTYVVFIPKENIGLVMLTNKRIPNEERIKAAYAVLNAIKK	17.23	gnl|BL_ORD_ID|2504|hsp_num:0	2345
EFF1_Assembly_Contig_46882_1 # 2 # 394 # 1 # ID=1882_1;partial=11;start_type=Edge;rbs_motif=None;rbs_spacer=None;gc_cont=0.310	EFF1_Assembly_Contig_46882_1	2	394	+	Loose	700	174.9	ADC-21	61.24	3003865	protein homolog model	n/a	n/a	cephalosporin	antibiotic inactivation	ADC beta-lactamase without carbapenemase activity	AGTAAATATTGGCCTGCATTACAAAAGTCAGAGATTAATAAGGTTAACTTACTGAAATTGGTAACCTATACAAGTGGTAATTTACCATTACAATTTTCAGATAGTGTAAAAACAAATGAGCAAGTTTTAGAATATTTCCAAAATTGGCATATAAAAAATCCCCCTGGTNAATATCGTCAATATTCAAATCCAAGTATAGGGTTGTTTGGCGAAATAACAGCAAGATCAATGAAAGTTCCTTTCACATCATTATTAGAACAAGTAATTTTTCCAAAATTTAATTTGAAACATACTTATGTCAATGTTCCTGAAGAACAAAAAGAACATTATGCTTTTGGTTATGATCAGAAGAATAACCCTATTAGAGTTAGCCCNGGTGCTTTAGATGCTCAA	SKYWPALQKSEINKVNLLKLVTYTSGNLPLQFSDSVKTNEQVLEYFQNWHIKNPPGXYRQYSNPSIGLFGEITARSMKVPFTSLLEQVIFPKFNLKHTYVNVPEEQKEHYAFGYDQKNNPIRVSXGALDAQ	MRFKKISCLLLSPLFIFSTSIYAGNTPKDQEIKKLVDQNFKPLLDKYDVPGMAVGVIQNNKKYEMYYGLQSVQDKKAVSSSTIFELGSVSKLFTATAGGYAKNKGKISFDDTPGKYWKELKNTPIDQVNLLQLATYTSGNLALQFPDEVQTDQQVLTFFKDWKLKNPIGEYRQYSNPSIGLFGKVVALSMNKPFDQVLEKTIFPDLGLKHSYVNVPKTQMQNYAFGYNQENQPIRVNPGPLDAPAYGVKSTLPDMLSFINANINPQKYPADIQRAINETHQGFYQVGTMYQALGWEEFSYPAPLQTLLDSNSEQIVMKPNKVTAISKEPSIKMFHKTGSTNGFGTYVVFIPKENIGLVMLTNKRIPNEERIKAAYAVLNAIKK	34.2	gnl|BL_ORD_ID|2426|hsp_num:0	2351
EFF1_Assembly_Contig_38379_1 # 2 # 337 # -1 # ID=3379_1;partial=10;start_type=ATG;rbs_motif=TAA;rbs_spacer=10bp;gc_cont=0.336	EFF1_Assembly_Contig_38379_1	2	337	-	Loose	700	83.6	ADC-44	56.52	3003876	protein homolog model	n/a	n/a	cephalosporin	antibiotic inactivation	ADC beta-lactamase without carbapenemase activity	ATGAGATTATATGTGTTCTCCTTATTGAANAAATTTAANNTAATGNTTTTTAATCAAAAANANNTTTNNCAAGCANGCNTNATTACNATGNTTATNGGTTTTGGNATGNATTTANATGCAANTGAAGTCAGTCAAAATGAGAANAATATTGAAAAANTTGTTACCCAATCATTTAAGCCACTTATAGATGAGTATGGTGTAGCTGGTATGGCTATAGGCGTAATTTACAACGGTAAAAGTTATGAAAAATATTATGGTGTCCGATCTAAAGATACAAATGAAAGCGTAAATAGTCAGACACTTTTTGAGTTAGGGTCTTTAAGTAAAACTTTTACT	MRLYVFSLLXKFXXMXFNQKXXXQAXXIXMXXGFXMXLXAXEVSQNEXNIEKXVTQSFKPLIDEYGVAGMAIGVIYNGKSYEKYYGVRSKDTNESVNSQTLFELGSLSKTFT	MRFKKISCLLLPPLFIFSTSIYAGNTSKEQEIKKLVDQNFKPLLDKYNVPGMAVGVIQNNKKYEMYYGLQSVQDKKAVNSSTIFELGSVSKLFTATAGGYAKTKGTISFKDTPGKYWKELKNTPIDQVNLLQLATYTSGNLGLQFPDEVQTDQQVLTFFKDWKPKNSIGEYRQYSNPSIGLFGKVVALSMNKPFDQVLEKTIFPGLSLKHSYVNVPKTQMQNYAFGYNQENQPIRVNPGPLDAPAYGVKSTLPDMLKFINANLNPQKYPKDIQRAINETHQGFYQVGTMYQALGWEEFSYPAPLQTLLDSNSEQIVMKPNKVTAISKEPSIKMFHKTGSTNGFGTYVVFIPKENIGLVMLTNKRIPNEERIKAAYAVLNAIKK	29.24	gnl|BL_ORD_ID|2510|hsp_num:0	2360
EFF1_Assembly_Contig_23724_1 # 1 # 327 # 1 # ID=3724_1;partial=10;start_type=Edge;rbs_motif=None;rbs_spacer=None;gc_cont=0.324	EFF1_Assembly_Contig_23724_1	1	327	+	Loose	500	121.7	ADC-58	55.77	3004618	protein homolog model	n/a	n/a	cephalosporin	antibiotic inactivation	ADC beta-lactamase without carbapenemase activity	ACATATGCCAATAATCAAGGTAAAATATCGTTCAACGATCATCCTAGTAAATACGTCCCTGCTTTAAAAAATTCAGAAATTGATAAGGTAAATTTATTAGAGTTATTAACTTATACAAGTGGCAATTTNCCATTACAATTNCCAGATAATATCAAAACTGATAAGCAAATATTAGAGTATTTCAAAAATTGGAAAGTAAAGAATCCTCCTGGTACTTATCGTGAATACTCAAANCCAAGTATAGGNCTNTTNGGGTANNTAACTGCAAAATCGATGAATNTCTCNNTTTCTNTCATTNTTAGAGNANATTATTTTTCCTCAACTTAA	TYANNQGKISFNDHPSKYVPALKNSEIDKVNLLELLTYTSGNXPLQXPDNIKTDKQILEYFKNWKVKNPPGTYREYSXPSIXXXGXXTAKSMNXXXSXIXRXXYFSST	MRFKKISCLLLSPLFIFSTSIYAGNTPKDQEIKKLVDQNFKPLLEKYDVPGMAVGVIQNNKKYEMYYGLQSVQDKKAVNSSTIFELGSVSKLFTATAGGYAKNKGKISFDDTPGKYWKELKNTPIDQVNLLQLATYTSGNLALQFPDEVKTDQQVLTFFKDWKPKNPIGEYRQYSNPSIGLFGKVVALSMNKPFDQVLEKTIFPALGLKHSYVNVPKTQMQNYAFGYNQENQPIRVNPGPLDAPAYGVKSTLPDMLSFIHANFNPQKYPADIQRAINETHQGRYQVNTMYQALGWEEFSYPAPLQTLLDSNSEQIVMKPNKVTAISKEPSVKMYHKTGSTNGFGTYVVFIPKENIGLVMLTNKRIPNEERIKAAYVVLNAIKK	28.2	gnl|BL_ORD_ID|2129|hsp_num:0	3316
EFF1_Assembly_Contig_23724_2 # 368 # 829 # 1 # ID=3724_2;partial=01;start_type=ATG;rbs_motif=AGxAG;rbs_spacer=5-10bp;gc_cont=0.351	EFF1_Assembly_Contig_23724_2	368	829	+	Loose	700	175.6	ADC-22	55.56	3003866	protein homolog model	n/a	n/a	cephalosporin	antibiotic inactivation	ADC beta-lactamase without carbapenemase activity	ATGAACTATGCTTTTGGTTATGATGAAAATAANAAGCCAATTCGAGTTAATCCTGGTCCATTGTCGGATGAAGCATATGGCGTTAAATCAACACTCCCAGATATGCTTAAGTTTGTAAATTCGAATCTTAATGTAGATACAAATAGCCCTGCTATGAAAAAAGCTATACTGGATACACACAAAGGATATTTTAAAGTTTCTGATAGCGGTATGACACAAGCACTTGGATGGGAAATGTTTTCTTATCCCACTACTTCTGAAATTCTACAGGCTAGTAATTCAAAACAAATCTTATTGGGNTNAAATCCTGTTGTAAAAGANTTNTCGCAACCAAAATCTAAAGTTTTTCATAAAACNGGNTCNACTAATGGCTTNGGGGCNTATNTTTTATTTATTCCA…	MNYAFGYDENXKPIRVNPGPLSDEAYGVKSTLPDMLKFVNSNLNVDTNSPAMKKAILDTHKGYFKVSDSGMTQALGWEMFSYPTTSEILQASNSKQILLXXNPVVKXXSQPKSKVFHKXXXTNGXGXYXLFIPEEXFGLVMLMNKKIPNVDRIK	MRFKKISCLLLPPLFIFSTSIYAGNTPKDREIKKLVDQNFKPLLDKYDVPGMAVGVIQNNKKYETYYGLQSVQDKKAVSSSTIFELGSVSKLFTATAGGYAKNKGKISFDDTPGKYWKELKNTPIDQVNLLQLATYTSGNLALQFPDEVQTDQQVLTFFKDWKPKNSIGEYRQYSNPSIGLFGKVVALSMNKPFDQVLEKTIFPDLGLKHSYVNVPKTQMQNYAFGYNQENQPIRVNPGPLDAPAYGVKSTLPDMLKFINANLNTQKYPKDIQRAINETHQGFYQVGTMYQALGWEEFSYPAPLQTLLDSNSEQIVMKPNKVTAISKEPSVKMFHKTGSTNGFGTYVVFIPKENIGLVMLTNKRIPNEERIKAAYAVLNAIKK	40.21	gnl|BL_ORD_ID|2427|hsp_num:0	2352
EFF1_Assembly_Contig_74591_1 # 3 # 440 # 1 # ID=4591_1;partial=11;start_type=Edge;rbs_motif=None;rbs_spacer=None;gc_cont=0.438	EFF1_Assembly_Contig_74591_1	3	440	+	Loose	600	241.9	cepA	78.77	3003559	protein homolog model	n/a	n/a	cephalosporin	antibiotic inactivation	cepA beta-lactamase	TTAGCATTGGCCGATTATATGGGAAAACAGAAGCAATCGCTGGAAACCCGGTTACCCATTAAAAAATCGGATTTAAAGCCGGATACTTACAGTCCGCTACGAGATAAATATCCACAGGGCGGAATTGAAATGAGTATTGCCGACCTGCTAAAATATACACTCCAACAGAGTGACAACAATGCCTGCGATATTCTTTTTGATTATCAGGGAGGTCCGGATGCCGTAAACAAGTATATCCATTCACTNGGAATTCGGGAATGTGCCATNGNCGGTACNGAAACTGCCATGCACGAAGACTTGAACCTATGTTATGAAAACTGGACTACTCCGTTAGCCGCAGCCGAATTAGTGGAAATATTCCGTAAGAAGCCATTGTTTCCCAAAGTGTACAAAGACTTC…	LALADYMGKQKQSLETRLPIKKSDLKPDTYSPLRDKYPQGGIEMSIADLLKYTLQQSDNNACDILFDYQGGPDAVNKYIHSXGIRECAXXGXETAMHEDLNLCYENWTTPLAAAELVEIFRKKPLFPKVYKDFIFQTMXXCQTGQD	MQKRLIHLSIIFFLLCPALVVAQNSPLETQLKKAIEGKKAEIGIAVIIDGQDTITVNNDIHYPMMSVFKFHQALALADYMHHQKQPLETRLLIKKSDLKPDTYSPLRETYPQGGIEMSIADLLKYTLQQSDNNACDILFNYQGGPDAVNKYLHSLGIRECAVIHTENDMHKNLEFCYQNWTTPLAAAKLLEIFRNENLFDKEYKNFIYQTMVECQTGQDRLIAPLLDKKVTMGHKTGTGDRNAKGQQIGCNDIGFILLPDGHAYSIAVFVKDSEADNRENSEIIAEISRIVYEYVTQQID	48.67	gnl|BL_ORD_ID|1582|hsp_num:0	1677
EFF1_Assembly_Contig_1068_3 # 2189 # 3064 # -1 # ID=1068_3;partial=00;start_type=ATG;rbs_motif=GGAG/GAGG;rbs_spacer=5-10bp;gc_cont=0.576	EFF1_Assembly_Contig_1068_3	2189	3064	-	Loose	500	499.2	CTX-M-95	89.66	3001955	protein homolog model	n/a	n/a	cephalosporin	antibiotic inactivation	CTX-M beta-lactamase	ATGATGACCCTGGGCGTTCGCCGGACAATGTTAATGATGATGGCCACTNTTCCGCTACTGCTTGGCAGTACGGCACTGTACGCCGGGACCAGCAGCGTGCAGCAAAAGCTGGAAGCGTTGGAGAAAAGCACGGGCGGACGGCTGGGNGTGGCGCTGATTAACACCGCTGATGATTCGCAAATTGTCTATCGCGCAGACGAGCGCTTTGCGATGTGCAGCACCAGTAAGGTGATGGCGGCAGCGGCGGTGCTCAAGCAGAGCGAAAGTGATAAGACGCTTTTAAATCAGCGTGTTGAAATTAAGAAGAGCGATCTGATTAACTACAATCCGATAGCCGAAAAGCACGTTAACGGCACCATGACGCTGGCGGAACTTAGCGCGGCGGCGCTGCAGTACAGC…	MMTLGVRRTMLMMMATXPLLLGSTALYAGTSSVQQKLEALEKSTGGRLXVALINTADDSQIVYRADERFAMCSTSKVMAAAAVLKQSESDKTLLNQRVEIKKSDLINYNPIAEKHVNGTMTLAELSAAALQYSDNTAMNKLIAHLGGPDKVTAFARSLGDETFRLDRTEPTLNTAIPGDPRDTTTPLAMAQTLRNLTLGKALAETQRAQLVTWLKGNTTGSASIQAGLPTSWVVGDKTGSGDYGTTNDIAVIWPEDHAPLILVTYFTQPXQKAESXRDVLAAAAKIVTXGL	MMTQSIRRSMLTVMATLPLLFSSATLHAQTNSVQQQLEALEKSSGGRLGVALINTADNSQILYRADERFAMCSTSKVMAAAALLKQSESDKHLLNQRVEIKKSDLVNYNPIAEKHVNGTMTLAELGAAALQYSDNTAMNKLIAHLGGPDKVTAFARSLGDETFRLDRTEPTLNTAIPGDPRDTTTPLAMAQTLKNLTLGKALAETQRAQLVTWLKGNTTGSASIQAGLPKSWVVGDKTGSGDYGTTNDIAVIWPENHAPLVLVTYFTQPEQKAESRRDVLAAAAKIVTHGF	100	gnl|BL_ORD_ID|1534|hsp_num:0	1627
EFF1_Assembly_Contig_38145_2 # 239 # 772 # 1 # ID=3145_2;partial=00;start_type=GTG;rbs_motif=GGxGG;rbs_spacer=5-10bp;gc_cont=0.715	EFF1_Assembly_Contig_38145_2	239	772	+	Loose	500	172.6	CTX-M-38	56.8	3001900	protein homolog model	n/a	n/a	cephalosporin	antibiotic inactivation	CTX-M beta-lactamase	GTGGGCGAGCTGTGCGCTGCCACCGTGAGCCTGAGCGACAACACCGCCGCCAATGTGTTGCTGGCCCGCCATGGGGGGCCGGCCGGGTTCACCGCATTCGTGCGTTCGTTGGGTGACCCGATCACCCGGCTGGACCGCACCGAGCCCACGCTGAATGAGGCTGCCGTGGGCGACCCGCGTGACACCACCACGCCGCTGGCCATGCTGCAGACCCTGCAGAAACTGGTGCTGGGCAACGCGCTCAGTCCCACGTCCCGGGCCTGGCTGCAGCGCTGGCTGGTGGAGACCAGCACGGGCGACAAACGGCTGCGCGCCGGTGTGCCGGGCTGGAAGGTGGGTGACAAGACAGGCACGGCGGGCGACAGCGGCACGGCCAACGACATCGGCGTGCTGTGGCCG…	MGELCAATVSLSDNTAANVLLARHGGPAGFTAFVRSLGDPITRLDRTEPTLNEAAVGDPRDTTTPLAMLQTLQKLVLGNALSPTSRAWLQRWLVETSTGDKRLRAGVPGWKVGDKTGTAGDSGTANDIGVLWPQGGGXPVLVTCYLTRSMASPEQRDAAIAQVARAVAAARETFTRA	MVTKRVQRMMFAAAACIPLLLGSAPLYAQTSAVQQKLAALEKSSGGRLGVALIDTADNTQVLYRGDERFPMCSTSKVMAAAAVLKQSETQKQLLNQPVEIKPADLVNYNPIAEKHVNGTMTLAELSAAALQYSDNTAMNKLIAQLGGPGGVTAFARAIGDETFRLDRTEPTLNTAIPGDPRDTTTPRAMAQTLRQLTLGHALGETQRAQLVTWLKGNTTGAARIRAGLPTSWTVGDKTGSGDYGTTNDIAVIWPQGRAPLVLVTYFTQPQQNAESRRDVLASAARIIAEGL	60.82	gnl|BL_ORD_ID|179|hsp_num:0	192
EFF1_Assembly_Contig_105498_1 # 3 # 431 # -1 # ID=498_1;partial=11;start_type=Edge;rbs_motif=None;rbs_spacer=None;gc_cont=0.557	EFF1_Assembly_Contig_105498_1	3	431	-	Loose	500	40.4	AIM-1	54.05	3000853	protein homolog model	n/a	n/a	cephalosporin; cephamycin; penam	antibiotic inactivation	AIM beta-lactamase	CTTCGCTGGCATCACCTACGGCCAGAAGGAGTGATTCTCAGTCATGAGCACCTCGACCATGCAGGAGGCCTCGCGTCGTTGCAAAAAGCATGGCCGGATATATGGGTAAGAAGTCCGTTACGCAGGACGGGGCACCGCCCTTGTTTTCGTGGGCAAAAATGGGAATGGCAGGGATTAACCTTCACCGTCCACTGGCCTCCTGAAAATTACCCGGCCCAGGGGAATAACCATTCCTGTGTGGTAAAGGTGGACGATGGGGAGCAAAGCGTTCTGCTAACAGGGGACATTGAAGTGCAGGCGGAACAGGCTATGCTTAGCCATTACTGGCGTCATCTGAGGGCCACGCTCATACAGGTGCCCCATCATGGCAGCAATACCTCGTCTTCATTGCCGCTGGTA…	LRWHHLRPEGVILSHEHLDHAGGLASLQKAWPDIWVRSPLRRTGHRPCFRGQKWEWQGLTFTVHWPPENYPAQGNNHSCVVKVDDGEQSVLLTGDIEVQAEQAMLSHYWRHLRATLIQVPHHGSNTSSSLPLVQRVEGQIALD	MKRRFTLLGSVVALALSSTALASDAPASRGCADDAGWNDPAMPLKVYGNTWYVGTCGISALLVTSDAGHILVDAATPQAGPQILANIRALGFRPEDVRAIVFSHEHFDHAGSLAELQKATGAPVYARAPAIDTLKRGLPDRTDPQFEVAEPVAPVANIVTLADDGVVSVGPLALTAVASPGHTPGGTSWTWRSCEGDDCRQMVYADSLTAISDDVFRYSDDAAHPGYLAAFRNTLARVAALDCDILVTPHPSASGLWNRIGPRAAAPLMDTTACRRYAQGARQRLEKRLAEEAATSPSSGARP	47.19	gnl|BL_ORD_ID|666|hsp_num:0	707
EFF1_Assembly_Contig_11750_2 # 379 # 1131 # -1 # ID=1750_2;partial=01;start_type=Edge;rbs_motif=None;rbs_spacer=None;gc_cont=0.580	EFF1_Assembly_Contig_11750_2	379	1131	-	Loose	500	245.4	Haemophilus influenzae PBP3 conferring resistance to beta-lactam antibiotics	51.01	3004446	protein variant model	S357N	T483S:3628, F504L:3628, F504L:2409	cephalosporin; cephamycin; penam	antibiotic target alteration	Penicillin-binding protein mutations conferring resistance to beta-lactam antibiotics	ATCATCCAGCCTAATGCGCTACTGAGCACCACGCCGTATAGCGTGAATGGGCATCTGATCCGTGACGTTGGTCATTGGNCTCAGCTCACGCCAACCGGTATTCTGCAAAAATCGAGCGATATTGGTGTATCCCACATTGCCCTGGCGATGCCGGCGCAGGCGTTGGTCGACACCTATCAGGCATTTGGCCTCGGTAAACCAACCGATCTTGGCCTGAGCGGCGAAAGCGTGGGCTACTTCCCGCTCCACCGCCAGCAGTGGGCGGACATTGAACGTGCCACCTTCTCATTCGGCTATGGTCTCCGCGTCACGCCGCTGCAAATTGCCCGAGAATACGCCACGATGGGCTCCTATGGCGTCTATCGCCCGTTGTCGATAACCAAAGTCACGCCGCCGGTC…	IIQPNALLSTTPYSVNGHLIRDVGHWXQLTPTGILQKSSDIGVSHIALAMPAQALVDTYQAFGLGKPTDLGLSGESVGYFPLHRQQWADIERATFSFGYGLRVTPLQIAREYATMGSYGVYRPLSITKVTPPVMGQQVADPNIVKTVVHMMESDVLPGGSGVRAAVPGYRLATKTGTAEKLGDSGKYDGGYVNYTAGVAPVSHPEVALVVVVNNPTAGTHFGGSVAAPIFGNIMGPVLKNMNIAPDALLQ	MVKFNSSRKSGKSKKTIRKLTAPETVKQNKPQKVFEKCFMRGRYMLSTVLILLGLCALVARAAYVQSINADTLSNEADKRSLRKDEVLSVRGSILDRNGQLLSVSVPMSAIVADPKTMLKENSLADKERIAALAEELGMTENDLVKKIEKNSKSGYLYLARQVELSKANYIRRLKIKGIILETEHRRFYPRVEEAAHVVGYTDIDGNGIEGIEKSFNSLLVGKDGSRTVRKDKRGNIVAHISDEKKYDAQDVTLSIDEKLQSMVYREIKKAVSENNAESGTAVLVDVRTGEVLAMATAPSYNPNNRVGVKSELMRNRAITDTFEPGSTVKPFVVLTALQRGVVKRDEIIDTTSFKLSGKEIVDVAPRAQQTLDEILMNSSNRGVSRLALRMPPSALMET…	40.98	gnl|BL_ORD_ID|2560|hsp_num:0	2886
EFF1_Assembly_Contig_1593_3 # 1008 # 2774 # 1 # ID=1593_3;partial=00;start_type=ATG;rbs_motif=AGGA/GGAG/GAGG;rbs_spacer=11-12bp;gc_cont=0.572	EFF1_Assembly_Contig_1593_3	1008	2774	+	Strict	500	542.7	Haemophilus influenzae PBP3 conferring resistance to beta-lactam antibiotics	50.98	3004446	protein variant model	D350N, S357N	n/a	cephalosporin; cephamycin; penam	antibiotic target alteration	Penicillin-binding protein mutations conferring resistance to beta-lactam antibiotics	ATGAAACCAGCGGCAAAAACGCTTAAGCCAAAACGTCAGGAAGAACAGGCCAACTTTATCGGTTGGCGTTTTGCGTTGCTTTGCGGCTGTATTTTTCTGGCGCTTGCGTTCCTGTTGGGACGCGCGGCCTGGCTACAAATTATTGCCCCGGATAAGCTGGTGCGTGAAGGTGACATGCGTTCCCTGCGCGTTCAGCAGGTTTCCACCTCTCGCGGTATGATAACCGACCGCTCAGGCCGCCCGCTGGCGGTGAGCGTGCCGGTAAAAGCGATTTGGGCCGACCCGAAAGAACTGCATGAAGCGGGCGGCGTGATGCTGAACAACCGCTGGAAAGCGCTGGCGGATGCGCTGAACATCCCGCTGGACCAGTTGGCAAACCGCATCAACACCAACCCGCGC…	MKPAAKTLKPKRQEEQANFIGWRFALLCGCIFLALAFLLGRAAWLQIIAPDKLVREGDMRSLRVQQVSTSRGMITDRSGRPLAVSVPVKAIWADPKELHEAGGVMLNNRWKALADALNIPLDQLANRINTNPRMXFIYLARQVNPDMADYIKKLKLPGIYLREESRRYYPSGEVTAHLIGFTNVDSQGIEGVEKSFDKWXTGQPGERIVRKDRYGRVIEDISSTDSQXAHNLALSIDERLQALXYRELNNAVAFNKAESGSAVLVDVSTGEVLAMANSPSYNPNNFTGTAKDTMRNRAITDVFEPGSTVKPMVVMTALQRGVVRENTVLNTIPYRINGHEIKDVARYSELTLTGVLQKSSNVGVSKLALAMPSSALVDTYSRFGLGKATNLGLVGERSG…	MVKFNSSRKSGKSKKTIRKLTAPETVKQNKPQKVFEKCFMRGRYMLSTVLILLGLCALVARAAYVQSINADTLSNEADKRSLRKDEVLSVRGSILDRNGQLLSVSVPMSAIVADPKTMLKENSLADKERIAALAEELGMTENDLVKKIEKNSKSGYLYLARQVELSKANYIRRLKIKGIILETEHRRFYPRVEEAAHVVGYTDIDGNGIEGIEKSFNSLLVGKDGSRTVRKDKRGNIVAHISDEKKYDAQDVTLSIDEKLQSMVYREIKKAVSENNAESGTAVLVDVRTGEVLAMATAPSYNPNNRVGVKSELMRNRAITDTFEPGSTVKPFVVLTALQRGVVKRDEIIDTTSFKLSGKEIVDVAPRAQQTLDEILMNSSNRGVSRLALRMPPSALMET…	96.39	gnl|BL_ORD_ID|2560|hsp_num:0	2886
EFF1_Assembly_Contig_178066_1 # 2 # 250 # -1 # ID=3066_1;partial=11;start_type=Edge;rbs_motif=None;rbs_spacer=None;gc_cont=0.691	EFF1_Assembly_Contig_178066_1	2	250	-	Loose	1000	84.3	Neisseria meningititis PBP2 conferring resistance to beta-lactam	50.63	3003937	protein variant model	I312M, V316T	n/a	cephalosporin; cephamycin; penam	antibiotic target alteration	Penicillin-binding protein mutations conferring resistance to beta-lactam antibiotics	GTGATCGCGCACAAGGCCCGCGCCGGCAGCGTGGTGGTGCTCGATGCCCGTTCCGGCGAGCTGCTGGCNNTGGCCAACTACCCGAGCTACAACCCGAACCAGCGCCAGAACCTGACCGGCGAGCAGNTGCGCAACCGNGCNCTGACCGACACCTTCGAGCCCGGTTCGACCATGAAGCCGTTCACGATCGCGCTCGCGCTCGAATCCGGCCGCGTCAAGCCCGACACCCTGGTCCAGACCTCGCCCGGA	MIAHKARAGSVVVLDARSGELLXXANYPSYNPNQRQNLTGEQXRNXXLTDTFEPGSTMKPFTIALALESGRVKPDTLVQTSPG	MLIKSEYKPRMLPKEEQVKKPMTSNGRISFVLMAIAVLFAGLIARGLYLQTVTYNFLKEQGDNRIVRTQTLPATRGTVSDRNGAVLALSAPTESLFAVPKEMKEMPSAAQLERLSELVDVPVDVLRNKLEQKGKSFIWIKRQLDPKVAEEVKALGLENFVFEKELKRHYPMGNLFAHVIGFTDIDGKGQEGLELSLEDSLHGEDGAEVVLRDRQGNIVDSLDSPRNKAPKNGKDIILSLDQRIQTLAYEELNKAVEYHQAKAGTVVVLDARTGEILALANTPAYDPNRPGRADSEQRRNRAVTDMIEPGSAIKPFVIAKALDAGKTDLNERLNTQPYKIGPSPVRDTHVYPSLDVRGIMQKSSNVGTSKLSARFGAEEMYDFYHELGIGVRMHSGFPGE…	14.29	gnl|BL_ORD_ID|2225|hsp_num:0	2409
EFF1_Assembly_Contig_163324_1 # 1 # 195 # 1 # ID=3324_1;partial=10;start_type=Edge;rbs_motif=None;rbs_spacer=None;gc_cont=0.369	EFF1_Assembly_Contig_163324_1	1	195	+	Loose	1000	74.3	Neisseria gonorrhoeae PBP2 conferring resistance to beta-lactam antibiotics	50	3004832	protein variant model	A516G	n/a	cephalosporin; cephamycin; penam	antibiotic target alteration	Penicillin-binding protein mutations conferring resistance to beta-lactam antibiotics	CATTATAGCAATAGTAAACATATTGGTTCGTTTGTTGGATTTGCTCCAGCGATTAATCCCACAATTATTGTTGCAGTAATGATTGATCAACCAACAGTTGGAGCATATTATGGTGCACAGACAGCTGCACCAGTATTTGCGAAAATTGTCGAGCCAACATTACATTTAATGGGTGTTAAACCAGACAAACAATAA	HYSNSKHIGSFVGFAPAINPTIIVAVMIDQPTVGAYYGAQTAAPVFAKIVEPTLHLMGVKPDKQ	MLIKSEYKPRMLPKEEQVKKPMTSNGRISFVLMAMAVLFACLIARGLYLQTVTYNFLKEQGDNRIVRTQALPATRGTVSDRNGAVLALSAPTESLFAVPKDMKEMPSAAQLERLSELVDVPVDVLRNKLEQKGKSFIWIKRQLDPKVAEEVKALGLENFVFEKELKRHYPMGNLFAHVIGFTDIDGKGQEGLELSLEDSLYGEDGAEVVLRDRQGNIVDSLDSPRNKAPQNGKDIILSLDQRIQTLAYEELNKAVEYHQAKAGTVVVLDARTGEILALANTPAYDPNRPGRADSEQRRNRAVTDMIEPGSAIKPFVIAKALDAGKTDLNERLNTQPYKIGPSPVRDTHVYPSLDVRGIMQKSSNVGTSKLSARFGAEEMYDFYHELGIGVRMHSGFPGE…	11.02	gnl|BL_ORD_ID|2671|hsp_num:0	3628
EFF1_Assembly_Contig_1093_5 # 3539 # 4705 # 1 # ID=1093_5;partial=00;start_type=ATG;rbs_motif=None;rbs_spacer=None;gc_cont=0.566	EFF1_Assembly_Contig_1093_5	3539	4705	+	Strict	500	685.6	Escherichia coli ampH beta-lactamase	87.53	3004612	protein homolog model	n/a	n/a	cephalosporin; penam	antibiotic inactivation	ampC-type beta-lactamase	ATGCATCCGTTGAAACGTAGTCTGCTTTTTTCTGCCGCGCTCTGCGTGGCGTCATTGACCTCGGTGCAGGCCGCTCAGCCTCTTACCACCCCCGCGTTTGCGTCCGATATTGTTGACCGCTACGCCAATCATATTTATTACGGCAGCGGTGCAACCGGTATGGCACTGGTGGTTATCGATGGTAACCAGCGGGTGTTCAGAAGCTTTGGCGAGACGCGCCCAGGCAACAACGTGCATCCCCAGCTCGATTCCGTTATCCGTATTGCCTCACTGAGTAAGCTAATGACCAGCGAGATGCTGGTAAAACTGCTCGACCAGGGCGTGGTGAAGCTTGACGATCCGCTCAGCAAATATGCCCCGCCGGGTGCACGTGTTCCAACCTATAACGGCACGCCGATA…	MHPLKRSLLFSAALCVASLTSVQAAQPLTTPAFASDIVDRYANHIYYGSGATGMALVVIDGNQRVFRSFGETRPGNNVHPQLDSVIRIASLSKLMTSEMLVKLLDQGVVKLDDPLSKYAPPGARVPTYNGTPITLVNLATHTSSLPREMPGGAANRPVFVWPTQSQRWSYLSTAKLHAAPGSQASYSNLAFDLLADALGNATHKPYPQLFEEQIARPLGMKDTTFTPSPDQCGRLMVAEKGASPCNNTLAAMGSGGVYSTPGDMMRWMQQYLSSDFYHRSSQADRMQTLVYKRNQLTRVVGMDVPGHADALGLGWVYMAPKNGRPGIIQKTGGGGGFITYMAMIPQANVGAFVVVTRSPLTRFVNMSDGINELVTELSGNKAAVIPAS	MKRSLLFSAVLCAASLTSVHAAQPITEPEFASDIVDRYADHIFYGSGATGMALVVIDGNQRVFRSYGETRPGNNVRPQLDSVVRIASLTKLMTSEMLVKLLDQGTVKLNDPLSKYAPPGARVPTYNGTPITLVNLATHTSALPREQPGGAAHRPVFVWPTREQRWKYLSTAKLKAAPGSQAAYSNLAFDLLADALANASGKPYTQLFEEQITRPLGMKDTTYTPSPDQCRRLMVAERGASPCNNTLAAIGSGGVYSTPGDMMRWMQQYLSSDFYQRSNQADRMQTLIYQRAQFTKVIGMDVPGKADALGLGWVYMAPKEGRPGIIQKTGGGGGFITYMAMIPQKNIGAFVVVTRSPLTRFKNMSDGINDLVTELSGNKPLVIPAS	100.78	gnl|BL_ORD_ID|2080|hsp_num:0	3307
EFF1_Assembly_Contig_187017_1 # 3 # 155 # 1 # ID=2017_1;partial=10;start_type=Edge;rbs_motif=None;rbs_spacer=None;gc_cont=0.588	EFF1_Assembly_Contig_187017_1	3	155	+	Loose	500	68.9	Escherichia coli ampH beta-lactamase	76.74	3004612	protein homolog model	n/a	n/a	cephalosporin; penam	antibiotic inactivation	ampC-type beta-lactamase	TATATGGCGATGAATCCGCAGGCTAACGTCGGCGCTTTTGTGGTAGTGACCCGCTCGCCGTTNACCCGNTTCAANAATATGAGCGATGGCATCAACGANCTGGTCAGCGAGCTGAGCGGCNNNCAGCCCAACATGCAGACGGCCAGNCAGTAA	YMAMNPQANVGAFVVVTRSPXTXFXNMSDGINXLVSELSGXQPNMQTAXQ	MKRSLLFSAVLCAASLTSVHAAQPITEPEFASDIVDRYADHIFYGSGATGMALVVIDGNQRVFRSYGETRPGNNVRPQLDSVVRIASLTKLMTSEMLVKLLDQGTVKLNDPLSKYAPPGARVPTYNGTPITLVNLATHTSALPREQPGGAAHRPVFVWPTREQRWKYLSTAKLKAAPGSQAAYSNLAFDLLADALANASGKPYTQLFEEQITRPLGMKDTTYTPSPDQCRRLMVAERGASPCNNTLAAIGSGGVYSTPGDMMRWMQQYLSSDFYQRSNQADRMQTLIYQRAQFTKVIGMDVPGKADALGLGWVYMAPKEGRPGIIQKTGGGGGFITYMAMIPQKNIGAFVVVTRSPLTRFKNMSDGINDLVTELSGNKPLVIPAS	12.99	gnl|BL_ORD_ID|2080|hsp_num:0	3307
EFF1_Assembly_Contig_74315_1 # 148 # 441 # -1 # ID=4315_1;partial=01;start_type=Edge;rbs_motif=None;rbs_spacer=None;gc_cont=0.612	EFF1_Assembly_Contig_74315_1	148	441	-	Loose	500	142.9	Escherichia coli ampH beta-lactamase	71.88	3004612	protein homolog model	n/a	n/a	cephalosporin; penam	antibiotic inactivation	ampC-type beta-lactamase	CGCAACCAGTTGACCCGGGTGATTGGTATGGATGTGCCGGGCCGGGCAGACGCGCTGGGTCTCGGCTGGGTGTACATGAAGCCAAAGAATGGCCATCCGGGAATTATTCAGAAGACCGGCGGCGGCGGCGGGTTTATCACCTATATGGCGATGAANCCNCAGGCTAACGTCGGCGCNTTNGTGGTNGTGACCCGCTCNNCNTTGACGCGTTTCAANAANATGAGCGACGGGATNAACGANCTGGTCAGNGAATTAAGCGGCGTNCGCCCCGGNATTGAGACCGCCAGCCAGTAA	RNQLTRVIGMDVPGRADALGLGWVYMKPKNGHPGIIQKTGGGGGFITYMAMXXQANVGXXVXVTRXXLTRFXXMSDGXNXLVXELSGXRPXIETASQ	MKRSLLFSAVLCAASLTSVHAAQPITEPEFASDIVDRYADHIFYGSGATGMALVVIDGNQRVFRSYGETRPGNNVRPQLDSVVRIASLTKLMTSEMLVKLLDQGTVKLNDPLSKYAPPGARVPTYNGTPITLVNLATHTSALPREQPGGAAHRPVFVWPTREQRWKYLSTAKLKAAPGSQAAYSNLAFDLLADALANASGKPYTQLFEEQITRPLGMKDTTYTPSPDQCRRLMVAERGASPCNNTLAAIGSGGVYSTPGDMMRWMQQYLSSDFYQRSNQADRMQTLIYQRAQFTKVIGMDVPGKADALGLGWVYMAPKEGRPGIIQKTGGGGGFITYMAMIPQKNIGAFVVVTRSPLTRFKNMSDGINDLVTELSGNKPLVIPAS	25.19	gnl|BL_ORD_ID|2080|hsp_num:0	3307
EFF1_Assembly_Contig_154695_1 # 2 # 286 # -1 # ID=4695_1;partial=11;start_type=Edge;rbs_motif=None;rbs_spacer=None;gc_cont=0.600	EFF1_Assembly_Contig_154695_1	2	286	-	Loose	500	110.2	Escherichia coli ampH beta-lactamase	62.11	3004612	protein homolog model	n/a	n/a	cephalosporin; penam	antibiotic inactivation	ampC-type beta-lactamase	GCTGCACAGCCTATTACCAGCCCGGCGTTTGCGTCCGATATCGCCGACCGCTATGCCAACCATATCTNTTACGGNAGCGGNGCNACCGGNATGGCGCTNGTGGTCATTGATGGNAANCANCGNGTATTCCGCAGCTTTGGCGAAACNCGTCCNGGNAANAATGTCCANCCGCAGCTCGATTCNGTNATNCGNATCGCCTCNNTNAGNAAGCTGATGACCAGNGANATGCTGGTNAAANTNCTCGANCAGGGCGTNGTNAANCTNAACGATCCGCTGAGTAAATAT	AAQPITSPAFASDIADRYANHIXYXSXXTXMAXVVIDXXXXVFRSFGEXRXXXNVXPQLDXXXXIAXXXKLMTXXMLXKXLXQGXXXXNDPLSKY	MKRSLLFSAVLCAASLTSVHAAQPITEPEFASDIVDRYADHIFYGSGATGMALVVIDGNQRVFRSYGETRPGNNVRPQLDSVVRIASLTKLMTSEMLVKLLDQGTVKLNDPLSKYAPPGARVPTYNGTPITLVNLATHTSALPREQPGGAAHRPVFVWPTREQRWKYLSTAKLKAAPGSQAAYSNLAFDLLADALANASGKPYTQLFEEQITRPLGMKDTTYTPSPDQCRRLMVAERGASPCNNTLAAIGSGGVYSTPGDMMRWMQQYLSSDFYQRSNQADRMQTLIYQRAQFTKVIGMDVPGKADALGLGWVYMAPKEGRPGIIQKTGGGGGFITYMAMIPQKNIGAFVVVTRSPLTRFKNMSDGINDLVTELSGNKPLVIPAS	24.68	gnl|BL_ORD_ID|2080|hsp_num:0	3307
EFF1_Assembly_Contig_940_1 # 2 # 352 # 1 # ID=940_1;partial=10;start_type=Edge;rbs_motif=None;rbs_spacer=None;gc_cont=0.687	EFF1_Assembly_Contig_940_1	2	352	+	Loose	525	93.6	LRA-1	50	3002482	protein homolog model	n/a	n/a	cephalosporin; penam	antibiotic inactivation	class A LRA beta-lactamase	ACCACCACACCACTGGCCATGCTGCAGACGATGCGCAAGCTGGTGTTGGGCGGTGCGCTCACGCCCGCTTCGCGCGCCTGGCTGCAGCGCTGGATGGTGGAAACCACCACGGGCGACAAGCGCTTGCGCGCGGGTGTGCCGGGCTGGAAGGTGGGTGACAAGACGGGTACGGCCAGTGACAGCGGCACGGCCAATGATGTGGCGGTTTTGTGGCCCCCCGCCAGTGGTGCGCCGGTGCTCGTGACCTGCTACCTCACGCGGTCAACCGCCCAGCCAGAGCAGCGCGACGCGGCCATTGCCCAGGTGGCGCGCGCTGTCGTCGCTGCGCGCGAGACGTTCAGAGCTTCTTGA	TTTPLAMLQTMRKLVLGGALTPASRAWLQRWMVETTTGDKRLRAGVPGWKVGDKTGTASDSGTANDVAVLWPPASGAPVLVTCYLTRSTAQPEQRDAAIAQVARAVVAARETFRAS	MNPPIHRRTLLLAASVLPLASACTAWSAKGPQQDASAQLAALEAASGSRLGVVGFNTATGARVQHRAEERFPFCSTFKLMLAAAVLERSAKEGDLLARRVNYSKGDLVSYSPITEKNVATGMTVAELCAATVQYSDNGAANLLMKILGGPSAVTAFARASGDEVFRLDRWETELNTAIPGDLRDTTTPAAMAASVQRLVLGNALGAAQREQLKTWLLGNTTSTQRFLAGVPAGWKVGDKTGSGSYGTTNDVGVLWPPAGAPLVLAVYLTFPQKEAKGRSDVVASATRIAVSALAS	39.32	gnl|BL_ORD_ID|1505|hsp_num:0	1601
EFF1_Assembly_Contig_170213_1 # 1 # 264 # -1 # ID=213_1;partial=11;start_type=Edge;rbs_motif=None;rbs_spacer=None;gc_cont=0.511	EFF1_Assembly_Contig_170213_1	1	264	-	Loose	450	142.5	NPS-1	68.18	3004239	protein homolog model	n/a	n/a	cephalosporin; penam	antibiotic inactivation	NPS beta-lactamase	GTGCATAACGATCCTCGTTCAAAGCAACCTTACGCTGCCGCTTCGACGTTCAAGATACTCAACACGTTGATCGCGCTTCAGGAAGGTTTCGTCTCAAGTGCAAACACGAGTTTTCATTGGGATGGGACCCGATATGAGATCGCTGACTGGAACCACGACCAAACGCTGGAGAGTGCTTTCAAGGTAAGTTGCGTGTGGTGCTACCAGCAAGTCTCTCGGCGAGTGGGTTCGGTGAAGTACCCGCCCTATATTCGAGAGTCGAAC	MHNDPRSKQPYAAASTFKILNTLIALQEGFVSSANTSFHWDGTRYEIADWNHDQTLESAFKVSCVWCYQQVSRRVGSVKYPPYIRESN	MLKSTLLAFGLFIALSARAENQAIAQLFQRAGVDGTIVIESLTTRQRLVHNDPRAQQRYPAASTFKVLNTLIALEEGAISGENQIFHWNGTQYSIANWNQDQTLDSAFKVSCVWCYQQIALRVGALKYPAYIQQTNYGHLLEPFNGTEFWLDGSLTISAEEQVAFLRRVVERKLPFKASSYDSLKKVMFADENAQYRLYAKTGWATRITPSVGWYVGYVEAQDDVWLFALNLATRDANDLPLRTQIAKDALKAIGAFHAK	33.85	gnl|BL_ORD_ID|2495|hsp_num:0	2840
EFF1_Assembly_Contig_74559_2 # 315 # 440 # 1 # ID=4559_2;partial=01;start_type=ATG;rbs_motif=None;rbs_spacer=None;gc_cont=0.460	EFF1_Assembly_Contig_74559_2	315	440	+	Loose	500	92	OXA-373	100	3001559	protein homolog model	n/a	n/a	cephalosporin; penam	antibiotic inactivation	OXA beta-lactamase	ATGCTGAATGCCTTAATCGGACTAGAACATGGTAAAGCAACCAGCACCGAGGTATTTAAATGGGATGGTCAAAAGCGCAGCTTCCCTGCTTGGGAAAAAGACATGACTTTAGGGCAAGCCATGCAA	MLNALIGLEHGKATSTEVFKWDGQKRSFPAWEKDMTLGQAMQ	MKTLQLALIALITTFGSACTTISPSVETAKNHQQQSAQQQIQQAFDQLQTTGVIVIKDKHGLRSYGNDLSRAQTAYVPASTFKMLNALIGLEHGKATSTEVFKWDGQKRSFPAWEKDMTLGQAMQASAVPVYQELARRIGLDLMQKEVQRIGYGNQQIGTVVDNFWLVGPLQITPVQEVLFVEKLANTQLAFKPDVQHTVQDMLLIEQKPNYKLYAKSGWGMDLEPQVGWWTGWVETATGEKVYFALNMHMKTGISASVREQLVKQSLTALGII	15.33	gnl|BL_ORD_ID|2277|hsp_num:0	3483
EFF1_Assembly_Contig_98042_1 # 1 # 261 # -1 # ID=3042_1;partial=11;start_type=Edge;rbs_motif=None;rbs_spacer=None;gc_cont=0.460	EFF1_Assembly_Contig_98042_1	1	261	-	Loose	500	189.5	OXA-32	100	3001426	protein homolog model	n/a	n/a	cephalosporin; penam	antibiotic inactivation	OXA beta-lactamase	CCTCATACACTTTTTGCACTTGATGCAGGCGCTGTTCGTGATGAGTTCCAGATTTTTCGATGGGACGGCGTTAACAGGGGCTTTGCAGGCCACAATCAAGACCAAGATTTGCGATCAGCAATGCGGAATTCTACTGTTTGGGTGTATGAGCTATTTGCAAAGGAAATTGGTGATGACAAAGCTCGGCGCTATTTGAAGAAAATCGACTATGGCAACGCCGATCCTTCGACAAGTAATGGCGATTACTGGATAGAAGGCAGC	PHTLFALDAGAVRDEFQIFRWDGVNRGFAGHNQDQDLRSAMRNSTVWVYELFAKEIGDDKARRYLKKIDYGNADPSTSNGDYWIEGS	MAIRIFAILFSIFSLATFAHAQEGTLERSDWRKFFSEFQAKGTIVVADERQADRAMLVFDPVRSKKRYSPASTFKIPHTLFALDAGAVRDEFQIFRWDGVNRGFAGHNQDQDLRSAMRNSTVWVYELFAKEIGDDKARRYLKKIDYGNADPSTSNGDYWIEGSIAISAQEQIAFLRKLYRNELPFRVEHQRLVKDLMIVEAGRNWILRAKTGWEGRMGWWVGWVEWPTGSVFFALNIDTPNRMDDLFKREAIVRAILRSIEALPPNPAVNSDAAR	31.64	gnl|BL_ORD_ID|530|hsp_num:0	566
EFF1_Assembly_Contig_2792_1 # 126 # 407 # 1 # ID=2792_1;partial=00;start_type=GTG;rbs_motif=AGxAG;rbs_spacer=5-10bp;gc_cont=0.447	EFF1_Assembly_Contig_2792_1	126	407	+	Loose	500	191	OXA-211	98.92	3001710	protein homolog model	n/a	n/a	cephalosporin; penam	antibiotic inactivation	OXA beta-lactamase	GTGGAGAAACTGGCCAATACACAACTCGCATTTAAGCCCGACGTGCAACATACCGTACAAGACATGCTGCTGATTGAACAAAAACCGAATTATAAACTCTATGCAAAATCTGGTTGGGGCATGGACCTAGAACCGCAAGTGGGCTGGTGGACAGGCTGGGTCGAAACAGCAACAAGTGAAAAAGTGTATTTTGCTTTGAATATGCATATGAAAACGGGAATTTCAGCCAGCGTACGTGAGCAACTGGTCAAACAAAGTCTGACAGCACTGGGGATAATTTAA	MEKLANTQLAFKPDVQHTVQDMLLIEQKPNYKLYAKSGWGMDLEPQVGWWTGWVETATSEKVYFALNMHMKTGISASVREQLVKQSLTALGII	MKTLQLALIALITTFGSACTTIPPSVETAKNHQQQSAQQQIQQAFDQLQTTGVIVIKDKHGLHSYGNDLSRAQTPYVPASTFKMLNALIGLEHGKATSTEVFKWDGQKRSFPAWEKDMTLGQAMQASAVPVYQELARRIGLDLMKKEVQRIGYGNQQIGTVVDNFWLVGPLQITPVQEVLFVEKLANTQLAFKPDVQHTVQDMLLIEQKPNYKLYAKSGWGMDLEPQVGWWTGWVETATSEKVYFALNMHMKTGISASVREQLVKQSLTALGII	33.94	gnl|BL_ORD_ID|577|hsp_num:0	615
EFF1_Assembly_Contig_96026_1 # 1 # 201 # 1 # ID=1026_1;partial=10;start_type=Edge;rbs_motif=None;rbs_spacer=None;gc_cont=0.607	EFF1_Assembly_Contig_96026_1	1	201	+	Loose	500	136.3	OXA-427	98.48	3003115	protein homolog model	n/a	n/a	cephalosporin; penam	antibiotic inactivation	OXA beta-lactamase	GGCATGGGCTACCCCAAACTGCTGGATGGCAGCCTCGACCGGGATCAGCAGATCGGCTGGTTCGTCGGCTGGGCCAGCAAGCAGGATCAGAAGCTCATCTTCGTCCACACCGTCATCCAGAAGCCTGGCAAGCAGTTTGCCTCCCTCAGGGCCAGGGAAGAGGTGTTTGCCGCACTGCCCGAACAGCTGAAGAAGCTGTGA	GMGYPKLLDGSLDRDQQIGWFVGWASKQDQKLIFVHTVIQKPGKQFASLRAREEVFAALPEQLKKL	MSRILLSSLLAAGLFCSLPASAATGCMLFADGSGKPFSAQGDCASQLPPASTFKIPLALMGYDSGFLVDEQLPALPFKAGDPDFLPEWKQTTTPSRWMTYSVIWYSQRLTEWLGAARFQQYVDRFDYGNRDLSGNPGKHDGLTQAWLSSSLAISPQEQARFLGKLVSGKLPVSAQTLQHTANILRQPDIDGWQIHGKTGTGYPKLLDGSLDRDQQIGWFVGWASKQDQKLIFVHTVIQKPGKQFASLRAREEVFAALPEQLKKL	25	gnl|BL_ORD_ID|2655|hsp_num:0	3501
EFF1_Assembly_Contig_16117_2 # 300 # 1100 # 1 # ID=1117_2;partial=00;start_type=ATG;rbs_motif=AGxAGG/AGGxGG;rbs_spacer=3-4bp;gc_cont=0.414	EFF1_Assembly_Contig_16117_2	300	1100	+	Strict	500	514.2	OXA-101	96.62	3001439	protein homolog model	n/a	n/a	cephalosporin; penam	antibiotic inactivation	OXA beta-lactamase	ATGAAAACATTTGCCGCATATGTAATTACTGCGTGTCTTTCAAGTACGGCATTAGCTAGTTCAATTACAGAAAATACGTTTTGGAACAAAGAGTTCTCTGCCGAAGCCGTCAATGGTGTTTTCGTGCTTTGTAAAAGTAGCAGTAAATCCTGCGCTACCAATAACTTAGCTCGTGAATCAAAGGAATATCTTCCAGCATCAACATTTAAGATCCCCAACGCAATTATCGGCCTAGAAACTGGTGTCATAAANAATGAGCATCAGGTTTTCAAATGGGACGGAAAGCCAAGAGCCATGAAGCAATGGGAAAGAGACTTGACCTTAAGAGGGGCAATACAAGTTTCAGCTGTTCCCGTATTTCAACAAATCGCCAGAGAAGTTGGCGAAGTAAGAATGCAG…	MKTFAAYVITACLSSTALASSITENTFWNKEFSAEAVNGVFVLCKSSSKSCATNNLARESKEYLPASTFKIPNAIIGLETGVIXNEHQVFKWDGKPRAMKQWERDLTLRGAIQVSAVPVFQQIAREVGEVRMQKYLKKFSYGNQNISGGIDKFWLEGQLRISAVNQVEFLESLYLNKLSAXKEXQLIVKEALVTEXXPEYXVHSKTGFSGVGTESNPGVAWWVGWVEKGTEVYFFAFNMDIDNENKLPLRKSIPTKIMASEGIIGG	MKTFAAYVITACLSSTALASSITENTFWNKEFSAEAVNGVFVLCKSSSKSCATNNLARASKEYLPASTFKIPNAIIGLETGVIKNEHQVFKWDGKPRAMKQWERDLSLRGAIQVSAVPVFQQIAREVGEVRMQKYLKKFSYGNQNISGGIDKFWLEGQLRISAVNQVEFLESLFLNKLSASKENQLIVKEALVTEAAPEYLVHSKTGFSGVGTESNPGVAWWVGWVEKGTEVYFFAFNMDIDNENKLPLRKSIPTKIMASEGIIGG	100	gnl|BL_ORD_ID|1503|hsp_num:0	1598
EFF1_Assembly_Contig_10161_1 # 191 # 982 # 1 # ID=161_1;partial=00;start_type=ATG;rbs_motif=TAA;rbs_spacer=11bp;gc_cont=0.420	EFF1_Assembly_Contig_10161_1	191	982	+	Strict	460	506.1	OXA-296	95.44	3001751	protein homolog model	n/a	n/a	cephalosporin; penam	antibiotic inactivation	OXA beta-lactamase	ATGAACAGGGCNCAGACGTCTAATCAATCCGTGCAAAAAGCNGTTTTGCAGGCACCCTCTGAACGCCCAGAAGAGATTAAGNAATTGTTTAATTCTGCACACACATCAGCCGTTTTTATCACCTATGACGGTCGGCAGTTTAATCGTTATGGTAATGCTTTGGCTCGTGCCCAAAATGCCTATATTCCAGCTTCAACGTTTAAAATATTAAATGCATTGATTGGTCTTCAGCATCATAAAGTCAGTACGTCTGAAGTGTTTAAATGGAAGGGTGAAAAGCGTTCATTTNCTGCGTGGGAAAAAGANATGAACTTGGCGCAAGCCATGCAGCTTTCAGCNGTTCCAGTGTATCAGCAGCTTGCTCGACGTATAGGCTTAGAACTTATGCAGAAAGAANTT…	MNRXQTSNQSVQKXVLQAPSERPEEIKXLFNSAHTSAVFITYDGRQFNRYGNALARAQNAYIPASTFKILNALIGLQHHKVSTSEVFKWKGEKRSFXAWEKXMNLAQAMQLSXVPVYQQLARRIGLELMQKEXSRLGFGNQKIGQQVDNFWLVGPLKITPEQEAQFVYQLATEQLPFDLKVQKQXKEMLYIERRGDTKLYAKSGWGMDVKPQVGWYTGWVEQANGQITAFVLNLEMHEGDDVGERKQLTLDXLDKXGLFFYLH	MQQRLFYFGCLLLLTQLSACHMNRAQTSNQSVQKAVLQAPSERPEEIKQLFNSAHTSAVFITYDGRQFNRYGNALARAQNAYIPASTFKILNALIGLQHHKVSTSEVFKWKGEKRSFPAWEKDMNLAQAMQLSAVPVYQQLARRIGLELMQKEISRLGFGNQKIGQQVDNFWLVGPLKITPEQEAQFVYQLATEQLPFDVKVQKQVKEMLYIERRGDTKLYAKSGWGMDVKPQVGWYTGWVEQANGQITAFVLNLEMHDGDDVGERKQLTLDALDKLGLFFYLH	92.61	gnl|BL_ORD_ID|2269|hsp_num:0	3356
EFF1_Assembly_Contig_7_11 # 9564 # 10232 # 1 # ID=7_11;partial=00;start_type=GTG;rbs_motif=AGxAGG/AGGxGG;rbs_spacer=11-12bp;gc_cont=0.462	EFF1_Assembly_Contig_7_11	9564	10232	+	Loose	550	413.7	OXA-280	91.89	3001735	protein homolog model	n/a	n/a	cephalosporin; penam	antibiotic inactivation	OXA beta-lactamase	GTGATTGTCATTAAGGATAAGTATGGCTTACACAGCTACGGCAATGACTTGAGCCGTGCTCAGACACCCTATGTACCCGCCTCTGCCTTTAAAATGCTGAATGCCTTAATCGGACTAGAACATGGTAAAGCAACCAGCACCGAGGTGTTTAAATGGGATGGTCAAAAGCGCAGCTTCCCTACTTNGGAAAAAGACATGACTTTAGGGCAAGCCATGCAAGCATCTGCCGTTCCNGTTTATCAGGAGCTNGCACGGNGCATTGGCCTAGACCTGATGNAAAAAGAAGTACAGCGCATTGGATATGGCAATCAACAGATTGGCACCGTTGTCGATAATTTTTGGTTAGTCGGTCCACTGCAAATTACGCCTGTTCAAGAAGTCCTTTTTGTAGAGAAGCTG…	MIVIKDKYGLHSYGNDLSRAQTPYVPASAFKMLNALIGLEHGKATSTEVFKWDGQKRSFPTXEKDMTLGQAMQASAVXVYQEXARXIGLDLMXKEVQRIGYGNQQIGTVVDNFWLVGPLQITPVQEVLFVEKLANTQLAFKXDVQHXVQDMLLIEQKPNYKLXXKXGWGMDLEPQVGWWTGWVETATGEKVYFALNMQMKTGISASVREQLIKQNLTALGII	MKTLQLGLIVLITTFGSACTIIRSPSIETAKNHEQQSAQQQIQQAFDQLQTTGVIVIKDKHGLHSYGNDLSRAQTPYVPASTFKMLNALIGLEHGKATSTEVFKWDGQKNSFPAWEKDMTLGQAMQASAVPVYQELARRIGLDLMQKEVQRIGYGNQQIGTVVDNFWLVGPLQITPVQEVLFVEKLANTQLAFKPDVQHTVQDMLLIEQKPNYKLYAKSGWGMDLEPQVGWWTGWVETATGEKVYFALNMHMKTGISASVREQLVKQSLTALGII	80.73	gnl|BL_ORD_ID|2679|hsp_num:0	3445
EFF1_Assembly_Contig_9692_1 # 1 # 153 # 1 # ID=4692_1;partial=10;start_type=Edge;rbs_motif=None;rbs_spacer=None;gc_cont=0.366	EFF1_Assembly_Contig_9692_1	1	153	+	Loose	500	99.4	OXA-420	90	3003116	protein homolog model	n/a	n/a	cephalosporin; penam	antibiotic inactivation	OXA beta-lactamase	GTAGGTTGGTATGTGGGTTTTGTTGAAAAGGCAGATGGTCAGGTTGTGAGCTTTGCTTTGAATATGCAAATGAAAGATGGCGATGATGTGAGTTTGCGGAAGCAATTAACTTTAGATGCATTAGATAAGTTGGGTGTTTTTCATTATTTATAA	VGWYVGFVEKADGQVVSFALNMQMKDGDDVSLRKQLTLDALDKLGVFHYL	MKLLKILSLVCLSISIGACAEHSMSRAKTSTIPQVNNSIIDQNVQALFNEISADAVFVTYDGQNIKKYGTHLDRAKTAYIPASTFKIANALIGLENHKATSTEIFKWDGKPRFFKAWDKDFTLGEAMQASTVPVYQELARRIGPSLMQSELQRIGYGNMQIGTEVDQFWLKGPLTITPIQEVKFVYDLAQGQLPFKPEVQQQVKEMLYVERRGENRLYAKSGWGMAVDPQVGWYVGFVEKADGQVVAFALNMQMKDGDDIALRKQLSLDVLDKLGVFHYL	17.86	gnl|BL_ORD_ID|1013|hsp_num:0	1077
EFF1_Assembly_Contig_182526_1 # 1 # 243 # 1 # ID=2526_1;partial=11;start_type=Edge;rbs_motif=None;rbs_spacer=None;gc_cont=0.383	EFF1_Assembly_Contig_182526_1	1	243	+	Loose	500	149.8	OXA-47	88.89	3001781	protein homolog model	n/a	n/a	cephalosporin; penam	antibiotic inactivation	OXA beta-lactamase	GCATCTCAATTATTTGAAGGAACTGAAGGTTGTTTTTTACTTTACGATGCATCCACAAACGCTGAAATTGCTCAATTCAATAAAGCAAAGTGTNCANCGCAAATGGCACCAGATTCAACTTTCAANATCGNATTATCACTTATGGCATTTGATGCNGAAATAATAGATCAGAAAACCATATTCAAATGGGATAAAANCCCNAAAGGAATGGANATNTGGAACAGCAATCATACACCAAAGACG	ASQLFEGTEGCFLLYDASTNAEIAQFNKAKCXXQMAPDSTFXIXLSLMAFDXEIIDQKTIFKWDKXXKGMXXWNSNHTPKT	MKNTIHINFAIFLIIANIIYSSASASTDISTVASQLFEGTEGCFLLYDASTNAEIAQFNKAKCAAQMAPDSTFKIALSLMAFDAEIIDQKTIFKWDKIPKGMEIWNSNHTPKTWMQFSVVWVSQEITQKIGLNKIKNYLKDFDYGNQDFSGDKERNNGLTEAWLESSLKISPEEQIQFLRKIINHNLPVRNSAIENTIDNMYLQDLENSTKLYGKTGAGFTANRTLQNGWFEGFIISKSGHKYVFVSALTGSLGSNLTSSIKAKKNAITILNTLNL	29.35	gnl|BL_ORD_ID|1857|hsp_num:0	1962
EFF1_Assembly_Contig_100605_1 # 3 # 203 # 1 # ID=605_1;partial=11;start_type=Edge;rbs_motif=None;rbs_spacer=None;gc_cont=0.677	EFF1_Assembly_Contig_100605_1	3	203	+	Loose	500	118.6	OXA-427	83.08	3003115	protein homolog model	n/a	n/a	cephalosporin; penam	antibiotic inactivation	OXA beta-lactamase	ACCCCNAGCNGNTGGATGNNNTNCTCGGTCATCTGGTACTCGCAGCGCCTCACCGAGTGGCTGGGAGAGGCTCGCTTCCAGCACTACGTGGACAGCTTCGACTACGGCAACCGGGATCTCGAAGGCAACCCGGGCAAGCACGACGGTCTGACCCAGGCCTGGCTCAGNNCCAGCCTNGCCATCAGCCCCCAGGAGCANGCN	TXSXWMXXSVIWYSQRLTEWLGEARFQHYVDSFDYGNRDLEGNPGKHDGLTQAWLXXSXAISPQEXX	MSRILLSSLLAAGLFCSLPASAATGCMLFADGSGKPFSAQGDCASQLPPASTFKIPLALMGYDSGFLVDEQLPALPFKAGDPDFLPEWKQTTTPSRWMTYSVIWYSQRLTEWLGAARFQQYVDRFDYGNRDLSGNPGKHDGLTQAWLSSSLAISPQEQARFLGKLVSGKLPVSAQTLQHTANILRQPDIDGWQIHGKTGTGYPKLLDGSLDRDQQIGWFVGWASKQDQKLIFVHTVIQKPGKQFASLRAREEVFAALPEQLKKL	25.38	gnl|BL_ORD_ID|2655|hsp_num:0	3501
EFF1_Assembly_Contig_198265_1 # 1 # 141 # 1 # ID=3265_1;partial=10;start_type=Edge;rbs_motif=None;rbs_spacer=None;gc_cont=0.262	EFF1_Assembly_Contig_198265_1	1	141	+	Loose	480	81.6	OXA-464	76.09	3003620	protein homolog model	n/a	n/a	cephalosporin; penam	antibiotic inactivation	OXA beta-lactamase	GGTTGGTATGTTGGATATGTTGAGACAAAAGATGATGTTTGGTTTTTTGCTATGAATATTGATACAAAATCAAAAGATGATTTACCAAAAAGAAAAACTATAACTTTGGAAACATTGAGATTAAAAGGAATTATTAATTGA	GWYVGYVETKDDVWFFAMNIDTKSKDDLPKRKTITLETLRLKGIIN	MNKKIKLIFILIFSINLFANDVELENLFKKYQVEGTLVLESLNTKKVDIYNEKRANTSFSPASTFKIPNTLIALNEGVVNKDSIIVWDKKVREFDAWNKDQTLQSAFKSSCVWCYKEFASKIGVEKYKKYLKELNYGNKTIGKDVTDFWLDESLRITAFEEIRFLKQLQANNLAFKQEDINLLKELMIDEKSENYVVRAKTGWEGKYGWYVGYVETKNDVWFFALNIDTKTKEDLAKRKALTLEALKTKGIID	18.18	gnl|BL_ORD_ID|2633|hsp_num:0	3529
EFF1_Assembly_Contig_58802_1 # 2 # 418 # -1 # ID=3802_1;partial=11;start_type=Edge;rbs_motif=None;rbs_spacer=None;gc_cont=0.261	EFF1_Assembly_Contig_58802_1	2	418	-	Loose	480	214.5	OXA-464	67.63	3003620	protein homolog model	n/a	n/a	cephalosporin; penam	antibiotic inactivation	OXA beta-lactamase	ATTCCAAACACTTTGATAGCTTTAAATGAAGGTGTTATTACAAAAAACTCTTTGATTCTATGGGATAATAAAATTAGAGATTATGAATTTTGGAATAAAAATCAAACTTTANNANCTGCNTTTAAAAGCTCTTGTGTTTGGTGTTATCAAGANTTTGCTTCAAAAGTTGGAATTGAAAAATATGAAAAATATTTAAAAAACCTTAATTATGGAAATAAAAATATAGGTAATGAAATAACNAGNTTTTGGTTAGATGAGAGTTTAAAAATCACAACTTTTGAGCAAATTAAATTTCTAAAACGATTNTATACAAATGATTTACCTTTTAAAATTGAAGATATNAACACTTTAAAAGAAATTATGATTGATGAAAAAAATGAAGATTTTGTAATCCGAGCA…	IPNTLIALNEGVITKNSLILWDNKIRDYEFWNKNQTLXXXFKSSCVWCYQXFASKVGIEKYEKYLKNLNYGNKNIGNEIXXFWLDESLKITTFEQIKFLKRXYTNDLPFKIEDXNTLKEIMIDEKNEDFVIRAKTGWEG	MNKKIKLIFILIFSINLFANDVELENLFKKYQVEGTLVLESLNTKKVDIYNEKRANTSFSPASTFKIPNTLIALNEGVVNKDSIIVWDKKVREFDAWNKDQTLQSAFKSSCVWCYKEFASKIGVEKYKKYLKELNYGNKTIGKDVTDFWLDESLRITAFEEIRFLKQLQANNLAFKQEDINLLKELMIDEKSENYVVRAKTGWEGKYGWYVGYVETKNDVWFFALNIDTKTKEDLAKRKALTLEALKTKGIID	54.94	gnl|BL_ORD_ID|2633|hsp_num:0	3529
EFF1_Assembly_Contig_18869_1 # 3 # 683 # -1 # ID=3869_1;partial=10;start_type=ATG;rbs_motif=None;rbs_spacer=None;gc_cont=0.361	EFF1_Assembly_Contig_18869_1	3	683	-	Loose	500	298.1	OXA-397	66.96	3001583	protein homolog model	n/a	n/a	cephalosporin; penam	antibiotic inactivation	OXA beta-lactamase	ATGAAACTATTTCAATATTGTACTGTGATGTTTGTCAGCATGGGGCTTATGGCATGTGCATCAACTTATAATCAAAATCAATTGGTACATCAGCCAACCATATCTCATTTAAATTCAGTAAATCCTGCTTTAAGGATTCAGGCTTTATTTAAAGAAGCACATGCAGATGCTGTTTTTGTTACATTCGATGGTACAAAACTTAACGCATATGGCACACATTTGAACCGTGCAGATACTGCTTATATTCCTGCATCTACTTTTAAAATTACCAATGCCTTAATTGCTTTAGAGCAGGGGAAAGCCACGTCTACAGAAATATTTAAATGGGATGGAAAATCCAAATTTATAAAGTCTTGGGAAAAGGACATGACTTTAGCTGAAGCAATGCAAGTTTCAGCT…	MKLFQYCTVMFVSMGLMACASTYNQNQLVHQPTISHLNSVNPALRIQALFKEAHADAVFVTFDGTKLNAYGTHLNRADTAYIPASTFKITNALIALEQGKATSTEIFKWDGKSKFIKSWEKDMTLAEAMQVSAVPVYQALARRIGLPLMQKELERIGYGNMQIGSQVDQFWLKGPLTITPNEQVKFLYKLGKGQLDFKSEVQQQVKEMLYVERRGENRLYAKSGWGM	MKLLKILSLVCLSISIGACAEHSMSRAKTSTIPQVNNSIIDQNVQALFNEISADAVFVTYDGQNIKKYGTHLDRAKTAYIPASTFKIANALIGLENHKATSTEIFKWDGKPRFFKAWDKDFTLGEAMQASAVPVYQELARRIGPSLMQSELQRIGYGNMQIGTEVDQFWLKGPLTITPIQEVKFVYDLAQGQLPFKPEVQQQVKEMLYVERRGENRLYAKSGWGMAVDPQVGWYVGFVEKADGQVVAFALNMQMKAGDDIALRKQLSLDVLDKLGVFHYL	81.07	gnl|BL_ORD_ID|1167|hsp_num:0	1238
EFF1_Assembly_Contig_59220_1 # 2 # 379 # -1 # ID=4220_1;partial=10;start_type=ATG;rbs_motif=None;rbs_spacer=None;gc_cont=0.265	EFF1_Assembly_Contig_59220_1	2	379	-	Loose	480	146.7	OXA-464	57.14	3003620	protein homolog model	n/a	n/a	cephalosporin; penam	antibiotic inactivation	OXA beta-lactamase	ATGATTCTACTGGCGATTTTTTCAATAAATCTTTTTGCAAATGATTTAGAGATTGAAAAGATTTTTAAAAATAAAGAAGTTGAAGGAACAATGGTAATTGAATCTTTAAATCAAAATAAGAGTTATATTTACAATAAACAAAGAGCAGAAACTTTCTTGTCTCCTGCTTCATCTTTTAAAATACCACATACTTTAATAGCTTTAAATGAGGGNTTAGTTACTGTAGATTCAGTTATTAATTGGGATAAAAATATAGGTCTTGTTGAATCTTGTAATGCTAATCAAACTTTAAAATCCTCTTTTAAAAACTCTTGTATTTGGGTTTATCAAGTGTTTGCTTCAACCATAGATTCTTCAAAATATGAGAACTATTTAGAA	MILLAIFSINLFANDLEIEKIFKNKEVEGTMVIESLNQNKSYIYNKQRAETFLSPASSFKIPHTLIALNEXLVTVDSVINWDKNIGLVESCNANQTLKSSFKNSCIWVYQVFASTIDSSKYENYLE	MNKKIKLIFILIFSINLFANDVELENLFKKYQVEGTLVLESLNTKKVDIYNEKRANTSFSPASTFKIPNTLIALNEGVVNKDSIIVWDKKVREFDAWNKDQTLQSAFKSSCVWCYKEFASKIGVEKYKKYLKELNYGNKTIGKDVTDFWLDESLRITAFEEIRFLKQLQANNLAFKQEDINLLKELMIDEKSENYVVRAKTGWEGKYGWYVGYVETKNDVWFFALNIDTKTKEDLAKRKALTLEALKTKGIID	49.8	gnl|BL_ORD_ID|2633|hsp_num:0	3529
EFF1_Assembly_Contig_83462_1 # 3 # 164 # -1 # ID=3462_1;partial=10;start_type=ATG;rbs_motif=AGGA;rbs_spacer=5-10bp;gc_cont=0.265	EFF1_Assembly_Contig_83462_1	3	164	-	Loose	480	52	OXA-464	52.83	3003620	protein homolog model	n/a	n/a	cephalosporin; penam	antibiotic inactivation	OXA beta-lactamase	ATGCACAAAAAAATCAAANTACTTNTCACAATANTTTTNTTAACNAACTCTTTTTTNTTTGCNNNNGATNTNGAACTTGAAAATATNTTNAAAAANAAACAAGTTGATGGAACTATTGTTATTGAATCTTTAAATACAAAAAAAATCTATATTTATAATAAC	MHKKIKXLXTIXXLXNSFXFXXDXELENXXKXKQVDGTIVIESLNTKKIYIYNN	MNKKIKLIFILIFSINLFANDVELENLFKKYQVEGTLVLESLNTKKVDIYNEKRANTSFSPASTFKIPNTLIALNEGVVNKDSIIVWDKKVREFDAWNKDQTLQSAFKSSCVWCYKEFASKIGVEKYKKYLKELNYGNKTIGKDVTDFWLDESLRITAFEEIRFLKQLQANNLAFKQEDINLLKELMIDEKSENYVVRAKTGWEGKYGWYVGYVETKNDVWFFALNIDTKTKEDLAKRKALTLEALKTKGIID	21.34	gnl|BL_ORD_ID|2633|hsp_num:0	3529
EFF1_Assembly_Contig_108069_1 # 1 # 339 # -1 # ID=3069_1;partial=10;start_type=ATG;rbs_motif=AGGA;rbs_spacer=5-10bp;gc_cont=0.292	EFF1_Assembly_Contig_108069_1	1	339	-	Loose	500	107.8	OXA-198	50.89	3001805	protein homolog model	n/a	n/a	cephalosporin; penam	antibiotic inactivation	OXA beta-lactamase	ATGATTCATAAATCTTTTTTAATATTTTTTCTTTTAACAAGTTTTTTATTTGCTGAAGATTTAGAATTAAAAAAACTATTTGACAAAAGAGCTCTTACTGGTACAGTAGTCATTAGTTCATTAGATAATAAAACAGTATTTATCTCTGATGATAAAAGAGCTAAACAGCAGTTAGCTCCTGCATCAACTTTTAAGATTGCAAATACTTTAATTGCCCTTGAAGAAAAAGTTGTAAAAGATGAATTAGAGATTCTTAAATGGGATGGAAAGGATAAAGGTTGGAAACCTTGGAATCAAGACCATTCTATCAAGAGTGCATTTCCTGTTTCTTGTGTATGG	MIHKSFLIFFLLTSFLFAEDLELKKLFDKRALTGTVVISSLDNKTVFISDDKRAKQQLAPASTFKIANTLIALEEKVVKDELEILKWDGKDKGWKPWNQDHSIKSAFPVSCVW	MHKHMSKLFIAFLAFLLSVPAAAEDQTLAELFAQQGIDGTIVISSLHNGKTFIHNDPRAKQRFSTASTFKILNTLISLEEKAISGKDDVLKWDGHIYDFPDWNRDQTLESAFKVSCVWCYQALARQVGAEKYRNYLRKSVYGELREPFEETTFWLDGSLQISAIEQVNFLKKVHLRTLPFSASSYETLRQIMLIEQTPAFTLRAKTGWATRVKPQVGWYVGHVETPTDVWFFATNIEVRDEKDLPLRQKLTRKALQAKGIIE	43.13	gnl|BL_ORD_ID|715|hsp_num:0	758
EFF1_Assembly_Contig_48153_1 # 1 # 309 # 1 # ID=3153_1;partial=11;start_type=Edge;rbs_motif=None;rbs_spacer=None;gc_cont=0.359	EFF1_Assembly_Contig_48153_1	1	309	+	Loose	600	209.5	CfxA4	100	3003005	protein homolog model	n/a	n/a	cephamycin	antibiotic inactivation	CfxA beta-lactamase	ACAAAAGATAGCGCAAATCCTCCTTTAACAAATGTTTTGACTGATAGCATTTCTCAAATTGTCTCAGCTTGTCCTGGCGAAATTGGTGTGGCGGTTATTGTTAATAACAGAGATACGGTTAAGGTCAATAATAAGAGTGTTTATCCTATGATGAGTGTGTTTAAGGTTCATCAGGCATTAGCTCTTTGTAATGACTTTGACAATAAAGGAATTTCACTTGATACCTTAGTAAATATAAATAGGGATAAACTTGACCCAAAGACTTGGAGTCCTATGCTGAAAGATTATTCAGGGCCAGTCATATCATTG	TKDSANPPLTNVLTDSISQIVSACPGEIGVAVIVNNRDTVKVNNKSVYPMMSVFKVHQALALCNDFDNKGISLDTLVNINRDKLDPKTWSPMLKDYSGPVISL	MEKNRKKQIVVLSIALVCIFILVFSLFHKSATKDSANPPLTNVLTDSISQIVSACPGEIGVAVIVNNRDTVKVNNKSVYPMMSVFKVHQALALCNDFDNKGISLDTLVNINRDKLDPKTWSPMLKDYSGPVISLTVRDLLRYTLTQSDNNASNLMFKDMVNVAQTDSFIATLIPRSSFQIAYTEEEMSADHNKAYSNYTSPLGAAMLMNRLFTEGLIDDEKQSFIKNTLKECKTGVDRIAAPLLDKEGVVIAHKTGSGNVNENGVLAAHNDVAYICLPNNISYTLAVFVKDFKGNESQASQYVAHISAVVYSLLMQTSVKS	32.09	gnl|BL_ORD_ID|274|hsp_num:0	294
EFF1_Assembly_Contig_90427_1 # 3 # 323 # 1 # ID=427_1;partial=11;start_type=Edge;rbs_motif=None;rbs_spacer=None;gc_cont=0.358	EFF1_Assembly_Contig_90427_1	3	323	+	Loose	600	207.6	CfxA6	98.13	3003097	protein homolog model	n/a	n/a	cephamycin	antibiotic inactivation	CfxA beta-lactamase	ATCATGTTTAAGAATATGCTCAATACTGCACAAACAGACAGTTTTATAGCGAAACTCATACCACATTCGAGTTTTCAGATAGCTTATACAGAAGAGGAAATGTCCGCTGACCATGACAAAGCTTACTCTAATTACACATCTCCTCTTGGTGCTGCAATGTTGATGAATCGTTTGTTTACAGAAAGTCTTATCAGTAATGAGAAACAAGATTTCATTAAGAATGCATTGAAAGAATGTAAAACAGGTATAGATAGGATAGTAGCTCCACTTCTTGATAAAGAAGGGGTTGTAATAGCACATAAGACAGGTTCTGGTTATGTC	IMFKNMLNTAQTDSFIAKLIPHSSFQIAYTEEEMSADHDKAYSNYTSPLGAAMLMNRLFTESLISNEKQDFIKNALKECKTGIDRIVAPLLDKEGVVIAHKTGSGYV	MSNYSVAELRNMKKNRKKQIVVLCIALVCIFILVFSLSHKSATKGSANPPLTDVLTDSISQIVSACPGEIGVAVIINNTDTVSVNNKSIYPMMSVFKVHQALALCNDFDKKGLSLDTLVKINREKLDPKTWSPMMKDYSAPVISLTVRDLLRYTLSQSDNNASNIMFKNMLNTAQTDSFIAKLIPRSSFQIAYTEEEMSADHDKAYSNYTSPLGAAMLMNRLFTESLISNEKQDFIKNALKECKTGIDRIVAPLLDKEGVVIAHKTGSGNVNENGILAAQNDVAYICLPNKVCYTLAVFVKDFKGNESQASQFVAHISAVVYSLLINTALN	32.33	gnl|BL_ORD_ID|249|hsp_num:0	268
EFF1_Assembly_Contig_23015_1 # 2 # 841 # 1 # ID=3015_1;partial=10;start_type=Edge;rbs_motif=None;rbs_spacer=None;gc_cont=0.364	EFF1_Assembly_Contig_23015_1	2	841	+	Loose	600	493.8	CfxA4	90.68	3003005	protein homolog model	n/a	n/a	cephamycin	antibiotic inactivation	CfxA beta-lactamase	GTTTTGACTGATAGCATTTCTCAGATTGTCTCGGCTTGTCCTGGTGAAATTGGTGTGGCGGTTATTATTAATAACACAGATACNGTTANNGTTAATNATAANAGNNTNTATCCTATGATGAGTGTATTTAAGGTTCATCAGGCATTAGCTCTTTGCAATGATTTTGANAACAAAGGNATTTCNCTTGATACCTTAGTAAAGATAGATAGGAATAGACTTGATTCAAAGACTTGGAGTCCTATGATGAAAGATTATTCCGAGTTGGTTATATCATTAACCGTGAGAGATTTACTTCGTTATACTATTGCTCAAAGTGATAATAATGCAAGCAATCTGATGTTTAAAGATATGGTCAATGTNGCTCAAACNGANAGTTTTATAGCCACACTNATTCCTCGT…	VLTDSISQIVSACPGEIGVAVIINNTDXVXVNXXXXYPMMSVFKVHQALALCNDFXNKXIXLDTLVKIDRNRLDSKTWSPMMKDYSELVISLTVRDLLRYTIAQSDNNASNLMFKDMVNXAQXXSFIATXIPRSSFQIAYTEEEMSADHNKAYSNYTSPLGAAMLMNRLFTEGLIDDEKQSFIKNTLKECKTGVDRIAAPLLDKEGVVIAHKTGSGSVNENGVLAAHNDVAYICLPNNISYTLAVFVKDFKGNESQASQYVAHISAVVYSLLMQTSVKS	MEKNRKKQIVVLSIALVCIFILVFSLFHKSATKDSANPPLTNVLTDSISQIVSACPGEIGVAVIVNNRDTVKVNNKSVYPMMSVFKVHQALALCNDFDNKGISLDTLVNINRDKLDPKTWSPMLKDYSGPVISLTVRDLLRYTLTQSDNNASNLMFKDMVNVAQTDSFIATLIPRSSFQIAYTEEEMSADHNKAYSNYTSPLGAAMLMNRLFTEGLIDDEKQSFIKNTLKECKTGVDRIAAPLLDKEGVVIAHKTGSGNVNENGVLAAHNDVAYICLPNNISYTLAVFVKDFKGNESQASQYVAHISAVVYSLLMQTSVKS	86.92	gnl|BL_ORD_ID|274|hsp_num:0	294
EFF1_Assembly_Contig_97101_1 # 2 # 271 # 1 # ID=2101_1;partial=11;start_type=Edge;rbs_motif=None;rbs_spacer=None;gc_cont=0.389	EFF1_Assembly_Contig_97101_1	2	271	+	Loose	600	156.8	CfxA2	83.33	3003002	protein homolog model	n/a	n/a	cephamycin	antibiotic inactivation	CfxA beta-lactamase	GCTTATACAGAAGAGGAAATGTCGGCTGACCACGATAGGGCTTACTTTAATTATACATCTCCTCTTGGTGCCGCAATGTTGATGAACCGTTTGTTTACCGAAAGTATTGTCAGTGGTGAGAAGCAAAGTTTCATTAAGAATACATTAAAAGAATGTGTGACAGGTACAGATAGAATAGTCGCTCCGCTTCTTGATAAAGAAAGGGTTTCTATTGCACATAAGACGGGTTCTGGTTATGTCAATGAAAATGGTATTCTTGCATCTCACAAT	AYTEEEMSADHDRAYFNYTSPLGAAMLMNRLFTESIVSGEKQSFIKNTLKECVTGTDRIVAPLLDKERVSIAHKTGSGYVNENGILASHN	MEKNRKKQIVVLSIALVCIFILVFSLFHKSATKDSANPPLTNVLTDSISQIVSACPGEIGVAVIVNNRDTVKVNNKSVYPMMSVFKVHQALALCNDFDNKGISLDTLVNINRDKLDPKTWSPMLKDYSGPVISLTVRDLLRYTLTQSDNNASNLMFKDMVNVAQTDSFIATLIPRSSFQIAYTEEEMSADHNKAYSNYTSPLGAAMLMNRLFTEGLIDDEKQSFIKNTLKECKTGVDRIAAPLLDKEGVVIAHKTGSGYVNENGVLAAHNDVAYICLPNNISYTLAVFVKDFKGNESQASQYVAHISAVVYSLLMQTSVKS	28.04	gnl|BL_ORD_ID|161|hsp_num:0	174
EFF1_Assembly_Contig_140578_1 # 1 # 294 # 1 # ID=578_1;partial=10;start_type=Edge;rbs_motif=None;rbs_spacer=None;gc_cont=0.582	EFF1_Assembly_Contig_140578_1	1	294	+	Loose	700	182.2	CMY-74	92.78	3002087	protein homolog model	n/a	n/a	cephamycin	antibiotic inactivation	CMY beta-lactamase	ATGTACCAGGGCCTGGGCTGGGAGATGCTGAACTGGCCGGTGAAGGCCGACTCGATAATTAGCGGTAGCGACAGCAAAGTGGCCCTGGCAGCGCTTCCTGCCGTTGAGGTAAACCCGCCCGCGCCTGCCGTGAAAGCCTCATGGGTGCATAAAACGGGNTCCACTGGNGGATTNGGCAGCTACGTTGCNTTCGTTCCAGAAAAAAACCTTGGCATCGTGATGCTGGCAAACAANAGCTANCCNAACCCTGTCCGTGTCGAGGCGGCCTGGCGCATTCTTGAAAAGCTGCAATAA	MYQGLGWEMLNWPVKADSIISGSDSKVALAALPAVEVNPPAPAVKASWVHKTXSTXGXGSYVXFVPEKNLGIVMLANXSXXNPVRVEAAWRILEKLQ	MMKKSICCALLLTASFSTFAAAKTEQQIADIVNRTITPLMQEQAIPGMAVAIIYQGKPYYFTWGKADIANNRPVTQQTLFELGSVSKTFNGVLGGDAIARGEIKLSDPVTHYWPELTGKQWQGISLLHLATYTAGGLPLQVPDDVTDKAALLRFYQNWQPQWAPGAKRLYANSSIGLFGALAVKPSGMSYEEAMTKRVLHPLKLAHTWITVPQSEQKDYAWGYREGKPVHVSPGQLDAEAYGVKSSVIDMTRWVQANMDASQVQEKTLQQGIELAQSRYWRVGDMYQGLGWEMLNWPVKADSIISGSDSKVALAALPAVEVNPPAPAVKASWVHKTGSTGGFGSYVAFVPEKNLGIVMLANKSYPNPVRVEAAWRILEKLQ	25.46	gnl|BL_ORD_ID|838|hsp_num:0	889
EFF1_Assembly_Contig_60015_2 # 227 # 397 # 1 # ID=15_2;partial=01;start_type=ATG;rbs_motif=GGA/GAG/AGG;rbs_spacer=5-10bp;gc_cont=0.526	EFF1_Assembly_Contig_60015_2	227	397	+	Loose	700	94	CMY-82	85.96	3002095	protein homolog model	n/a	n/a	cephamycin	antibiotic inactivation	CMY beta-lactamase	ATGATGAAAAAATCGATATGCTGCGCNCTGCTGCTGACAGCNTCNTTCTCCACGTTTGCCGCCGCNAAAACAGAACAACANATTGCCGATATCGTTAANCGCACCATCACNCCGNTGATGCAGGAGCAGGCTATTCCGGGTATGGCCGTTGCGATTATCTATCAGGGGAAA	MMKKSICCXLLLTXXFSTFAAXKTEQXIADIVXRTIXPXMQEQAIPGMAVAIIYQGK	MMKKSICCALLLTASFSTFAAAKTEQQIADIVNRTITPLMQEQAIPGMAVAIIYQGKPYYFTWGKADIANNRPVTQQTLFELGSVSKTFNGVLGGDAIARGEIKLSDPVTHYWPELTGKQWQGISLLHLATYTAGGLPLQVPDDVTDKAALLRFYQNWQPQWAPGAKRLYANSSIGLFGALAVKPSGMSYEEAMTKRVLRPLKLAHTWITVPQSEQKDYAWGYREGKPVHVSPGQLDAEAYGVKSSVIDMTRWVQANMDASQVQEKTLQQGIELAQSRYWRIGDMYQGLGWEMLNWPVKADSIISGSDSKVALAALPAVEVNPPAPAVKASWVHKTGSTGGFGSYVAFVPEKNLGIVMLANKSYPNPVRVEAAWRILEKLQ	14.96	gnl|BL_ORD_ID|1880|hsp_num:0	1990
EFF1_Assembly_Contig_68639_1 # 3 # 302 # -1 # ID=3639_1;partial=10;start_type=ATG;rbs_motif=AGGAG;rbs_spacer=5-10bp;gc_cont=0.683	EFF1_Assembly_Contig_68639_1	3	302	-	Loose	1050	91.3	facT	51.02	3001313	protein homolog model	n/a	n/a	elfamycin antibiotic	antibiotic efflux	major facilitator superfamily (MFS) antibiotic efflux pump	ATGACGGACCCGAAGAGCCGCTGGCTGGCCCTCTACGTGCTGTGCCTGGGCGACCTGATGATCGTGCTGGACTCCAGCATCGTGAACGTCGCCCTGCCCTCNATCCAGGAGGACCTGGGGTTCTCCTCGTCGGCCTTGGCGTGGGTGGTCAACGCCTACCTGCTCACGTTCGGCGGGTTCCTGCTGCTCTCCGGTCGCCTCGGCGACCTGCTCGGCAACAAGCGGGTGTTCCTCGTCGGCGTGGTCGCGTTCACGGCGGCGTCGATCGCCTGCGGGCTCGCACCGTCGGCCGAGCTGCTG	MTDPKSRWLALYVLCLGDLMIVLDSSIVNVALPXIQEDLGFSSSALAWVVNAYLLTFGGFLLLSGRLGDLLGNKRVFLVGVVAFTAASIACGLAPSAELL	MNKAGQAEKPAAAGPPATPETPEPDPKRWLALTVLLVATFMDLLDANIITVAIPSIQRDLGASTFAIQAMTAGYTLSFAVLLITGGRLGDIFGRKRMFLVGVGGFVLASAMCAAAPSTDLLVVARALQGLTAAVMVPQVLALIHVSFAPQEIGRVVSLYASMVGLAIVSGPLIGGALISWNPLDLGWRSIFVVNLPVGVLALVGAAKWMRESSSPHAKRLDIAGMLLIVLGLLLLMVPLTLGRELDWPVWSIVSLVAAAPVLVLFVVYERHKTAKDGSPLVTLSLFKVRAFGAGIGVQLLFSAIPAGFFLSWTLYLQAGLGWSALHTGLTAIPFSLCVPIVGGLAVRRLSPLYGRYCLLAGAVLMLAGILSYAWAADRFGTDITSWHAIPSMLLIGSGM…	17.89	gnl|BL_ORD_ID|1384|hsp_num:0	1469
EFF1_Assembly_Contig_79634_2 # 168 # 398 # -1 # ID=4634_2;partial=01;start_type=Edge;rbs_motif=None;rbs_spacer=None;gc_cont=0.394	EFF1_Assembly_Contig_79634_2	168	398	-	Loose	750	102.8	patA	76.39	3000024	protein homolog model	n/a	n/a	fluoroquinolone antibiotic	antibiotic efflux	ATP-binding cassette (ABC) antibiotic efflux pump	TCGGCACTTGATGCAAAATCTGAGAAACTCGTTCAGCAAGCTCTAGCAGGAGAACTTGCCAATACAACGAAGATTATTATCGCCCAAAAGATATCTTCAGTTGTACATGCAGATAAAATCTTAGTCTTAGATGCTGGTAAATTAATCGGGGTCGGGACACATAAAGAACTTGTTGCTAACAATGACACCTATCGTGAAATCTATAATACACAGAAAGGAAGTGANGATTAA	SALDAKSEKLVQQALAGELANTTKIIIAQKISSVVHADKILVLDAGKLIGVGTHKELVANNDTYREIYNTQKGSXD	MLIQKIKTYKWQALASLLMTGLMVASSLLQPRYLQEVLGALLTGKYEAIYSIGAWLIGVAVVGLVAGGLNVVLAAYIAQGVSSDLREDAFRKIQTFSYADIEQFNAGNLVVRMTNDINQIQNVVMMTFQILFRLPLLFIGSFILAVQTLPSLWWVIVLMVVLIFGLTAVMMGMMGPRFAKFQTLLERINAIAKENLRGVRVVKSFVQEKEQFAKFTEVSDELLGQNLYIGYAFSVVEPFMMLVGYGAVFLSIWLVAGMVQSDPSVVGSIASFVNYLSQIIFTIVMVGFLGNSVSRAMISMRRIREILDAEPAMTFKDIPDEELVGSLSFENVTFTYPMDKEPMLKDVSFTIEPGQMVGVVGATGAGKSTLAQLIPRLFDPQDGAIKIGGKDIREVSEGT…	13.48	gnl|BL_ORD_ID|1954|hsp_num:0	2081
EFF1_Assembly_Contig_62387_1 # 2 # 352 # 1 # ID=2387_1;partial=11;start_type=Edge;rbs_motif=None;rbs_spacer=None;gc_cont=0.439	EFF1_Assembly_Contig_62387_1	2	352	+	Loose	750	166.4	patA	73.5	3000024	protein homolog model	n/a	n/a	fluoroquinolone antibiotic	antibiotic efflux	ATP-binding cassette (ABC) antibiotic efflux pump	GCCAGTGCTATCTCACAAGCCCGTGAATTTATCGAAAAAATGTCGGATGTCTTTGAGAGTCCGGTTGAAGAACGAGGCACCAACTTCTCAGGTGGTCAAAAACAACGGATGTCTATTGCCCGAGGTGTCATTGGGGAGCCTAAGATCTTGATCCTAGATGACTCAACCTCTGCACTAGACGCGAAGTCTGAAAAATTAGTCCAAGAGGCTTTGGCGGGCGAACTGCCAAATACCACAAAAATTATCATTGCTCAAAAAATTTCATCAGTTGTCCATGCCGATAAGATTCTCGTTTTGGATGCCGGTAAACTCATCGGTGTTGGCAAACATAAAGAACTCATTGAAAACAAT	ASAISQAREFIEKMSDVFESPVEERGTNFSGGQKQRMSIARGVIGEPKILILDDSTSALDAKSEKLVQEALAGELPNTTKIIIAQKISSVVHADKILVLDAGKLIGVGKHKELIENN	MLIQKIKTYKWQALASLLMTGLMVASSLLQPRYLQEVLGALLTGKYEAIYSIGAWLIGVAVVGLVAGGLNVVLAAYIAQGVSSDLREDAFRKIQTFSYADIEQFNAGNLVVRMTNDINQIQNVVMMTFQILFRLPLLFIGSFILAVQTLPSLWWVIVLMVVLIFGLTAVMMGMMGPRFAKFQTLLERINAIAKENLRGVRVVKSFVQEKEQFAKFTEVSDELLGQNLYIGYAFSVVEPFMMLVGYGAVFLSIWLVAGMVQSDPSVVGSIASFVNYLSQIIFTIVMVGFLGNSVSRAMISMRRIREILDAEPAMTFKDIPDEELVGSLSFENVTFTYPMDKEPMLKDVSFTIEPGQMVGVVGATGAGKSTLAQLIPRLFDPQDGAIKIGGKDIREVSEGT…	20.74	gnl|BL_ORD_ID|1954|hsp_num:0	2081
EFF1_Assembly_Contig_175286_1 # 1 # 255 # -1 # ID=286_1;partial=11;start_type=Edge;rbs_motif=None;rbs_spacer=None;gc_cont=0.678	EFF1_Assembly_Contig_175286_1	1	255	-	Loose	750	40.4	patA	60.71	3000024	protein homolog model	n/a	n/a	fluoroquinolone antibiotic	antibiotic efflux	ATP-binding cassette (ABC) antibiotic efflux pump	CCTGAGGTCGCCCCGGTCATGCGGGCCAGCCGGTTGCGCGTGGCCTATGCGGTGCCGGTTCCGGGCTTCAGGGGCTGGTTCAGGAAGGGCGAATTTGTCGCGGTCAAGGATGCCAGCTTTGTCATTCCTCCTGGCCGAACGCTGGGCATCGTGGGCGAATCGGGCTCGGGCAAATCGACCCTGGCGATGGCCTGCCTGGGGCTGCTGAAGTCTTCCGGCCAGTTGCAGGCGGCGGGCCAGTCGTGGGGCCTGCAG	PEVAPVMRASRLRVAYAVPVPGFRGWFRKGEFVAVKDASFVIPPGRTLGIVGESGSGKSTLAMACLGLLKSSGQLQAAGQSWGLQ	MLIQKIKTYKWQALASLLMTGLMVASSLLQPRYLQEVLGALLTGKYEAIYSIGAWLIGVAVVGLVAGGLNVVLAAYIAQGVSSDLREDAFRKIQTFSYADIEQFNAGNLVVRMTNDINQIQNVVMMTFQILFRLPLLFIGSFILAVQTLPSLWWVIVLMVVLIFGLTAVMMGMMGPRFAKFQTLLERINAIAKENLRGVRVVKSFVQEKEQFAKFTEVSDELLGQNLYIGYAFSVVEPFMMLVGYGAVFLSIWLVAGMVQSDPSVVGSIASFVNYLSQIIFTIVMVGFLGNSVSRAMISMRRIREILDAEPAMTFKDIPDEELVGSLSFENVTFTYPMDKEPMLKDVSFTIEPGQMVGVVGATGAGKSTLAQLIPRLFDPQDGAIKIGGKDIREVSEGT…	15.07	gnl|BL_ORD_ID|1954|hsp_num:0	2081
EFF1_Assembly_Contig_166183_1 # 1 # 270 # 1 # ID=1183_1;partial=11;start_type=Edge;rbs_motif=None;rbs_spacer=None;gc_cont=0.452	EFF1_Assembly_Contig_166183_1	1	270	+	Loose	750	100.5	patA	60	3000024	protein homolog model	n/a	n/a	fluoroquinolone antibiotic	antibiotic efflux	ATP-binding cassette (ABC) antibiotic efflux pump	ACACTCTGGCAGCCACAAATNTTAACTAAAGTCCTCGAGGCTGTTTCTAACAACGATAAAGAGAAAATCATGGATTACGGGATTCAACTCATTATCATTGCGGGGATTGGCTTGCTCGCAGGCGTCGTCAACACGATTTTTGCAGCTAAGATTGCCCAAGGCGTGTCAGCTGATTTGCGGGAGCAGACTTTCCGTAAAATCCAAAGTTTCTCTTATGCCAATATCGAGAAATTTAATGCCGGCAACCTCGTTGTCCGTATGACCAATGAC	TLWQPQXLTKVLEAVSNNDKEKIMDYGIQLIIIAGIGLLAGVVNTIFAAKIAQGVSADLREQTFRKIQSFSYANIEKFNAGNLVVRMTND	MLIQKIKTYKWQALASLLMTGLMVASSLLQPRYLQEVLGALLTGKYEAIYSIGAWLIGVAVVGLVAGGLNVVLAAYIAQGVSSDLREDAFRKIQTFSYADIEQFNAGNLVVRMTNDINQIQNVVMMTFQILFRLPLLFIGSFILAVQTLPSLWWVIVLMVVLIFGLTAVMMGMMGPRFAKFQTLLERINAIAKENLRGVRVVKSFVQEKEQFAKFTEVSDELLGQNLYIGYAFSVVEPFMMLVGYGAVFLSIWLVAGMVQSDPSVVGSIASFVNYLSQIIFTIVMVGFLGNSVSRAMISMRRIREILDAEPAMTFKDIPDEELVGSLSFENVTFTYPMDKEPMLKDVSFTIEPGQMVGVVGATGAGKSTLAQLIPRLFDPQDGAIKIGGKDIREVSEGT…	15.96	gnl|BL_ORD_ID|1954|hsp_num:0	2081
EFF1_Assembly_Contig_79006_1 # 3 # 338 # 1 # ID=4006_1;partial=10;start_type=Edge;rbs_motif=None;rbs_spacer=None;gc_cont=0.693	EFF1_Assembly_Contig_79006_1	3	338	+	Loose	750	116.7	patB	56.86	3000025	protein homolog model	n/a	n/a	fluoroquinolone antibiotic	antibiotic efflux	ATP-binding cassette (ABC) antibiotic efflux pump	TCCAACCTGTCGGCCGGTGAGCGCCAGCTCGTCACGATCGCCCGGGCCTTCCTCACCGACCCGGCCCTGCTGATCCTCGACGAGGCGACCTCCTCNGTCGACACCCGCACCGAGCTCCTGCTCCAGCACGCCATGGCGGCCCTGCGGACCGACCGCACCTCGTTCGTCATCGCCCACCGGCTCTCGACGATCCGCGACGCCGACCTGATCCTGGTGATGGAGGACGGTGCGATCGTCGAGCAGGGCACCCACGACGAGCTGCTCGAGGTTCGCGGTGCCTACGCCCGGCTCTACGAGTCGCAGTTCACCGCTGCGTTCGACGACGAGGTCGCCTGA	SNLSAGERQLVTIARAFLTDPALLILDEATSXVDTRTELLLQHAMAALRTDRTSFVIAHRLSTIRDADLILVMEDGAIVEQGTHDELLEVRGAYARLYESQFTAAFDDEVA	MKTVQFFWHYFKVYKFSFVVVILMIVLATFAQALFPVFSGQAVTQLANLVQAYQNGNPELVWQSLSGIMVNLGLLVLVLFISSVIYMCLMTRVIAESTNEMRKGLFGKLAQLTVSFFDRRQDGDILSHFTSDLDNILQAFNESLIQVMSNIVLYIGLILVMFSRNVTLALITIASTPLAFLMLIFIVKMARKYTNLQQKEVGKLNAYMDESISGQKAVIVQGIQEDMMAGFLEQNERVRKATFKGRMFSGILFPVMNGMSLINTAIVIFAGSAVLLNDKSIETSTALGLIVMFAQFSQQYYQPIIQVAASWGSLQLAFTGAERIQEMFDAEEEIRPEKAPTFTKLQESVEISHIVFSYLPDKPILKDVSISAPKGQMTAVVGPTGSGKTTIMNLINRFY…	18.88	gnl|BL_ORD_ID|1958|hsp_num:0	2112
EFF1_Assembly_Contig_144502_2 # 146 # 307 # 1 # ID=4502_2;partial=01;start_type=ATG;rbs_motif=GGAG/GAGG;rbs_spacer=5-10bp;gc_cont=0.543	EFF1_Assembly_Contig_144502_2	146	307	+	Loose	750	41.2	patA	56.67	3000024	protein homolog model	n/a	n/a	fluoroquinolone antibiotic	antibiotic efflux	ATP-binding cassette (ABC) antibiotic efflux pump	ATGTTGAGTTTAAGACAGGTCTCGCTGGACGTGGCGCGTTATCGCTGGTACGGCGCGAGAAACTGGTCTTCGCTGTTGCAGGATATCTCTTTCGACGTAGCGCCAGGTCAGATGGTGGCGTTAGTTGGGGGAAGTGGGGAAGGTAAAAGCCTGTTGCTGCAA	MLSLRQVSLDVARYRWYGARNWSSLLQDISFDVAPGQMVALVGGSGEGKSLLLQ	MLIQKIKTYKWQALASLLMTGLMVASSLLQPRYLQEVLGALLTGKYEAIYSIGAWLIGVAVVGLVAGGLNVVLAAYIAQGVSSDLREDAFRKIQTFSYADIEQFNAGNLVVRMTNDINQIQNVVMMTFQILFRLPLLFIGSFILAVQTLPSLWWVIVLMVVLIFGLTAVMMGMMGPRFAKFQTLLERINAIAKENLRGVRVVKSFVQEKEQFAKFTEVSDELLGQNLYIGYAFSVVEPFMMLVGYGAVFLSIWLVAGMVQSDPSVVGSIASFVNYLSQIIFTIVMVGFLGNSVSRAMISMRRIREILDAEPAMTFKDIPDEELVGSLSFENVTFTYPMDKEPMLKDVSFTIEPGQMVGVVGATGAGKSTLAQLIPRLFDPQDGAIKIGGKDIREVSEGT…	9.57	gnl|BL_ORD_ID|1954|hsp_num:0	2081
EFF1_Assembly_Contig_109238_1 # 1 # 408 # 1 # ID=4238_1;partial=11;start_type=Edge;rbs_motif=None;rbs_spacer=None;gc_cont=0.436	EFF1_Assembly_Contig_109238_1	1	408	+	Loose	750	132.5	patA	55.22	3000024	protein homolog model	n/a	n/a	fluoroquinolone antibiotic	antibiotic efflux	ATP-binding cassette (ABC) antibiotic efflux pump	ATCGTCCTCTTGGTCGTTGTCATTGTCCTGATCACCGGTGTTTCCATGGGTAGCATGGGCAAACATTTCGGGGCTTTCCAAACCTTGATGGATAAACTCAACGGCATTGCCAAGGAAAATCTTCGTGGCACGCGCGTGGTGAAATCTTTTGTCCAAGAAAAAGAACAAGCGGCTAAATTCGATGCCAATTCTGATGAGTTGCTCGGTCATAACTTAATCGTTAGCTACATCTTTTCTGCCATGATTCCAGCCTTTACCTTTGCGGCTTATCTCGCAATCTTTGGGGCTATCTGGTTTGTTTCTACCTATGTGCAAAAAGAACCTAAAGATTTGGCAAGTATTGCCTCATTTATGACTTACATGATGCAAATCATGTTTGCCATTATCATGGGTGGGATG…	IVLLVVVIVLITGVSMGSMGKHFGAFQTLMDKLNGIAKENLRGTRVVKSFVQEKEQAAKFDANSDELLGHNLIVSYIFSAMIPAFTFAAYLAIFGAIWFVSTYVQKEPKDLASIASFMTYMMQIMFAIIMGGMMSM	MLIQKIKTYKWQALASLLMTGLMVASSLLQPRYLQEVLGALLTGKYEAIYSIGAWLIGVAVVGLVAGGLNVVLAAYIAQGVSSDLREDAFRKIQTFSYADIEQFNAGNLVVRMTNDINQIQNVVMMTFQILFRLPLLFIGSFILAVQTLPSLWWVIVLMVVLIFGLTAVMMGMMGPRFAKFQTLLERINAIAKENLRGVRVVKSFVQEKEQFAKFTEVSDELLGQNLYIGYAFSVVEPFMMLVGYGAVFLSIWLVAGMVQSDPSVVGSIASFVNYLSQIIFTIVMVGFLGNSVSRAMISMRRIREILDAEPAMTFKDIPDEELVGSLSFENVTFTYPMDKEPMLKDVSFTIEPGQMVGVVGATGAGKSTLAQLIPRLFDPQDGAIKIGGKDIREVSEGT…	24.11	gnl|BL_ORD_ID|1954|hsp_num:0	2081
EFF1_Assembly_Contig_149125_1 # 76 # 297 # -1 # ID=4125_1;partial=01;start_type=Edge;rbs_motif=None;rbs_spacer=None;gc_cont=0.455	EFF1_Assembly_Contig_149125_1	76	297	-	Loose	750	78.6	patB	54.55	3000025	protein homolog model	n/a	n/a	fluoroquinolone antibiotic	antibiotic efflux	ATP-binding cassette (ABC) antibiotic efflux pump	GAAGTAAAGATACAGGCGGCTTTTACAAAATTGATGGAAGGGCGGACGACGTTTATTGTGGCGCATCGTCTGTCAACGATCCGCGAGGCGGACGTGATTCTCGTTATGAAAGACGGAAAAGTTATTGAGCAGGGCAATCACGAGAGCTTGATGGCTGCAGACGGATTTTACAGACATTTGTATGAATCGCAGTTTCTTAGGGGAAAAGATGAGGATAAATGA	EVKIQAAFTKLMEGRTTFIVAHRLSTIREADVILVMKDGKVIEQGNHESLMAADGFYRHLYESQFLRGKDEDK	MKTVQFFWHYFKVYKFSFVVVILMIVLATFAQALFPVFSGQAVTQLANLVQAYQNGNPELVWQSLSGIMVNLGLLVLVLFISSVIYMCLMTRVIAESTNEMRKGLFGKLAQLTVSFFDRRQDGDILSHFTSDLDNILQAFNESLIQVMSNIVLYIGLILVMFSRNVTLALITIASTPLAFLMLIFIVKMARKYTNLQQKEVGKLNAYMDESISGQKAVIVQGIQEDMMAGFLEQNERVRKATFKGRMFSGILFPVMNGMSLINTAIVIFAGSAVLLNDKSIETSTALGLIVMFAQFSQQYYQPIIQVAASWGSLQLAFTGAERIQEMFDAEEEIRPEKAPTFTKLQESVEISHIVFSYLPDKPILKDVSISAPKGQMTAVVGPTGSGKTTIMNLINRFY…	12.41	gnl|BL_ORD_ID|1958|hsp_num:0	2112
EFF1_Assembly_Contig_114418_1 # 2 # 385 # 1 # ID=4418_1;partial=11;start_type=Edge;rbs_motif=None;rbs_spacer=None;gc_cont=0.409	EFF1_Assembly_Contig_114418_1	2	385	+	Loose	750	117.9	patA	51.56	3000024	protein homolog model	n/a	n/a	fluoroquinolone antibiotic	antibiotic efflux	ATP-binding cassette (ABC) antibiotic efflux pump	TTTGGTGCCTTCCAAAAATTAATGGATAAGCTAAATGGGATTGCAAAAGAAAATCTGCGTGGCACACGTGTCGTCAAATCTTTTGTACAAGAAAAAGAGCAGGCTGCCAAGTTTGATGCCAACTCAGANGAGCTTTTAGGNCATAACTTNGTTGTTAGCTATATTTTTTCTGTCATGATTCCAGCCTTTACATTTGCGGCCTATATTGCCATTTTTGCTGCCATCTGGTTTGTATCGACCTATGTTGAAAAAGCACCAAAGGATTTAGCAAGTATCGCCTCATTTATGACCTACATGATGCAAATTATGTTTGCTATCATCATGGGTGGTATGATGTCGATGATGGCATCACGTGCCTTCATCTCGCTGAAACGGATAGGTGAA	FGAFQKLMDKLNGIAKENLRGTRVVKSFVQEKEQAAKFDANSXELLXHNXVVSYIFSVMIPAFTFAAYIAIFAAIWFVSTYVEKAPKDLASIASFMTYMMQIMFAIIMGGMMSMMASRAFISLKRIGE	MLIQKIKTYKWQALASLLMTGLMVASSLLQPRYLQEVLGALLTGKYEAIYSIGAWLIGVAVVGLVAGGLNVVLAAYIAQGVSSDLREDAFRKIQTFSYADIEQFNAGNLVVRMTNDINQIQNVVMMTFQILFRLPLLFIGSFILAVQTLPSLWWVIVLMVVLIFGLTAVMMGMMGPRFAKFQTLLERINAIAKENLRGVRVVKSFVQEKEQFAKFTEVSDELLGQNLYIGYAFSVVEPFMMLVGYGAVFLSIWLVAGMVQSDPSVVGSIASFVNYLSQIIFTIVMVGFLGNSVSRAMISMRRIREILDAEPAMTFKDIPDEELVGSLSFENVTFTYPMDKEPMLKDVSFTIEPGQMVGVVGATGAGKSTLAQLIPRLFDPQDGAIKIGGKDIREVSEGT…	22.7	gnl|BL_ORD_ID|1954|hsp_num:0	2081
EFF1_Assembly_Contig_136456_1 # 30 # 323 # -1 # ID=1456_1;partial=01;start_type=Edge;rbs_motif=None;rbs_spacer=None;gc_cont=0.415	EFF1_Assembly_Contig_136456_1	30	323	-	Loose	750	89.4	patB	51.11	3000025	protein homolog model	n/a	n/a	fluoroquinolone antibiotic	antibiotic efflux	ATP-binding cassette (ABC) antibiotic efflux pump	CAGTTACTATCCATTGCCAGAGCAGCCGTAGCCAACCCACCAGTACTGATCTTAGANGAAGCAACATCAAGTATNGATACANGAACAGAAAGNATNGTACAGNGAGGAATGGATAACNTGATGAAAGGNAGAACTGTATTTGTNATCGCNCATAGANTATCTACGATCCGAAATAGTGATGCNATNATTGTACTTGAACATGGTAAGATCATTGAACGTGGAGATCATGAAGATCTGATCAAGAATAAGGGAACTTATTATCAGTTGTATACTGGTAAGCTTGAATTGTCTTAG	QLLSIARAAVANPPVLILXEATSSXDTXTEXXVQXGMDNXMKXRTVFXIXHRXSTIRNSDXXIVLEHGKIIERGDHEDLIKNKGTYYQLYTGKLELS	MKTVQFFWHYFKVYKFSFVVVILMIVLATFAQALFPVFSGQAVTQLANLVQAYQNGNPELVWQSLSGIMVNLGLLVLVLFISSVIYMCLMTRVIAESTNEMRKGLFGKLAQLTVSFFDRRQDGDILSHFTSDLDNILQAFNESLIQVMSNIVLYIGLILVMFSRNVTLALITIASTPLAFLMLIFIVKMARKYTNLQQKEVGKLNAYMDESISGQKAVIVQGIQEDMMAGFLEQNERVRKATFKGRMFSGILFPVMNGMSLINTAIVIFAGSAVLLNDKSIETSTALGLIVMFAQFSQQYYQPIIQVAASWGSLQLAFTGAERIQEMFDAEEEIRPEKAPTFTKLQESVEISHIVFSYLPDKPILKDVSISAPKGQMTAVVGPTGSGKTTIMNLINRFY…	16.5	gnl|BL_ORD_ID|1958|hsp_num:0	2112
EFF1_Assembly_Contig_118794_1 # 3 # 371 # 1 # ID=3794_1;partial=11;start_type=Edge;rbs_motif=None;rbs_spacer=None;gc_cont=0.686	EFF1_Assembly_Contig_118794_1	3	371	+	Loose	750	124	patB	50.42	3000025	protein homolog model	n/a	n/a	fluoroquinolone antibiotic	antibiotic efflux	ATP-binding cassette (ABC) antibiotic efflux pump	CCCATCCTGCACGACGTCAGCTTCACCATTCCGGCTGGCAGGACGGTGGCGGTGGTGGGCCCCTCGGGCTCGGGCAAGTCCACGCTGGCGCGGCTGCTGTTCCGCTTCTACGAGCCGCAGGCCGGCAGCGTGCGTATCGCCGGGCAGGACATCCGCGGCGTCACCCAGGCCAGCGTGCGCCGGGCCATCGGCATCGTGCCGCAGGACACGGTGCTGTTCAACGACANCATNNNCTACAACATCNNCTACGGCCGCCCCGAAGCGAGCCGCGAGGAAGTGATTGCGGCAGCGCGCGCCGCGCAGTTGCACGACTTCATCGAGTCGCTGCCCAACAAATACGAAACGAAGGTCGGCGAGCGCGGCCTCAAG	PILHDVSFTIPAGRTVAVVGPSGSGKSTLARLLFRFYEPQAGSVRIAGQDIRGVTQASVRRAIGIVPQDTVLFNDXXXYNIXYGRPEASREEVIAAARAAQLHDFIESLPNKYETKVGERGLK	MKTVQFFWHYFKVYKFSFVVVILMIVLATFAQALFPVFSGQAVTQLANLVQAYQNGNPELVWQSLSGIMVNLGLLVLVLFISSVIYMCLMTRVIAESTNEMRKGLFGKLAQLTVSFFDRRQDGDILSHFTSDLDNILQAFNESLIQVMSNIVLYIGLILVMFSRNVTLALITIASTPLAFLMLIFIVKMARKYTNLQQKEVGKLNAYMDESISGQKAVIVQGIQEDMMAGFLEQNERVRKATFKGRMFSGILFPVMNGMSLINTAIVIFAGSAVLLNDKSIETSTALGLIVMFAQFSQQYYQPIIQVAASWGSLQLAFTGAERIQEMFDAEEEIRPEKAPTFTKLQESVEISHIVFSYLPDKPILKDVSISAPKGQMTAVVGPTGSGKTTIMNLINRFY…	20.92	gnl|BL_ORD_ID|1958|hsp_num:0	2112
EFF1_Assembly_Contig_204902_1 # 1 # 165 # 1 # ID=4902_1;partial=11;start_type=Edge;rbs_motif=None;rbs_spacer=None;gc_cont=0.618	EFF1_Assembly_Contig_204902_1	1	165	+	Loose	750	43.5	patA	50	3000024	protein homolog model	n/a	n/a	fluoroquinolone antibiotic	antibiotic efflux	ATP-binding cassette (ABC) antibiotic efflux pump	ACGCTGTCCGGCGGTATGAAGCAGCGGGTCTCGATTGCCCGCGGGATGGCAATGGAGCCGGCCNTCCTGCTCATGGATGAACCTTTTGCCGCACTTGACGCGCTGACGCGCCGTCGTATGCAGGACGAACTGATGCAATTGTGGGACGATACGCGCTTCACCGTG	TLSGGMKQRVSIARGMAMEPAXLLMDEPFAALDALTRRRMQDELMQLWDDTRFTV	MLIQKIKTYKWQALASLLMTGLMVASSLLQPRYLQEVLGALLTGKYEAIYSIGAWLIGVAVVGLVAGGLNVVLAAYIAQGVSSDLREDAFRKIQTFSYADIEQFNAGNLVVRMTNDINQIQNVVMMTFQILFRLPLLFIGSFILAVQTLPSLWWVIVLMVVLIFGLTAVMMGMMGPRFAKFQTLLERINAIAKENLRGVRVVKSFVQEKEQFAKFTEVSDELLGQNLYIGYAFSVVEPFMMLVGYGAVFLSIWLVAGMVQSDPSVVGSIASFVNYLSQIIFTIVMVGFLGNSVSRAMISMRRIREILDAEPAMTFKDIPDEELVGSLSFENVTFTYPMDKEPMLKDVSFTIEPGQMVGVVGATGAGKSTLAQLIPRLFDPQDGAIKIGGKDIREVSEGT…	9.75	gnl|BL_ORD_ID|1954|hsp_num:0	2081
EFF1_Assembly_Contig_8852_2 # 1573 # 1659 # -1 # ID=3852_2;partial=01;start_type=Edge;rbs_motif=None;rbs_spacer=None;gc_cont=0.506	EFF1_Assembly_Contig_8852_2	1573	1659	-	Loose	675	56.2	emrA	100	3000027	protein homolog model	n/a	n/a	fluoroquinolone antibiotic	antibiotic efflux	major facilitator superfamily (MFS) antibiotic efflux pump	CCGGTAGCGGTAAGCACCGCGCGTGAAATCAGCCTGGCACCTGTCAATAAACTGATCGACGATATCGTAAAAGCTAACGCTGGCTAA	PVAVSTAREISLAPVNKLIDDIVKANAG	MSANAETQTPQQPVKKSGKRKRLLLLLTLLFIIIAVAIGIYWFLVLRHFEETDDAYVAGNQIQIMSQVSGSVTKVWADNTDFVKEGDVLVTLDPTDARQAFEKAKTALASSVRQTHQLMINSKQLQANIEVQKIALAKAQSDYNRRVPLGNANLIGREELQHARDAVTSAQAQLDVAIQQYNANQAMILGTKLEDQPAVQQAATEVRNAWLALERTRIISPMTGYVSRRAVQPGAQISPTTPLMAVVPATNMWVDANFKETQIANMRIGQPVTITTDIYGDDVKYTGKVVGLDMGTGSAFSLLPAQNATGNWIKVVQRLPVRIELDQKQLEQYPLRIGLSTLVSVNTTNRDGQVLANKVRSTPVAVSTAREISLAPVNKLIDDIVKANAG	7.18	gnl|BL_ORD_ID|1657|hsp_num:0	1757
EFF1_Assembly_Contig_24349_1 # 3 # 686 # -1 # ID=4349_1;partial=10;start_type=ATG;rbs_motif=GGAGG;rbs_spacer=3-4bp;gc_cont=0.567	EFF1_Assembly_Contig_24349_1	3	686	-	Loose	750	425.2	mdtH	93.42	3001216	protein homolog model	n/a	n/a	fluoroquinolone antibiotic	antibiotic efflux	major facilitator superfamily (MFS) antibiotic efflux pump	ATGTCGCAAGTCTCGCAGGCAAGGAACCTGGGTAAATACTTCCTTCTCATCGATAATATGCTGGTCGTGCTGGGTTTCTTCGTCGTTTTCCCGCTGATCTCAATTCGTTTCGTCGACCAAATGGGCTGGGCCGCCGTGATGGTCGGTATCGCGCTTGGATTACGTCAATTTATNCAGCAGGGGTTGGGTATTTTCGGNGGTGCTATTGCTGACCGTTTCGGCGCCAAACCGATGATCGTCACCGGCATGCTGATGCGCGCAGCCGGGTTCGCCACCATGGGCATTGCGCATGAACCGTGGCTGNTGTGGTTTTCCTGCTTTCTTTCCGGGCTGGGTGGCACGCTGTTCGACCCTCCCCGTTCGGCGCTGGTAGTCAAGCTGATCCGCCCGGAAAAGCGC…	MSQVSQARNLGKYFLLIDNMLVVLGFFVVFPLISIRFVDQMGWAAVMVGIALGLRQFXQQGLGIFXGAIADRFGAKPMIVTGMLMRAAGFATMGIAHEPWLXWFSCFLSGLGGTLFDPPRSALVVKLIRPEKRGRFFSILMMQDSAGAVVGALLGSWLLQYDFRLVCATGAILFVLCAAFNAWLLPAWKLSTVKIPVREGMSHVMHDKRFVTYVLTLAGYYMLAVQVM	MSRVSQARNLGKYFLLIDNMLVVLGFFVVFPLISIRFVDQMGWAAVMVGIALGLRQFIQQGLGIFGGAIADRFGAKPMIVTGMLMRAAGFATMGIAHEPWLLWFSCLLSGLGGTLFDPPRSALVVKLIRPQQRGRFFSLLMMQDSAGAVIGALLGSWLLQYDFRLVCATGAVLFVLCAAFNAWLLPAWKLSTVRTPVREGMTRVMRDKRFVTYVLTLAGYYMLAVQVMLMLPIMVNDVAGAPSAVKWMYAIEACLSLTLLYPIARWSEKHFRLEHRLMAGLLIMSLSMMPVGMVSGLQQLFTLICLFYIGSIIAEPARETLSASLADARARGSYMGFSRLGLAIGGAIGYIGGGWLFDLGKSAHQPELPWMMLGIIGIFTFLALGWQFSQKRAARRLLE…	56.72	gnl|BL_ORD_ID|350|hsp_num:0	375
EFF1_Assembly_Contig_96102_1 # 1 # 156 # -1 # ID=1102_1;partial=10;start_type=ATG;rbs_motif=GGAG/GAGG;rbs_spacer=5-10bp;gc_cont=0.481	EFF1_Assembly_Contig_96102_1	1	156	-	Loose	280	100.1	emrR	92.31	3000516	protein homolog model	n/a	n/a	fluoroquinolone antibiotic	antibiotic efflux	major facilitator superfamily (MFS) antibiotic efflux pump	ATGGATAGTTCGTTTACGCCCATTGAACAAATGCTNAAGTTTCGCGCCAGCCGCCACGAAGATTTCCCTTATCAGGAGATCCTGTTAACCCGTCTTTGCATGCACATGCAAGGCAAGCTGCTGGAAAATCGCAATAANATGCTGAAAGCTCANGGG	MDSSFTPIEQMXKFRASRHEDFPYQEILLTRLCMHMQGKLLENRNXMLKAXG	MDSSFTPIEQMLKFRASRHEDFPYQEILLTRLCMHMQSKLLENRNKMLKAQGINETLFMALITLESQENHSIQPSELSCALGSSRTNATRIADELEKRGWIERRESDNDRRCLHLQLTEKGHEFLREVLPPQHNCLHQLWSALSTTEKDQLEQITRKLLSRLDQMEQDGVVLEAMS	29.55	gnl|BL_ORD_ID|1254|hsp_num:0	1330
EFF1_Assembly_Contig_1129_2 # 919 # 2457 # 1 # ID=1129_2;partial=00;start_type=ATG;rbs_motif=None;rbs_spacer=None;gc_cont=0.589	EFF1_Assembly_Contig_1129_2	919	2457	+	Strict	900	936.8	emrB	91.02	3000074	protein homolog model	n/a	n/a	fluoroquinolone antibiotic	antibiotic efflux	major facilitator superfamily (MFS) antibiotic efflux pump	ATGCAACAGCAAAAACCGCTGGAAGGCGCGCAGCTGGTCATTATGACCATTGCGCTGTCGCTAGCNACCTTCATGCAGGTGCTGGACTCCACCATCGCCAACGTGGCNATNCCNACCATCGCCGGTAACCTTGGCTCATCGCTGAGCCAGGGGACATGGGTCATCACCTCGTTTGGGGTGGCGAACGCCATCTCCATTCCGATTACCGGCTGGCTGGCAAAACGCGTCGGCGAGGTGAAGCTGTTCCTGTGGTCAACCGTCGCCTTCGTCATTGCATCATGGGCGTGTGGGGTATCCAACAGCCTGGGCATGCTGATTTTCTTCCGCGTGATTCAGGGGGTGGTTGCCGGGCCGCTGATTCCACTGTCGCAAAGCCTGTTGCTCAACAACTACCCGCCG…	MQQQKPLEGAQLVIMTIALSLXTFMQVLDSTIANVXXXTIAGNLGSSLSQGTWVITSFGVANAISIPITGWLAKRVGEVKLFLWSTVAFVIASWACGVSNSLGMLIFFRVIQGVVAGPLIPLSQSLLLNNYPPAKRAVALALWSMTVIVAPICGPILGGYISDNYHWGWIFFINVPIGALVVLLSLQSLRGRETKTEQRRIDGIGLALLVLGIGSLQVMLDQGKELDWFNSTEIVVLTVVAVVSLSFLIVWELTDDNPIVDLSLFKSRNFTIGCLCISLAYMLYFGAIVLLPQLLQEVYGYTATWAGLASXPVGVIPVLLSPIIGRFAHKLDMRRLVTFSFIMYAVCFYWRAYTFEPGMDFGASXWPQFIQGFAVACFFMPLTTITLSGLPPERLAAAS…	MQQQKPLEGAQLVIMTIALSLATFMQVLDSTIANVAIPTIAGNLGSSLSQGTWVITSFGVANAISIPLTGWLAKRVGEVKLFLWSTIAFAIASWACGVSSSLNMLIFFRVIQGIVAGPLIPLSQSLLLNNYPPAKRSIALALWSMTVIVAPICGPILGGYISDNYHWGWIFFINVPIGVAVVLMTLQTLRGRETRTERRRIDAVGLALLVIGIGSLQIMLDRGKELDWFSSQEIIILTVVAVVAICFLIVWELTDDNPIVDLSLFKSRNFTIGCLCISLAYMLYFGAIVLLPQLLQEVYGYTATWAGLASAPVGIIPVILSPIIGRFAHKLDMRRLVTFSFIMYAVCFYWRAYTFEPGMDFGASAWPQFIQGFAVACFFMPLTTITLSGLPPERLAAAS…	100	gnl|BL_ORD_ID|1746|hsp_num:0	1847
EFF1_Assembly_Contig_6447_2 # 563 # 1093 # 1 # ID=1447_2;partial=00;start_type=ATG;rbs_motif=GGAG/GAGG;rbs_spacer=5-10bp;gc_cont=0.531	EFF1_Assembly_Contig_6447_2	563	1093	+	Strict	280	320.9	emrR	90.86	3000516	protein homolog model	n/a	n/a	fluoroquinolone antibiotic	antibiotic efflux	major facilitator superfamily (MFS) antibiotic efflux pump	ATGGATAGTTCGTTTACGCCCATTGAACAAATGCTGAAATTCCGCGCCAGCCGCAGCGAAGAGTTCCCTTTCCAGGAGATCCTTCTCACTCGCCTTTGCATGCACATGCAGGGCAAGCTGCTGGACAACCGTAATAAAATGCTGAAGGCTCAGGGGATTAACGAGACGTTGTTTATGGCGCTAATCACGCTGGAGTCTCAAGAAAATCACAGTATTCAGCCTTCCGAGCTCAGCTGCGCGCTGGGTTCATCACGCACCAACGCCACGCGTATTGCCGATGAACTGGAAAAACGCGGCTGGATTGAACGTCGTGAAAGCGACAATGACCGCCGTTGTCTGCACCTGCAGTTGACCGAAAAAGGTCATGAGTTCCTGCGCGAGGTGCTGCCTCCTCAGCAT…	MDSSFTPIEQMLKFRASRSEEFPFQEILLTRLCMHMQGKLLDNRNKMLKAQGINETLFMALITLESQENHSIQPSELSCALGSSRTNATRIADELEKRGWIERRESDNDRRCLHLQLTEKGHEFLREVLPPQHHCLHQLWSSLSLAEKDQLEHITRKXLTRLDQMEEDGSVLDALR	MDSSFTPIEQMLKFRASRHEDFPYQEILLTRLCMHMQSKLLENRNKMLKAQGINETLFMALITLESQENHSIQPSELSCALGSSRTNATRIADELEKRGWIERRESDNDRRCLHLQLTEKGHEFLREVLPPQHNCLHQLWSALSTTEKDQLEQITRKLLSRLDQMEQDGVVLEAMS	100	gnl|BL_ORD_ID|1254|hsp_num:0	1330
EFF1_Assembly_Contig_41928_2 # 391 # 552 # 1 # ID=1928_2;partial=01;start_type=ATG;rbs_motif=AGGAG;rbs_spacer=5-10bp;gc_cont=0.377	EFF1_Assembly_Contig_41928_2	391	552	+	Loose	600	96.7	Acinetobacter baumannii AbaQ	88.89	3004574	protein homolog model	n/a	n/a	fluoroquinolone antibiotic	antibiotic efflux	major facilitator superfamily (MFS) antibiotic efflux pump	ATGGAATTCGAAAAAGATGTTATACGTAAAGTTACGCTCAAATTAATTCCAGCCTTAATTGTTTTGTACTGTGTTGCTTATATTGACCGTGCAGCGGTTGGTTTTGCACATTTACATATGGGTGCTGATGTAGGAATTGGTGATGCAGCTTATGGTTTAGGT	MEFEKDVIRKVTLKLIPALIVLYCVAYIDRAAVGFAHLHMGADVGIGDAAYGLG	MDFEKDVIRTVTFKLIPALVILYLVAYIDRAAVGFAHLHMGADVGIGDAAYGLGAGLFFIGYFLFEVPSNLLLDKFGARKWFTRILLTWGLITMAMALIQGPKSFYLLRFLLGVAEAGFFPGVLYLITQWYPVRHRGKIMGMFVLSQPIAMMIAGPLAGLLLGMDGIANLHGWQWLFVAVGLPAVLLALPTFLWLPDNIDKVKWLSIEQKQWLKNELVKDEAEYDQTRHANPLHALKDKRVLLLALYYLPVTLSIYGLNLWLPTIIKQFGGGSDIQIGFLSSIPYIFGIIGLLIIPRSTDRLNDRYGHLSFLYALGACAMFLSGWLNSPVMQLAALAVVAFCLFSSTAVFWTLPGRFLTGASAAAGIALINSVGNLGGYVGPFGIGLLKEYTGNMAAGL…	12.44	gnl|BL_ORD_ID|2775|hsp_num:0	3278
EFF1_Assembly_Contig_38139_2 # 450 # 869 # 1 # ID=3139_2;partial=01;start_type=ATG;rbs_motif=GGAG/GAGG;rbs_spacer=5-10bp;gc_cont=0.531	EFF1_Assembly_Contig_38139_2	450	869	+	Loose	280	253.1	emrR	87.86	3000516	protein homolog model	n/a	n/a	fluoroquinolone antibiotic	antibiotic efflux	major facilitator superfamily (MFS) antibiotic efflux pump	ATGGATAGTTCGTTTACGCCCATTGAACAAATGCTAAAATTTCGCGCCAGCCGCTACGAAGAGTTCCCTTATCAGGAAGTGCTTCTGACTCGTCTATGCATGCACATGCAGGGCAAGCTGCTGGAAAATCGCAATAAGATGCTGAAAGCTCAAGGGATTAACGAGACGTTGTTTATGGCGTTGATTACGCTGGAGTCTCAGGAAAACCACAGTATTCAGCCTTCTGAACTGAGTTGCGCACTGGGTTCGTCGCGNACNAACGCCACGCGNATNGCNGANGAGNTNGAAAAACGNGGCTGGATNGAGCGNCGCGAAAGCGATAACGATCGNCGCTGCCTGCATNTACAGCTTACCGAAAAGGGGCATCAGTTCCTGCGCGAAGTGTTACCCCCGCAGCAC…	MDSSFTPIEQMLKFRASRYEEFPYQEVLLTRLCMHMQGKLLENRNKMLKAQGINETLFMALITLESQENHSIQPSELSCALGSSXXNATXXXXEXEKXGWXEXRESDNDXRCLHXQLTEKGHQFLREVLPPQHNCLHQLW	MDSSFTPIEQMLKFRASRHEDFPYQEILLTRLCMHMQSKLLENRNKMLKAQGINETLFMALITLESQENHSIQPSELSCALGSSRTNATRIADELEKRGWIERRESDNDRRCLHLQLTEKGHEFLREVLPPQHNCLHQLWSALSTTEKDQLEQITRKLLSRLDQMEQDGVVLEAMS	79.55	gnl|BL_ORD_ID|1254|hsp_num:0	1330
EFF1_Assembly_Contig_41276_1 # 2 # 574 # -1 # ID=1276_1;partial=11;start_type=Edge;rbs_motif=None;rbs_spacer=None;gc_cont=0.382	EFF1_Assembly_Contig_41276_1	2	574	-	Loose	600	334	Acinetobacter baumannii AbaQ	87.43	3004574	protein homolog model	n/a	n/a	fluoroquinolone antibiotic	antibiotic efflux	major facilitator superfamily (MFS) antibiotic efflux pump	CAAACACGTCACGGTAACCCCTTACATGCTTTAAAAGATAAACGCGTTTTGTTGTTGGCATTATTTTATTTGCCTGTGACGTTAAGTATTTATGGTTTAAATCTGTGGTTACCAACCATCATTAAGCAATTTGGTGGTGTAAGTGATATACAAATTGGCTTCTTATCGAGCATTCCATATATCCTAGGTATTGTGGGNTTACTGATTATTCCACGTAGTACAGATCGTNTAAATGATCGTTATGGACATTTAGGTTTCCTATATGGCTTAGGTGCATGTTCAATGTTCTTGAGTGCATGGTTATCTGCACCAGTTTTACAGCTCATTGCACTTTCTTTAGTGGCATTCTGCTTATTTTCAACAACCGCTGTGTTTTGGACTTTACCAGGTCGTTTCTTA…	QTRHGNPLHALKDKRVLLLALFYLPVTLSIYGLNLWLPTIIKQFGGVSDIQIGFLSSIPYILGIVXLLIIPRSTDRXNDRYGHLGFLYGLGACSMFLSAWLSAPVLQLIALSLVAFCLFSTTAVFWTLPGRFLTGASAAAGIALINSVGNLGGYLGPYGIGLLKEYTGNMAAGLYFLTVVMLFGLVLTYII	MDFEKDVIRTVTFKLIPALVILYLVAYIDRAAVGFAHLHMGADVGIGDAAYGLGAGLFFIGYFLFEVPSNLLLDKFGARKWFTRILLTWGLITMAMALIQGPKSFYLLRFLLGVAEAGFFPGVLYLITQWYPVRHRGKIMGMFVLSQPIAMMIAGPLAGLLLGMDGIANLHGWQWLFVAVGLPAVLLALPTFLWLPDNIDKVKWLSIEQKQWLKNELVKDEAEYDQTRHANPLHALKDKRVLLLALYYLPVTLSIYGLNLWLPTIIKQFGGGSDIQIGFLSSIPYIFGIIGLLIIPRSTDRLNDRYGHLSFLYALGACAMFLSGWLNSPVMQLAALAVVAFCLFSSTAVFWTLPGRFLTGASAAAGIALINSVGNLGGYVGPFGIGLLKEYTGNMAAGL…	44.01	gnl|BL_ORD_ID|2775|hsp_num:0	3278
EFF1_Assembly_Contig_32574_2 # 461 # 706 # 1 # ID=2574_2;partial=01;start_type=ATG;rbs_motif=GGAG/GAGG;rbs_spacer=5-10bp;gc_cont=0.520	EFF1_Assembly_Contig_32574_2	461	706	+	Loose	280	139.4	emrR	85.37	3000516	protein homolog model	n/a	n/a	fluoroquinolone antibiotic	antibiotic efflux	major facilitator superfamily (MFS) antibiotic efflux pump	ATGGATAGTTCGTTTACGCCCATTGAACAAATGCTGAAATTNCGCGCCAGCCGCNGCGANGANTTCCCGTTCCAGGAAATTCTGCTGACTCGTCTTTGCATGCACATGCAGGGTAAGCTGCTGGATAACCGCAATAAAATGCTGAAAGCTCAAGGGATTAACGAGACGTTGTTTATGGCGNTNATNACGCTGGAGTCTCANGAAAANCACAGNATTCAGCCTTCCGAACTGAGCTGCGCGCTGGGC	MDSSFTPIEQMLKXRASRXXXFPFQEILLTRLCMHMQGKLLDNRNKMLKAQGINETLFMAXXTLESXEXHXIQPSELSCALG	MDSSFTPIEQMLKFRASRHEDFPYQEILLTRLCMHMQSKLLENRNKMLKAQGINETLFMALITLESQENHSIQPSELSCALGSSRTNATRIADELEKRGWIERRESDNDRRCLHLQLTEKGHEFLREVLPPQHNCLHQLWSALSTTEKDQLEQITRKLLSRLDQMEQDGVVLEAMS	46.59	gnl|BL_ORD_ID|1254|hsp_num:0	1330
EFF1_Assembly_Contig_25278_1 # 24 # 638 # 1 # ID=278_1;partial=01;start_type=ATG;rbs_motif=GGAG/GAGG;rbs_spacer=5-10bp;gc_cont=0.558	EFF1_Assembly_Contig_25278_1	24	638	+	Loose	675	307	emrA	81.95	3000027	protein homolog model	n/a	n/a	fluoroquinolone antibiotic	antibiotic efflux	major facilitator superfamily (MFS) antibiotic efflux pump	ATGAGCGCAAATGCGGAGAGCACTACCCCGCAGCAACCGGCCAACAAGAAAGGCAAACGTAAGAGCGCCCTTCTTCTGTTGACCTTGCTCTTTATCATTATTGCCGTGGCATATGGGATCTATTGGTTTTTAGTACTGCGTCATGCTGAAGANACNGACGATGCGTACGTGGCAGGGAACCAGGTTCAAATCATGGCGCAGGTATCAGGCAGCGTGACGAAAGTCTGGGCTGATAACACTGACTTTGTNAAANAAGGCGATGTGCTGGTCACCCTCGACCAGACNGANGCCAANCAGGCNTTTGAAAAAGCCAAGACCGCGCTGGCCTCCAGCGTGCGNCAGACGCACCAGTTGATGATCAACAGCAAGCAGCTNCAGGCCAACATTGANGTGCAGAAA…	MSANAESTTPQQPANKKGKRKSALLLLTLLFIIIAVAYGIYWFLVLRHAEXXDDAYVAGNQVQIMAQVSGSVTKVWADNTDFXKXGDVLVTLDQXXAXQXFEKAKTALASSVXQTHQLMINSKQXQANIXVQKXXLAQAQSXFNRXVPXXXXNLIGREELQHARDAVASXQAQLDVAIQQXNANQAMILGSKLEDQPAVQQAATE	MSANAETQTPQQPVKKSGKRKRLLLLLTLLFIIIAVAIGIYWFLVLRHFEETDDAYVAGNQIQIMSQVSGSVTKVWADNTDFVKEGDVLVTLDPTDARQAFEKAKTALASSVRQTHQLMINSKQLQANIEVQKIALAKAQSDYNRRVPLGNANLIGREELQHARDAVTSAQAQLDVAIQQYNANQAMILGTKLEDQPAVQQAATEVRNAWLALERTRIISPMTGYVSRRAVQPGAQISPTTPLMAVVPATNMWVDANFKETQIANMRIGQPVTITTDIYGDDVKYTGKVVGLDMGTGSAFSLLPAQNATGNWIKVVQRLPVRIELDQKQLEQYPLRIGLSTLVSVNTTNRDGQVLANKVRSTPVAVSTAREISLAPVNKLIDDIVKANAG	52.56	gnl|BL_ORD_ID|1657|hsp_num:0	1757
EFF1_Assembly_Contig_13249_1 # 139 # 714 # 1 # ID=3249_1;partial=01;start_type=ATG;rbs_motif=None;rbs_spacer=None;gc_cont=0.613	EFF1_Assembly_Contig_13249_1	139	714	+	Loose	750	84.3	mdtH	78.18	3001216	protein homolog model	n/a	n/a	fluoroquinolone antibiotic	antibiotic efflux	major facilitator superfamily (MFS) antibiotic efflux pump	ATGCTCAAACTCGAAGAAATCGCTAAGGACGCGCAAATCACCGGGCTGGTCCCTGATGAAGTCGTCAAGGTTGTCAACGTNGAAGAGATAGGCCCCAGNGCCCGCCTTGTGGCCTACCGCAACGCCCAAGGCAANCTNGATGAGCAGACCATCTTCCGCCACGACGAGCATCGCTTGTCTCTGGCCGTGGCNGGCAAGGCATGGGCTTTCGATGCNGAACCCGCTGCNTTCAAGCTGGCTTTGGAGGCTTATCGCATCAGCCTGGCNCACCTGTTTGACCCNCTGATGGCGGTGCACACNTCCAACGTCGAGCCCCTGCCGCACCAGATTTCCGCCGTTTACGAANCCATGCTCCCGCNNCAGCCNCTGCGCTTTGTGCTGGCCGACGACCCCGGNGCN…	MLKLEEIAKDAQITGLVPDEVVKVVNXEEIGPXARLVAYRNAQGXXDEQTIFRHDEHRLSLAVXGKAWAFDXEPAXFKLALEAYRISLXHLFDXLMAVHXSNVEPLPHQISAVYEXMLPXQXLRFVLADDPXXGKXXMAGLLIXTASMLPIGLATSLQQLFTLICTFYIGSIIAEPARETLSAHLANARARG	MSRVSQARNLGKYFLLIDNMLVVLGFFVVFPLISIRFVDQMGWAAVMVGIALGLRQFIQQGLGIFGGAIADRFGAKPMIVTGMLMRAAGFATMGIAHEPWLLWFSCLLSGLGGTLFDPPRSALVVKLIRPQQRGRFFSLLMMQDSAGAVIGALLGSWLLQYDFRLVCATGAVLFVLCAAFNAWLLPAWKLSTVRTPVREGMTRVMRDKRFVTYVLTLAGYYMLAVQVMLMLPIMVNDVAGAPSAVKWMYAIEACLSLTLLYPIARWSEKHFRLEHRLMAGLLIMSLSMMPVGMVSGLQQLFTLICLFYIGSIIAEPARETLSASLADARARGSYMGFSRLGLAIGGAIGYIGGGWLFDLGKSAHQPELPWMMLGIIGIFTFLALGWQFSQKRAARRLLE…	47.76	gnl|BL_ORD_ID|350|hsp_num:0	375
EFF1_Assembly_Contig_32035_1 # 3 # 443 # 1 # ID=2035_1;partial=10;start_type=Edge;rbs_motif=None;rbs_spacer=None;gc_cont=0.594	EFF1_Assembly_Contig_32035_1	3	443	+	Loose	750	219.2	mdtH	76.71	3001216	protein homolog model	n/a	n/a	fluoroquinolone antibiotic	antibiotic efflux	major facilitator superfamily (MFS) antibiotic efflux pump	TTAACGCTGCTNTACCCGATTGCCCGCTGGAGNGAAAAACGNTTTCGCCTTGAACANCGTCTGATGGCNGGNCTGNTNNTNATGTCNCTNAGCATGATGCCNATTGGGNTGGTCGGNAATCTACAGCAGCTNTTCACCCTGATCTGCACGTTCTATATTGGCTCGATCATCGCCGAACCGGCGCGTGANACCCTGAGCGCCTCGCTGGCCAATGCACGGGCTCGAGGAAGTTACATGGGCTTCAGCCGACTGGGCCTCGCCATCGGCGGCGCAATTGGTTATGTCGGCGGCGGCTGGCTGTTTGATATGGGCAAAGCCCTGGCGCAGCCTGAATTGCCNTGGATGATGCTCGGTATTATNGGCTTCATCACCTTCCTGGCGCTGGGCTGGCAATTCAGT…	LTLXYPIARWXEKXFRLEXRLMXXLXXMXXSMMXIGXVXNLQQXFTLICTFYIGSIIAEPARXTLSASLANARARGSYMGFSRLGLAIGGAIGYVGGGWLFDMGKALAQPELXWMMLGIXGFITFLALGWQFSLKRPTRGMLEPDA	MSRVSQARNLGKYFLLIDNMLVVLGFFVVFPLISIRFVDQMGWAAVMVGIALGLRQFIQQGLGIFGGAIADRFGAKPMIVTGMLMRAAGFATMGIAHEPWLLWFSCLLSGLGGTLFDPPRSALVVKLIRPQQRGRFFSLLMMQDSAGAVIGALLGSWLLQYDFRLVCATGAVLFVLCAAFNAWLLPAWKLSTVRTPVREGMTRVMRDKRFVTYVLTLAGYYMLAVQVMLMLPIMVNDVAGAPSAVKWMYAIEACLSLTLLYPIARWSEKHFRLEHRLMAGLLIMSLSMMPVGMVSGLQQLFTLICLFYIGSIIAEPARETLSASLADARARGSYMGFSRLGLAIGGAIGYIGGGWLFDLGKSAHQPELPWMMLGIIGIFTFLALGWQFSQKRAARRLLE…	36.32	gnl|BL_ORD_ID|350|hsp_num:0	375
EFF1_Assembly_Contig_108728_1 # 1 # 411 # -1 # ID=3728_1;partial=11;start_type=Edge;rbs_motif=None;rbs_spacer=None;gc_cont=0.618	EFF1_Assembly_Contig_108728_1	1	411	-	Loose	750	203.8	mdtH	71.53	3001216	protein homolog model	n/a	n/a	fluoroquinolone antibiotic	antibiotic efflux	major facilitator superfamily (MFS) antibiotic efflux pump	TTTCTGTTGCTGGATAATCTGCTGGTCATCCTCGGTTTTTTCGTGGTCATGCCGCTGATCAGCATCCGCTTCGTCGATGAGCTGGGCTGGGCCGCCAGCATCGTCGGACTGGCACTCGGCTTGCGGCAACTGACCCAACAGGGGCTGGGTCTATTCGGCGGCTCCCTGGCCGACCGCTTCGGCGCCAAACCGNTGATCGTTATTGGCATGCTGCTACGCGCCCTGGGCTTTGCCAGCTTGGCCTTGGCCGACAGCCCCTGGATCCTGATCGCCTCCTGCGTGCTCTCCGGCTTGGGGGGTATGTTGTTTGATCCGCCACGCTCGGCGCTGATCATCAAATTCACCACGCCTCAGGAGCGGGGCCGCTTCATCTCCCTGATGATGGTACAAGACAGCGCT…	FLLLDNLLVILGFFVVMPLISIRFVDELGWAASIVGLALGLRQLTQQGLGLFGGSLADRFGAKPXIVIGMLLRALGFASLALADSPWILIASCVLSGLGGMLFDPPRSALIIKFTTPQERGRFISLMMVQDSAGAVL	MSRVSQARNLGKYFLLIDNMLVVLGFFVVFPLISIRFVDQMGWAAVMVGIALGLRQFIQQGLGIFGGAIADRFGAKPMIVTGMLMRAAGFATMGIAHEPWLLWFSCLLSGLGGTLFDPPRSALVVKLIRPQQRGRFFSLLMMQDSAGAVIGALLGSWLLQYDFRLVCATGAVLFVLCAAFNAWLLPAWKLSTVRTPVREGMTRVMRDKRFVTYVLTLAGYYMLAVQVMLMLPIMVNDVAGAPSAVKWMYAIEACLSLTLLYPIARWSEKHFRLEHRLMAGLLIMSLSMMPVGMVSGLQQLFTLICLFYIGSIIAEPARETLSASLADARARGSYMGFSRLGLAIGGAIGYIGGGWLFDLGKSAHQPELPWMMLGIIGIFTFLALGWQFSQKRAARRLLE…	34.08	gnl|BL_ORD_ID|350|hsp_num:0	375
EFF1_Assembly_Contig_166514_1 # 2 # 268 # 1 # ID=1514_1;partial=11;start_type=Edge;rbs_motif=None;rbs_spacer=None;gc_cont=0.434	EFF1_Assembly_Contig_166514_1	2	268	+	Loose	750	124.4	pmrA	69.77	3000822	protein homolog model	n/a	n/a	fluoroquinolone antibiotic	antibiotic efflux	major facilitator superfamily (MFS) antibiotic efflux pump	GTAATGATGGTACGGGCTTCTGTTGTCATGACTTTTACTATGGGTGCCTTGGCTTTTGTACCAAATGTTTGGTGGCTCTTAGTTATGCGCCTATTGAATGGTCTATTTGCAGGTTATATTCCAAACTCAACTGCCTTGATTGCTAGTCAAGTTCCGAGAGAAAAAAGTGGCTATGCCTTAGGCACTTTATCAACAGGCATGGTAGCCGGTGTCTTAATCGGACCTTCCATAGGTGGCTTTTTAGCCCAAGCTGTTGGTATGGAAAAT	VMMVRASVVMTFTMGALAFVPNVWWLLVMRLLNGLFAGYIPNSTALIASQVPREKSGYALGTLSTGMVAGVLIGPSIGGFLAQAVGMEN	MTEINWKDNLRIAWFGNFLTGASISLVVPFMPIFVENLGVGSQQVAFYAGLAISVSAISAALFSPIWGILADKYGRKPMMIRAGLAMTITMGGLAFVPNIYWLIFLRLLNGVFAGFVPNATALIASQVPKEKSGSALGTLSTGVVAGTLTGPFIGGFIAELFGIRTVFLLVGSFLFLAAILTICFIKEDFQPVAKEKAIPTKELFTSVKYPYLLLNLFLTSFVIQFSAQSIGPILALYVRDLGQTENLLFVSGLIVSSMGFSSMMSAGVMGKLGDKVGNHRLLVVAQFYSVIIYLLCANASSPLQLGLYRFLFGLGTGALIPGVNALLSKMTPKAGISRVFAFNQVFFYLGGVVGPMAGSAVAGQFGYHAVFYATSLCVAFSCLFNLIQFRTLLKVKEI	22.31	gnl|BL_ORD_ID|1975|hsp_num:0	2003
EFF1_Assembly_Contig_14926_2 # 984 # 1088 # 1 # ID=4926_2;partial=01;start_type=ATG;rbs_motif=None;rbs_spacer=None;gc_cont=0.648	EFF1_Assembly_Contig_14926_2	984	1088	+	Loose	900	43.5	emrB	69.7	3000074	protein homolog model	n/a	n/a	fluoroquinolone antibiotic	antibiotic efflux	major facilitator superfamily (MFS) antibiotic efflux pump	ATGCCGCTGCTGTTGGGCACGCTGGCGCTCTCGCTCGCCACGTTCATGAACGTGCTCGACTCGTCGATTGCCAACGTGTCCATCCCCGCCATTGCCGGCGACGTG	MPLLLGTLALSLATFMNVLDSSIANVSIPAIAGDV	MQQQKPLEGAQLVIMTIALSLATFMQVLDSTIANVAIPTIAGNLGSSLSQGTWVITSFGVANAISIPLTGWLAKRVGEVKLFLWSTIAFAIASWACGVSSSLNMLIFFRVIQGIVAGPLIPLSQSLLLNNYPPAKRSIALALWSMTVIVAPICGPILGGYISDNYHWGWIFFINVPIGVAVVLMTLQTLRGRETRTERRRIDAVGLALLVIGIGSLQIMLDRGKELDWFSSQEIIILTVVAVVAICFLIVWELTDDNPIVDLSLFKSRNFTIGCLCISLAYMLYFGAIVLLPQLLQEVYGYTATWAGLASAPVGIIPVILSPIIGRFAHKLDMRRLVTFSFIMYAVCFYWRAYTFEPGMDFGASAWPQFIQGFAVACFFMPLTTITLSGLPPERLAAAS…	6.84	gnl|BL_ORD_ID|1746|hsp_num:0	1847
EFF1_Assembly_Contig_682_5 # 6559 # 7176 # 1 # ID=682_5;partial=01;start_type=ATG;rbs_motif=GGAG/GAGG;rbs_spacer=5-10bp;gc_cont=0.612	EFF1_Assembly_Contig_682_5	6559	7176	+	Loose	900	249.2	norB	62.31	3000421	protein homolog model	n/a	n/a	fluoroquinolone antibiotic	antibiotic efflux	major facilitator superfamily (MFS) antibiotic efflux pump	ATGAGTACCGTTTCGTTGACTGAAGCGCCGTATGTCGGTACCGACCGACTGTTGGCGGGCATTGTGCTAAGCGTGTTGACCTTCTGGCTGTTTGCCCAGTCGGTTATCAACGTGGTTCCTGTCGTAAAAAGCAGTATCGATATTTCGCTGGAGACGCTCACCCTTGCGGTCAGCCTCAGTGCGCTGTTTAGCGGTTGTTTTGTGGTCGCCAGCGGCGGCCTGGCGGATAAGTTTGGCCGGGTACGCCTGACGCTTATCGGCCTGATGCTGAGCATCGTTGGCAGCGCGCTGCTGGTGGTTTCTCAGGGGCCGATGCTGTTTCTGGCCGGGCGCGTTGTTCAGGGATTGTCTGCCGCCTGCATCATGCCAGCGACGCTGGCGCTGATTAAAACCTGGTAC…	MSTVSLTEAPYVGTDRLLAGIVLSVLTFWLFAQSVINVVPVVKSSIDISLETLTLAVSLSALFSGCFVVASGGLADKFGRVRLTLIGLMLSIVGSALLVVSQGPMLFLAGRVVQGLSAACIMPATLALIKTWYEGRARQRAVSFWVIGSWGGSGLCSFXGGAIATGLGWRWIFVFSIAAALAAFLLIRGTPESRSATAAQHKLDVS	MTSTAYKGTNKLIVGIVFGVITFWLFAQSMVNIVPAVQSDLGISSDLLSIAISLTALFSGIFIVVAGGMADKFGRVKLTYIGLILSIIGSLLLVVTQGSTLLIIGRIIQGLSAACIMPATLALMKTYFDGADRQRALSYWSIGSWGGSGICSFAGGAIATYMGWRWIFIISIVFALLGMLLIKGTPESKVVQNTKAKFDSFGLVLFVIAMVCLNLIITRGATFGWTSPITITMLVVFLVSAGLFFRVELRQANGFIDFSLFKNKAYTGATLSNFLLNAAAGTLVVANTYVQIGRGFTAFQSGLLSIGYLVCVLGMIRIGEKILQRVGARKPMILGSGITAVGIALMALTFIPGTLYTVLVFIGFALFGIGLGMYATPSTDTAISNAPEDKVGVASGIYK…	44.21	gnl|BL_ORD_ID|1103|hsp_num:0	1167
EFF1_Assembly_Contig_163723_1 # 1 # 273 # -1 # ID=3723_1;partial=11;start_type=Edge;rbs_motif=None;rbs_spacer=None;gc_cont=0.652	EFF1_Assembly_Contig_163723_1	1	273	-	Loose	900	119.8	norB	62.07	3000421	protein homolog model	n/a	n/a	fluoroquinolone antibiotic	antibiotic efflux	major facilitator superfamily (MFS) antibiotic efflux pump	GCCATGCCATTCCTGATGGTGGGGCGCGCGATCCAGGGTGTGTCGGTGGCGTGCATCATGCCCGCCAGCCTGGCGCTGGTGAAAACCTACTGGGAAGGTGCAGAGCGCCAGCGTGCGGTGAGCATGTGGTCGATCGGTTCGTGGGGCGGCTCGGGCCTGTGCGCCCTGTTCGGGGGGCTGATGGCAGAGAACTTCGGCTGGCGGTCCATCTTCTTTGCGTGCGCTGTCGTCTCCGTCATTGGCATGTTGATGGTGCGTGGCACGCCTGAGAGC	AMPFLMVGRAIQGVSVACIMPASLALVKTYWEGAERQRAVSMWSIGSWGGSGLCALFGGLMAENFGWRSIFFACAVVSVIGMLMVRGTPES	MTSTAYKGTNKLIVGIVFGVITFWLFAQSMVNIVPAVQSDLGISSDLLSIAISLTALFSGIFIVVAGGMADKFGRVKLTYIGLILSIIGSLLLVVTQGSTLLIIGRIIQGLSAACIMPATLALMKTYFDGADRQRALSYWSIGSWGGSGICSFAGGAIATYMGWRWIFIISIVFALLGMLLIKGTPESKVVQNTKAKFDSFGLVLFVIAMVCLNLIITRGATFGWTSPITITMLVVFLVSAGLFFRVELRQANGFIDFSLFKNKAYTGATLSNFLLNAAAGTLVVANTYVQIGRGFTAFQSGLLSIGYLVCVLGMIRIGEKILQRVGARKPMILGSGITAVGIALMALTFIPGTLYTVLVFIGFALFGIGLGMYATPSTDTAISNAPEDKVGVASGIYK…	19.53	gnl|BL_ORD_ID|1103|hsp_num:0	1167
EFF1_Assembly_Contig_17836_1 # 110 # 499 # 1 # ID=2836_1;partial=01;start_type=TTG;rbs_motif=GGA/GAG/AGG;rbs_spacer=5-10bp;gc_cont=0.656	EFF1_Assembly_Contig_17836_1	110	499	+	Loose	900	151.4	emrB	60.77	3000074	protein homolog model	n/a	n/a	fluoroquinolone antibiotic	antibiotic efflux	major facilitator superfamily (MFS) antibiotic efflux pump	TTGCTGCTGGGCACGCTGTCGCTGTCACTGGCCACGTTCATGAATGTGCTGGATTCGTCCATTGCCAACGTTTCCATTCCCGCCATCGCCGGCGACCTGGGCGTCAGCCCGGGCCAGGGCACCTGGGTNATCACCAGCTTTGGCGTGGCCAACGCCATTTCGGTGCCGCTCACCGGCTGGCTCACGCAGCGCTTTGGCGCGGTGCGGCTGTTCACCATGAGCGTGCTGCTGTTTGTGCTGACCTCNTGGCTGTGCGGCTTTGCCNCGTCGCTGGAAATGCTGGTCTTNTTCCGCGTGCTGCANGGCCTGGTGGCNGGGCCCATGATTCCGCTGTCGCAAACCCTGCTGCTGTCGAGTTTTCCGCGCGCACTGGCGGGCACCGCGCTGGCC	MLLGTLSLSLATFMNVLDSSIANVSIPAIAGDLGVSPGQGTWXITSFGVANAISVPLTGWLTQRFGAVRLFTMSVLLFVLTXWLCGFAXSLEMLVXFRVLXGLVXGPMIPLSQTLLLSSFPRALAGTALA	MQQQKPLEGAQLVIMTIALSLATFMQVLDSTIANVAIPTIAGNLGSSLSQGTWVITSFGVANAISIPLTGWLAKRVGEVKLFLWSTIAFAIASWACGVSSSLNMLIFFRVIQGIVAGPLIPLSQSLLLNNYPPAKRSIALALWSMTVIVAPICGPILGGYISDNYHWGWIFFINVPIGVAVVLMTLQTLRGRETRTERRRIDAVGLALLVIGIGSLQIMLDRGKELDWFSSQEIIILTVVAVVAICFLIVWELTDDNPIVDLSLFKSRNFTIGCLCISLAYMLYFGAIVLLPQLLQEVYGYTATWAGLASAPVGIIPVILSPIIGRFAHKLDMRRLVTFSFIMYAVCFYWRAYTFEPGMDFGASAWPQFIQGFAVACFFMPLTTITLSGLPPERLAAAS…	25.39	gnl|BL_ORD_ID|1746|hsp_num:0	1847
EFF1_Assembly_Contig_78576_1 # 1 # 342 # -1 # ID=3576_1;partial=10;start_type=ATG;rbs_motif=AGGA;rbs_spacer=5-10bp;gc_cont=0.678	EFF1_Assembly_Contig_78576_1	1	342	-	Loose	900	92.8	emrB	57.65	3000074	protein homolog model	n/a	n/a	fluoroquinolone antibiotic	antibiotic efflux	major facilitator superfamily (MFS) antibiotic efflux pump	ATGACTGCCGCCAGTCCCGCTGCGCCCCAAGCGTCCACAGGTGCCCCGGCGCCTGCCAGCGCAACGCCTGTAACACCCCCCGCACAGCACCCGCCNCTGACCGGCTCCACGCTGCTGCTGGGCACGCTGGCGCTGTCGCTGGCCACGTTCATGAACGTGCTNGANTCGTCGATTGCNAANGTGTCNNTNCCCGCNATTGCNGGNGANCTGGGNGTGAGCCCNNNNCAGGGCACCTGGGTCATCACCAGCTTTGGTGTGGCCAATGCCATTTCGTTGCCACTCACCGGCTGGCTATCGCAACGATTCGGGCAGGTTCGCCTGTTCATCGCCAGCGTACTGCTG	MTAASPAAPQASTGAPAPASATPVTPPAQHPXLTGSTLLLGTLALSLATFMNVXXSSIXXVXXPXIXXXLXVSXXQGTWVITSFGVANAISLPLTGWLSQRFGQVRLFIASVLL	MQQQKPLEGAQLVIMTIALSLATFMQVLDSTIANVAIPTIAGNLGSSLSQGTWVITSFGVANAISIPLTGWLAKRVGEVKLFLWSTIAFAIASWACGVSSSLNMLIFFRVIQGIVAGPLIPLSQSLLLNNYPPAKRSIALALWSMTVIVAPICGPILGGYISDNYHWGWIFFINVPIGVAVVLMTLQTLRGRETRTERRRIDAVGLALLVIGIGSLQIMLDRGKELDWFSSQEIIILTVVAVVAICFLIVWELTDDNPIVDLSLFKSRNFTIGCLCISLAYMLYFGAIVLLPQLLQEVYGYTATWAGLASAPVGIIPVILSPIIGRFAHKLDMRRLVTFSFIMYAVCFYWRAYTFEPGMDFGASAWPQFIQGFAVACFFMPLTTITLSGLPPERLAAAS…	22.27	gnl|BL_ORD_ID|1746|hsp_num:0	1847
EFF1_Assembly_Contig_71018_1 # 3 # 188 # -1 # ID=1018_1;partial=10;start_type=TTG;rbs_motif=None;rbs_spacer=None;gc_cont=0.683	EFF1_Assembly_Contig_71018_1	3	188	-	Loose	750	61.2	mdtH	57.45	3001216	protein homolog model	n/a	n/a	fluoroquinolone antibiotic	antibiotic efflux	major facilitator superfamily (MFS) antibiotic efflux pump	TTGCCAGTCTGGCCTACGCCCAGAGCGGGNTTNGAACTNATCNTCTCCTGCATCATCTCGGGGCTNGGNGGCTGCCTGTTCGATCCCCCCCGNGCCGCCCTGGTGATCAAGTTCACCCGNCCNCGGGAGCGNGGTCGCTACATCTCCCTGCTGATGATGCTGGAGAGCGCCGGCGCCGTGGTGGGA	MPVWPTPRAXXEXIXSCIISGXXGCLFDPPXAALVIKFTXXREXGRYISLLMMLESAGAVVG	MSRVSQARNLGKYFLLIDNMLVVLGFFVVFPLISIRFVDQMGWAAVMVGIALGLRQFIQQGLGIFGGAIADRFGAKPMIVTGMLMRAAGFATMGIAHEPWLLWFSCLLSGLGGTLFDPPRSALVVKLIRPQQRGRFFSLLMMQDSAGAVIGALLGSWLLQYDFRLVCATGAVLFVLCAAFNAWLLPAWKLSTVRTPVREGMTRVMRDKRFVTYVLTLAGYYMLAVQVMLMLPIMVNDVAGAPSAVKWMYAIEACLSLTLLYPIARWSEKHFRLEHRLMAGLLIMSLSMMPVGMVSGLQQLFTLICLFYIGSIIAEPARETLSASLADARARGSYMGFSRLGLAIGGAIGYIGGGWLFDLGKSAHQPELPWMMLGIIGIFTFLALGWQFSQKRAARRLLE…	15.42	gnl|BL_ORD_ID|350|hsp_num:0	375
EFF1_Assembly_Contig_167909_1 # 2 # 268 # -1 # ID=2909_1;partial=11;start_type=Edge;rbs_motif=None;rbs_spacer=None;gc_cont=0.719	EFF1_Assembly_Contig_167909_1	2	268	-	Loose	900	85.5	emrB	56.94	3000074	protein homolog model	n/a	n/a	fluoroquinolone antibiotic	antibiotic efflux	major facilitator superfamily (MFS) antibiotic efflux pump	CCTGAATACGTCCCGCCGCCGCCCCTGAGCGGNNCNGCCCGCNNNTGGGGCACGNTGGCGCTGTCGGCNGCCACCTTCATGAACGTGCTCGACNCNTCGATNGCCAACGTGTCGCTGCCCGCCATCGCGGGNGACCTGGGCGTNAGNCCNAACCAGGGCNNNTGGGTCATCACCAGNTTNGGCGTGGCCANNGCNATTGCCGTGCCGCTGACCGGCTGGCTGTCGCAGCGCTTTGGCCAGGTGCGGCTGTTCACGGGCAGCATCTTG	PEYVPPPPLSXXARXWGTXALSXATFMNVLDXSXANVSLPAIAXDLGXXXNQGXWVITXXGVAXXIAVPLTGWLSQRFGQVRLFTGSIL	MQQQKPLEGAQLVIMTIALSLATFMQVLDSTIANVAIPTIAGNLGSSLSQGTWVITSFGVANAISIPLTGWLAKRVGEVKLFLWSTIAFAIASWACGVSSSLNMLIFFRVIQGIVAGPLIPLSQSLLLNNYPPAKRSIALALWSMTVIVAPICGPILGGYISDNYHWGWIFFINVPIGVAVVLMTLQTLRGRETRTERRRIDAVGLALLVIGIGSLQIMLDRGKELDWFSSQEIIILTVVAVVAICFLIVWELTDDNPIVDLSLFKSRNFTIGCLCISLAYMLYFGAIVLLPQLLQEVYGYTATWAGLASAPVGIIPVILSPIIGRFAHKLDMRRLVTFSFIMYAVCFYWRAYTFEPGMDFGASAWPQFIQGFAVACFFMPLTTITLSGLPPERLAAAS…	17.38	gnl|BL_ORD_ID|1746|hsp_num:0	1847
EFF1_Assembly_Contig_203721_1 # 3 # 173 # 1 # ID=3721_1;partial=11;start_type=Edge;rbs_motif=None;rbs_spacer=None;gc_cont=0.567	EFF1_Assembly_Contig_203721_1	3	173	+	Loose	900	62.8	emrB	56.14	3000074	protein homolog model	n/a	n/a	fluoroquinolone antibiotic	antibiotic efflux	major facilitator superfamily (MFS) antibiotic efflux pump	CTGGCGGTGTCCAGTTCNCAAGGGACTTGGGTCATTACCTCNTATGCGGTTGCAGAAGCGATTTGNGTTCCNCTGACCGGATGGCTCGCAGGGCGCTTTGGTGCGGTGCGGCTGTTTGTGATNAGCCTGATTGGCTTTACGGTTTTNTCCGTNCTTTGTGGATTATCCAGC	LAVSSXQGTWVITXYAVAEAIXVXLTGWLAGRFGAVRLFVXSLIGFTVXSXLCGLSS	MQQQKPLEGAQLVIMTIALSLATFMQVLDSTIANVAIPTIAGNLGSSLSQGTWVITSFGVANAISIPLTGWLAKRVGEVKLFLWSTIAFAIASWACGVSSSLNMLIFFRVIQGIVAGPLIPLSQSLLLNNYPPAKRSIALALWSMTVIVAPICGPILGGYISDNYHWGWIFFINVPIGVAVVLMTLQTLRGRETRTERRRIDAVGLALLVIGIGSLQIMLDRGKELDWFSSQEIIILTVVAVVAICFLIVWELTDDNPIVDLSLFKSRNFTIGCLCISLAYMLYFGAIVLLPQLLQEVYGYTATWAGLASAPVGIIPVILSPIIGRFAHKLDMRRLVTFSFIMYAVCFYWRAYTFEPGMDFGASAWPQFIQGFAVACFFMPLTTITLSGLPPERLAAAS…	11.13	gnl|BL_ORD_ID|1746|hsp_num:0	1847
EFF1_Assembly_Contig_106585_1 # 3 # 182 # 1 # ID=1585_1;partial=10;start_type=Edge;rbs_motif=None;rbs_spacer=None;gc_cont=0.417	EFF1_Assembly_Contig_106585_1	3	182	+	Loose	750	65.5	pmrA	55.56	3000822	protein homolog model	n/a	n/a	fluoroquinolone antibiotic	antibiotic efflux	major facilitator superfamily (MFS) antibiotic efflux pump	TCCCTACTTTCAAAAATCACGCCACCGGAAGGTATTTCGCGAATTTTTAGTTTTAATCAAATGTTTACAAACTTTGGTCAAGTGGCAGGTCCTTTGTTGGGGAGTGCTATTGCAGGCTATATCAGTTATCGGGCTGTGTTCNTAANGACNAGCNGTTTCGTTTTATTTAACCTCATCTGA	SLLSKITPPEGISRIFSFNQMFTNFGQVAGPLLGSAIAGYISYRAVFXXXSXFVLFNLI	MTEINWKDNLRIAWFGNFLTGASISLVVPFMPIFVENLGVGSQQVAFYAGLAISVSAISAALFSPIWGILADKYGRKPMMIRAGLAMTITMGGLAFVPNIYWLIFLRLLNGVFAGFVPNATALIASQVPKEKSGSALGTLSTGVVAGTLTGPFIGGFIAELFGIRTVFLLVGSFLFLAAILTICFIKEDFQPVAKEKAIPTKELFTSVKYPYLLLNLFLTSFVIQFSAQSIGPILALYVRDLGQTENLLFVSGLIVSSMGFSSMMSAGVMGKLGDKVGNHRLLVVAQFYSVIIYLLCANASSPLQLGLYRFLFGLGTGALIPGVNALLSKMTPKAGISRVFAFNQVFFYLGGVVGPMAGSAVAGQFGYHAVFYATSLCVAFSCLFNLIQFRTLLKVKEI	14.79	gnl|BL_ORD_ID|1975|hsp_num:0	2003
EFF1_Assembly_Contig_80753_1 # 2 # 391 # -1 # ID=753_1;partial=11;start_type=Edge;rbs_motif=None;rbs_spacer=None;gc_cont=0.641	EFF1_Assembly_Contig_80753_1	2	391	-	Loose	900	127.1	emrB	53.08	3000074	protein homolog model	n/a	n/a	fluoroquinolone antibiotic	antibiotic efflux	major facilitator superfamily (MFS) antibiotic efflux pump	CTGTCGCTGTCCGTGGCCTATGCCCTGTTCTTTGGCAATGTGGTGCTGCTGCCGTTGTGGCTGCAGCAGTTCATGGGCTACACCGCTACGGCCGCCGGTATGGCGCTGGCGCCTGTGGGGGTGCTGGCCATCTTGCTGACGCCCATCGTCGGGCGCAAGGTGGGCCAGTGGGACCCCCGCCGCATGGCCACCGGGGCGTTCATTGTGTTTGCCCTGGTGTTGTGGATGCGCTCGCGTTTCAATACCGAAACCGATTTTGTGACGGTGCTGATCCCCACCGTGATCCAGGGCGCGGCCATGGCGTTCTTTTTCATTCCGCTGACCACCATCACGCTCTCGGGACTGCCGCCCGAGCGCATTCCGGCGGCGGCCGGGCTGAGCAACTTTGTA	LSLSVAYALFFGNVVLLPLWLQQFMGYTATAAGMALAPVGVLAILLTPIVGRKVGQWDPRRMATGAFIVFALVLWMRSRFNTETDFVTVLIPTVIQGAAMAFFFIPLTTITLSGLPPERIPAAAGLSNFV	MQQQKPLEGAQLVIMTIALSLATFMQVLDSTIANVAIPTIAGNLGSSLSQGTWVITSFGVANAISIPLTGWLAKRVGEVKLFLWSTIAFAIASWACGVSSSLNMLIFFRVIQGIVAGPLIPLSQSLLLNNYPPAKRSIALALWSMTVIVAPICGPILGGYISDNYHWGWIFFINVPIGVAVVLMTLQTLRGRETRTERRRIDAVGLALLVIGIGSLQIMLDRGKELDWFSSQEIIILTVVAVVAICFLIVWELTDDNPIVDLSLFKSRNFTIGCLCISLAYMLYFGAIVLLPQLLQEVYGYTATWAGLASAPVGIIPVILSPIIGRFAHKLDMRRLVTFSFIMYAVCFYWRAYTFEPGMDFGASAWPQFIQGFAVACFFMPLTTITLSGLPPERLAAAS…	25.39	gnl|BL_ORD_ID|1746|hsp_num:0	1847
EFF1_Assembly_Contig_34828_1 # 1 # 570 # -1 # ID=4828_1;partial=11;start_type=Edge;rbs_motif=None;rbs_spacer=None;gc_cont=0.396	EFF1_Assembly_Contig_34828_1	1	570	-	Loose	900	203.4	emrB	51.85	3000074	protein homolog model	n/a	n/a	fluoroquinolone antibiotic	antibiotic efflux	major facilitator superfamily (MFS) antibiotic efflux pump	TCACAAGGTACATGGATTATCACCTCATATGCAGTTGCTGAAGCCATCGTTGTTCCATTANCAGGATGGCTTGCAGGACGTTTTGGTGCAGTTCGTACATTTAGTGTGGGCTTATTGGGCTTTACCATTTTTTCTATTTTATGTGGCTTATCTACAAGTTTAGAAATGTTGGTATTTTGCCGAATTGGACAAGGTCTTTTTGGCGGTCCAATTATGCCACTCAGTCAAATGTTACTCATGCGTATTTTCCCACCCGAAAAGCAATCTCAGGCAATGGGGATGTGGGCAATGACCACTGTCGTTGGACCTATTTTAGGACCAATTTTAGGTGGTNCGATCAGTGATAATTTCTCTTGGCATTGGATTTTCTTTATCAATATTCCAGTCGGTATTTTCTGT…	SQGTWIITSYAVAEAIVVPLXGWLAGRFGAVRTFSVGLLGFTIFSILCGLSTSLEMLVFCRIGQGLFGGPIMPLSQMLLMRIFPPEKQSQAMGMWAMTTVVGPILGPILGGXISDNFSWHWIFFINIPVGIFCAFAAMRXLKSVETPINKLKIDIGGLFLLVLWIGALQLMLDLGHEYDWFNHPFITTLA	MQQQKPLEGAQLVIMTIALSLATFMQVLDSTIANVAIPTIAGNLGSSLSQGTWVITSFGVANAISIPLTGWLAKRVGEVKLFLWSTIAFAIASWACGVSSSLNMLIFFRVIQGIVAGPLIPLSQSLLLNNYPPAKRSIALALWSMTVIVAPICGPILGGYISDNYHWGWIFFINVPIGVAVVLMTLQTLRGRETRTERRRIDAVGLALLVIGIGSLQIMLDRGKELDWFSSQEIIILTVVAVVAICFLIVWELTDDNPIVDLSLFKSRNFTIGCLCISLAYMLYFGAIVLLPQLLQEVYGYTATWAGLASAPVGIIPVILSPIIGRFAHKLDMRRLVTFSFIMYAVCFYWRAYTFEPGMDFGASAWPQFIQGFAVACFFMPLTTITLSGLPPERLAAAS…	37.11	gnl|BL_ORD_ID|1746|hsp_num:0	1847
EFF1_Assembly_Contig_65092_1 # 3 # 275 # 1 # ID=92_1;partial=11;start_type=Edge;rbs_motif=None;rbs_spacer=None;gc_cont=0.557	EFF1_Assembly_Contig_65092_1	3	275	+	Loose	900	93.6	norB	51.25	3000421	protein homolog model	n/a	n/a	fluoroquinolone antibiotic	antibiotic efflux	major facilitator superfamily (MFS) antibiotic efflux pump	TCTGAGGAGAAACGCATGAACACATCTGTTCAAACCAATGTGCCCTTCAAAGGCAACGACAGGCTGTTATTCGGCATCATCATGGGCGTCATCGCGTTCTGGCTATTTGCCCAGACCACGCTCAACGTGGCGCCCGACATGCAGAAAGATCTGGGCATCGACGTCAGTCTGATGAACATTGCGGTGGCCATCACCGGCTTGTTCTCCGGCATGTTCATCGTGGTCATGGGAGGCTTGGCCGACCGCATCGGTCGTGTGCGCATCGTCATGCTG	SEEKRMNTSVQTNVPFKGNDRLLFGIIMGVIAFWLFAQTTLNVAPDMQKDLGIDVSLMNIAVAITGLFSGMFIVVMGGLADRIGRVRIVML	MTSTAYKGTNKLIVGIVFGVITFWLFAQSMVNIVPAVQSDLGISSDLLSIAISLTALFSGIFIVVAGGMADKFGRVKLTYIGLILSIIGSLLLVVTQGSTLLIIGRIIQGLSAACIMPATLALMKTYFDGADRQRALSYWSIGSWGGSGICSFAGGAIATYMGWRWIFIISIVFALLGMLLIKGTPESKVVQNTKAKFDSFGLVLFVIAMVCLNLIITRGATFGWTSPITITMLVVFLVSAGLFFRVELRQANGFIDFSLFKNKAYTGATLSNFLLNAAAGTLVVANTYVQIGRGFTAFQSGLLSIGYLVCVLGMIRIGEKILQRVGARKPMILGSGITAVGIALMALTFIPGTLYTVLVFIGFALFGIGLGMYATPSTDTAISNAPEDKVGVASGIYK…	19.53	gnl|BL_ORD_ID|1103|hsp_num:0	1167
EFF1_Assembly_Contig_26414_1 # 1 # 450 # 1 # ID=1414_1;partial=11;start_type=Edge;rbs_motif=None;rbs_spacer=None;gc_cont=0.596	EFF1_Assembly_Contig_26414_1	1	450	+	Loose	900	150.2	norB	50.67	3000421	protein homolog model	n/a	n/a	fluoroquinolone antibiotic	antibiotic efflux	major facilitator superfamily (MFS) antibiotic efflux pump	CCTGAGAGCAAGGTGGAAACCAATGCCACAACCAGCCACAAGCTGGACCTGGCCGGCATCTTGAGCTTCATGGTCACCATGGTGGCACTGCAGATCCTGGTGACACAAGGCAACAAGCTTGGCTGGACCAGTTCGCTGATCACGACCATGGCCGTGGTGACCCTGGTGGCGGGTGGCCTGTTCTTCTGGTTCGAGGGCCGGGCCAGCAACGCGTTTGTCGACTTCAGCTTGTTCAAGAACCCGATCTTCACCGGGGCGACGATTTCCAACTTCATGCTCAACGGGGTGGCCGGCATGCTGATCGTGTCGCTGCAATTGGTGCAACTGGGGGGCAACATGAGTGCGCAACAGGCCGGCATGCTGACGCTGGGCTACGCTATCGCCATCATTGCGTTCATC…	PESKVETNATTSHKLDLAGILSFMVTMVALQILVTQGNKLGWTSSLITTMAVVTLVAGGLFFWFEGRASNAFVDFSLFKNPIFTGATISNFMLNGVAGMLIVSLQLVQLGGNMSAQQAGMLTLGYAIAIIAFIRVGEKLLQRFGSRKPML	MTSTAYKGTNKLIVGIVFGVITFWLFAQSMVNIVPAVQSDLGISSDLLSIAISLTALFSGIFIVVAGGMADKFGRVKLTYIGLILSIIGSLLLVVTQGSTLLIIGRIIQGLSAACIMPATLALMKTYFDGADRQRALSYWSIGSWGGSGICSFAGGAIATYMGWRWIFIISIVFALLGMLLIKGTPESKVVQNTKAKFDSFGLVLFVIAMVCLNLIITRGATFGWTSPITITMLVVFLVSAGLFFRVELRQANGFIDFSLFKNKAYTGATLSNFLLNAAAGTLVVANTYVQIGRGFTAFQSGLLSIGYLVCVLGMIRIGEKILQRVGARKPMILGSGITAVGIALMALTFIPGTLYTVLVFIGFALFGIGLGMYATPSTDTAISNAPEDKVGVASGIYK…	32.19	gnl|BL_ORD_ID|1103|hsp_num:0	1167
EFF1_Assembly_Contig_82612_1 # 1 # 378 # -1 # ID=2612_1;partial=11;start_type=Edge;rbs_motif=None;rbs_spacer=None;gc_cont=0.577	EFF1_Assembly_Contig_82612_1	1	378	-	Loose	600	138.3	Acinetobacter baumannii AbaQ	50.4	3004574	protein homolog model	n/a	n/a	fluoroquinolone antibiotic	antibiotic efflux	major facilitator superfamily (MFS) antibiotic efflux pump	GTGTACGGCCTTGGTGCCGGAATCTTCTTTGCCGGTTACTTCCTCTTTGAGGTGCCGAGCAATCTGCTGCTCGAGCGTGTTGGCCCCAAAATCTGGATCGCCCGGATCATGGTCACCTGGGGCATCCTTTCTTCGCTGATGATGTTTGTTACCAGCGAGACCAGCTTCTACGTGCTGCGTTTCCTGCTCGGTGTGGCCGAGGCAGGTTTCTTCCCTGGCATCATCCTTTATCTGACCTACTGGTTTCCGCATGACCGGCGTGGCCGGATCATTGCGCTGTTCATGACGGCAGTCGCGATTTCCGGTGTGGTCGGCGGGCCGCTGTCCGGCTGGATCATGCAGGAATTTTCCGGCAAGTACGGCATCGCGGGATGGCAG	MYGLGAGIFFAGYFLFEVPSNLLLERVGPKIWIARIMVTWGILSSLMMFVTSETSFYVLRFLLGVAEAGFFPGIILYLTYWFPHDRRGRIIALFMTAVAISGVVGGPLSGWIMQEFSGKYGIAGWQ	MDFEKDVIRTVTFKLIPALVILYLVAYIDRAAVGFAHLHMGADVGIGDAAYGLGAGLFFIGYFLFEVPSNLLLDKFGARKWFTRILLTWGLITMAMALIQGPKSFYLLRFLLGVAEAGFFPGVLYLITQWYPVRHRGKIMGMFVLSQPIAMMIAGPLAGLLLGMDGIANLHGWQWLFVAVGLPAVLLALPTFLWLPDNIDKVKWLSIEQKQWLKNELVKDEAEYDQTRHANPLHALKDKRVLLLALYYLPVTLSIYGLNLWLPTIIKQFGGGSDIQIGFLSSIPYIFGIIGLLIIPRSTDRLNDRYGHLSFLYALGACAMFLSGWLNSPVMQLAALAVVAFCLFSSTAVFWTLPGRFLTGASAAAGIALINSVGNLGGYVGPFGIGLLKEYTGNMAAGL…	29.03	gnl|BL_ORD_ID|2775|hsp_num:0	3278
EFF1_Assembly_Contig_23673_2 # 571 # 840 # 1 # ID=3673_2;partial=01;start_type=ATG;rbs_motif=None;rbs_spacer=None;gc_cont=0.481	EFF1_Assembly_Contig_23673_2	571	840	+	Loose	900	84.3	emrB	50	3000074	protein homolog model	n/a	n/a	fluoroquinolone antibiotic	antibiotic efflux	major facilitator superfamily (MFS) antibiotic efflux pump	ATGAAAACGCAGAATCCTTTTGCAGAACTNAGCGGTGGGCGNTTANTGCTNGCTGCNTTTGTCATTGCACTTTCNAANTTTATGGTGGTNCTNGATACCACCATTGCCAACGTTTCAGTCCCCCATATTACAGGGAACTTAGCTGTTTCTAGTTCACAAGGGACGTGGGTGATTACCTCATACGCCGTTGCTGAAGCCATCTGTGTGCCACTTACAGGTTGGCTAGCTGGACGTTTTGGGACAGTCAGAGTTTTTGTGTTTGGGTTAATT	MKTQNPFAEXSGGXLXXAXFVIALXXFMVXXDTTIANVSVPHITGNLAVSSSQGTWVITSYAVAEAICVPLTGWLAGRFGTVRVFVFGLI	MQQQKPLEGAQLVIMTIALSLATFMQVLDSTIANVAIPTIAGNLGSSLSQGTWVITSFGVANAISIPLTGWLAKRVGEVKLFLWSTIAFAIASWACGVSSSLNMLIFFRVIQGIVAGPLIPLSQSLLLNNYPPAKRSIALALWSMTVIVAPICGPILGGYISDNYHWGWIFFINVPIGVAVVLMTLQTLRGRETRTERRRIDAVGLALLVIGIGSLQIMLDRGKELDWFSSQEIIILTVVAVVAICFLIVWELTDDNPIVDLSLFKSRNFTIGCLCISLAYMLYFGAIVLLPQLLQEVYGYTATWAGLASAPVGIIPVILSPIIGRFAHKLDMRRLVTFSFIMYAVCFYWRAYTFEPGMDFGASAWPQFIQGFAVACFFMPLTTITLSGLPPERLAAAS…	17.58	gnl|BL_ORD_ID|1746|hsp_num:0	1847
EFF1_Assembly_Contig_96841_2 # 131 # 271 # 1 # ID=1841_2;partial=01;start_type=ATG;rbs_motif=None;rbs_spacer=None;gc_cont=0.397	EFF1_Assembly_Contig_96841_2	131	271	+	Loose	900	38.5	emrB	50	3000074	protein homolog model	n/a	n/a	fluoroquinolone antibiotic	antibiotic efflux	major facilitator superfamily (MFS) antibiotic efflux pump	ATGAAATACGATACTGCAATAAGCGAGCTTAAAGGTGGTCGCTTAATACTCGCTGCATTTGTTTTGGCATTGGCAAACTTTATGGTTGTGTTAGACATGACNATTGCCAATGTATCTGTACCGCATATTACAGGTAGTCTA	MKYDTAISELKGGRLILAAFVLALANFMVVLDMXIANVSVPHITGSL	MQQQKPLEGAQLVIMTIALSLATFMQVLDSTIANVAIPTIAGNLGSSLSQGTWVITSFGVANAISIPLTGWLAKRVGEVKLFLWSTIAFAIASWACGVSSSLNMLIFFRVIQGIVAGPLIPLSQSLLLNNYPPAKRSIALALWSMTVIVAPICGPILGGYISDNYHWGWIFFINVPIGVAVVLMTLQTLRGRETRTERRRIDAVGLALLVIGIGSLQIMLDRGKELDWFSSQEIIILTVVAVVAICFLIVWELTDDNPIVDLSLFKSRNFTIGCLCISLAYMLYFGAIVLLPQLLQEVYGYTATWAGLASAPVGIIPVILSPIIGRFAHKLDMRRLVTFSFIMYAVCFYWRAYTFEPGMDFGASAWPQFIQGFAVACFFMPLTTITLSGLPPERLAAAS…	9.18	gnl|BL_ORD_ID|1746|hsp_num:0	1847
EFF1_Assembly_Contig_156694_1 # 1 # 177 # -1 # ID=1694_1;partial=10;start_type=ATG;rbs_motif=AGGAG;rbs_spacer=5-10bp;gc_cont=0.554	EFF1_Assembly_Contig_156694_1	1	177	-	Loose	600	45.1	Acinetobacter baumannii AbaQ	50	3004574	protein homolog model	n/a	n/a	fluoroquinolone antibiotic	antibiotic efflux	major facilitator superfamily (MFS) antibiotic efflux pump	ATGCGCGAACATCTCGTCACAGAACCCCACATCGAAGCGCTGTACAAGCGCGTGACCCTCCGGCTGATCCCCTTTCTTTTCATCTGTTATCTGTGCGCCTATCTTGACCGTGTCAACGTCGGCTTCGCCAAACTGCAGATGCTCAGCGACCTGCAATTCAGCGAAACGGTGTACGGC	MREHLVTEPHIEALYKRVTLRLIPFLFICYLCAYLDRVNVGFAKLQMLSDLQFSETVYG	MDFEKDVIRTVTFKLIPALVILYLVAYIDRAAVGFAHLHMGADVGIGDAAYGLGAGLFFIGYFLFEVPSNLLLDKFGARKWFTRILLTWGLITMAMALIQGPKSFYLLRFLLGVAEAGFFPGVLYLITQWYPVRHRGKIMGMFVLSQPIAMMIAGPLAGLLLGMDGIANLHGWQWLFVAVGLPAVLLALPTFLWLPDNIDKVKWLSIEQKQWLKNELVKDEAEYDQTRHANPLHALKDKRVLLLALYYLPVTLSIYGLNLWLPTIIKQFGGGSDIQIGFLSSIPYIFGIIGLLIIPRSTDRLNDRYGHLSFLYALGACAMFLSGWLNSPVMQLAALAVVAFCLFSSTAVFWTLPGRFLTGASAAAGIALINSVGNLGGYVGPFGIGLLKEYTGNMAAGL…	13.59	gnl|BL_ORD_ID|2775|hsp_num:0	3278
EFF1_Assembly_Contig_179983_1 # 2 # 247 # 1 # ID=4983_1;partial=11;start_type=Edge;rbs_motif=None;rbs_spacer=None;gc_cont=0.602	EFF1_Assembly_Contig_179983_1	2	247	+	Loose	750	95.9	mdtH	50	3001216	protein homolog model	n/a	n/a	fluoroquinolone antibiotic	antibiotic efflux	major facilitator superfamily (MFS) antibiotic efflux pump	GCTTACCGTGTGGCCTCGATACGCACACCGCCGCTGGCGGCCATGCGCACCGTGCTGCGGGACAAGGTCTTTTTGAAATTTGTCTTCAGCTTGAGTGGTTACTACGTGCTGAGCGTGCAAATCATGCTGCTGATGCCTGTGACCATCAAACAACTGGCNGGCACGCCCCAGGCGGTGAGCTGGATGTACGTCCTTGACGCGGTGCTGTCACTGACCCTGCTGTACCCGTTGGCGCGCTGGGGTGAG	AYRVASIRTPPLAAMRTVLRDKVFLKFVFSLSGYYVLSVQIMLLMPVTIKQLXGTPQAVSWMYVLDAVLSLTLLYPLARWGE	MSRVSQARNLGKYFLLIDNMLVVLGFFVVFPLISIRFVDQMGWAAVMVGIALGLRQFIQQGLGIFGGAIADRFGAKPMIVTGMLMRAAGFATMGIAHEPWLLWFSCLLSGLGGTLFDPPRSALVVKLIRPQQRGRFFSLLMMQDSAGAVIGALLGSWLLQYDFRLVCATGAVLFVLCAAFNAWLLPAWKLSTVRTPVREGMTRVMRDKRFVTYVLTLAGYYMLAVQVMLMLPIMVNDVAGAPSAVKWMYAIEACLSLTLLYPIARWSEKHFRLEHRLMAGLLIMSLSMMPVGMVSGLQQLFTLICLFYIGSIIAEPARETLSASLADARARGSYMGFSRLGLAIGGAIGYIGGGWLFDLGKSAHQPELPWMMLGIIGIFTFLALGWQFSQKRAARRLLE…	20.4	gnl|BL_ORD_ID|350|hsp_num:0	375
EFF1_Assembly_Contig_44902_1 # 2 # 463 # -1 # ID=4902_1;partial=11;start_type=Edge;rbs_motif=None;rbs_spacer=None;gc_cont=0.504	EFF1_Assembly_Contig_44902_1	2	463	-	Loose	900	268.9	MdtK	90.26	3001327	protein homolog model	n/a	n/a	fluoroquinolone antibiotic	antibiotic efflux	multidrug and toxic compound extrusion (MATE) transporter	GTGCTCAGCTACCCGGCGGCAGCCATTGCGCTGATCGGCAGTGGCGCACTACGTGGNGCCGGAAATACTAAAATACCGTTGTTGATAAACGGCGGTATGAACATCCTGAATATCATCATCAGTAGCATCCTGATTTACGGNATNTTTTCCTGGCAAGGTCTGGGATTTGTGGGAGCAGGCCTGGGACTGACCATTTCGCGCTACATCGGGGCGATTGCCATCATCTGGGTACTGATGATTGGTTTTAACCCCGCGCTGCGAATTCCCTTCAAAAGCTATTTTAAGCCACTCAATCTCGCCATTATATGGGAGGTGATGGGGATCGGCATTCCGGCAAGTATCGAGTCAGTGCTGTTCAATGGCGGTAAACTTTTGACGCAGATGTTTGTTTCAGGCATG…	MLSYPAAAIALIGSGALRXAGNTKIPLLINGGMNILNIIISSILIYXXFSWQGLGFVGAGLGLTISRYIGAIAIIWVLMIGFNPALRIPFKSYFKPLNLAIIWEVMGIGIPASIESVLFNGGKLLTQMFVSGMGTSVIAGNFIAFSIAALINLP	MNVSTALRQAVVRTPWYAKRKSYKVLFWREITPLAIPIFLENTCVLLMGVLSTFLVSWLGKEAMAGVGLADSFNMVIMAFFAAIDLGTTVVVAFSLGKRDRRRARAAARQSLVIMTLFAVVLAVVIHYFGSEIINIVAGEATPEVKGLALTYLELTVLSYPAAAIALIGSGALRGAGNTKIPLMINGGMNILNIIISSILIYGAFSWQGLGFAGAGLGLTISRYIGAVAIIWVLMIGFNPALRIPLKSYLKPLNFGIIWEVMGIGIPASIESVLFNGSKLLTQMFVAGMGTNVIAGNFIAFSVAALINLPGNALGSASTIITGKRLGTGQIGQAERQLRHVFWMSTIVLTAIAWGTAPFAGLFASFYTQEQDVKEVVKVLLWLNAAFMPIWAAAWVLPS…	32.49	gnl|BL_ORD_ID|1652|hsp_num:0	1752
EFF1_Assembly_Contig_52316_1 # 1 # 534 # 1 # ID=2316_1;partial=11;start_type=Edge;rbs_motif=None;rbs_spacer=None;gc_cont=0.530	EFF1_Assembly_Contig_52316_1	1	534	+	Loose	900	263.8	MdtK	88.96	3001327	protein homolog model	n/a	n/a	fluoroquinolone antibiotic	antibiotic efflux	multidrug and toxic compound extrusion (MATE) transporter	ATGTTTTGCAGGATCAGCATTTCTCCATCATCATTTGAAATGTGGTTTCAACTTTCTGATCTAAGGCCCATTTTGAACGTCACCGCCGCCCTACGACAGGCCGTCTCACGCACGCCCTGGTATAAAAAACGCAAAAGCTACCGAGTGCTCTTCTGGCGTGAAATTACCCCCCTCGCAGTACCTATTTTTCTGGAAAACACCTGCGTTCTGTTGATGGGCGTTCTCAGTACCTTCCTCGTGAGTTGGCTGGGGAAAGAGGCGATGGCAGGCGTTGGTCTGGCCGATAGCTTCAACATGGTGATCATGGCCTTTTTCGCGGCGGTTGATCTTGGGACGACGGTAGTGGTCGCCTTTAGCCTCGGCAAGAGAGACCGGCGTAAGGCGCGCGCAGCAGCCCGC…	MFCRISISPSSFEMWFQLSDLRPILNVTAALRQAVSRTPWYKKRKSYRVLFWREITPLAVPIFLENTCVLLMGVLSTFLVSWLGKEAMAGVGLADSFNMVIMAFFAAVDLGTTVVVAFSLGKRDRRKARAAARQSLVIMTLFAIVLAAVIHYFGAGIINIVAGDANAEVKALALTYLE	MNVSTALRQAVVRTPWYAKRKSYKVLFWREITPLAIPIFLENTCVLLMGVLSTFLVSWLGKEAMAGVGLADSFNMVIMAFFAAIDLGTTVVVAFSLGKRDRRRARAAARQSLVIMTLFAVVLAVVIHYFGSEIINIVAGEATPEVKGLALTYLELTVLSYPAAAIALIGSGALRGAGNTKIPLMINGGMNILNIIISSILIYGAFSWQGLGFAGAGLGLTISRYIGAVAIIWVLMIGFNPALRIPLKSYLKPLNFGIIWEVMGIGIPASIESVLFNGSKLLTQMFVAGMGTNVIAGNFIAFSVAALINLPGNALGSASTIITGKRLGTGQIGQAERQLRHVFWMSTIVLTAIAWGTAPFAGLFASFYTQEQDVKEVVKVLLWLNAAFMPIWAAAWVLPS…	37.55	gnl|BL_ORD_ID|1652|hsp_num:0	1752
EFF1_Assembly_Contig_97859_1 # 1 # 261 # -1 # ID=2859_1;partial=11;start_type=Edge;rbs_motif=None;rbs_spacer=None;gc_cont=0.506	EFF1_Assembly_Contig_97859_1	1	261	-	Loose	900	144.4	MdtK	88.51	3001327	protein homolog model	n/a	n/a	fluoroquinolone antibiotic	antibiotic efflux	multidrug and toxic compound extrusion (MATE) transporter	TTTAATATGGTCATCATGGCATTTTTCGCCGCCATCGATCTGGGTACCACCGTAGTTGTAGCATTTAGCCTCGGGAAACGAGATCGTCGACGGGCCAGAGCCGCAGCCAGACAATCGCTGGTGATCATGACAATTTTTGCTACCGTGCTGGCAGCGGTCATTCACTATTTTGGTCAACAGATTATTGACGTTGTCGCAGGTGAAGCAACGCCAGACGTTAAAGCTTTGGCACTTACCTATCTGGACCTGACGGTGCTCAGC	FNMVIMAFFAAIDLGTTVVVAFSLGKRDRRRARAAARQSLVIMTIFATVLAAVIHYFGQQIIDVVAGEATPDVKALALTYLDLTVLS	MNVSTALRQAVVRTPWYAKRKSYKVLFWREITPLAIPIFLENTCVLLMGVLSTFLVSWLGKEAMAGVGLADSFNMVIMAFFAAIDLGTTVVVAFSLGKRDRRRARAAARQSLVIMTLFAVVLAVVIHYFGSEIINIVAGEATPEVKGLALTYLELTVLSYPAAAIALIGSGALRGAGNTKIPLMINGGMNILNIIISSILIYGAFSWQGLGFAGAGLGLTISRYIGAVAIIWVLMIGFNPALRIPLKSYLKPLNFGIIWEVMGIGIPASIESVLFNGSKLLTQMFVAGMGTNVIAGNFIAFSVAALINLPGNALGSASTIITGKRLGTGQIGQAERQLRHVFWMSTIVLTAIAWGTAPFAGLFASFYTQEQDVKEVVKVLLWLNAAFMPIWAAAWVLPS…	18.35	gnl|BL_ORD_ID|1652|hsp_num:0	1752
EFF1_Assembly_Contig_13674_1 # 3 # 788 # 1 # ID=3674_1;partial=10;start_type=Edge;rbs_motif=None;rbs_spacer=None;gc_cont=0.583	EFF1_Assembly_Contig_13674_1	3	788	+	Loose	900	448.7	MdtK	85.6	3001327	protein homolog model	n/a	n/a	fluoroquinolone antibiotic	antibiotic efflux	multidrug and toxic compound extrusion (MATE) transporter	CTCGGGCTGACCATTTCCCGCTACATTGGCGCAGTAGTGACCATCATTGTGCTGATGGTTGGCTTTAACCCGGCGCTGCGTATTCCGCTCAAAAGCTATTTCAAGCCGCTCAATTTCGCCATTATCTGGGAAGTGATGGGGATTGGTATTCCAGCAAGCGTCGAGTCGGTGCTGTTTAACAGCGGTAAATTGCTGACACAGATGTTTGTCGCCGGGATGGGGACCGACGTTATCGCCGGTAACTTTATCGCCTTCTCCGTGGCGGCGCTGATTAACCTGCCGGGGAACGCCCTGGGTTCGGCATCCACCATTATCACCGGTAAGCGGCTGGGGACCGGGCAGCTAGCCCAGGCGGAACGTCAGCTCCGTCACGTGTTCTGGATGTCGACCATTGTACTG…	LGLTISRYIGAVVTIIVLMVGFNPALRIPLKSYFKPLNFAIIWEVMGIGIPASVESVLFNSGKLLTQMFVAGMGTDVIAGNFIAFSVAALINLPGNALGSASTIITGKRLGTGQLAQAERQLRHVFWMSTIVLTLIAWGTAPFAGLFASFYTHEQDVKDVVKILLWMNAAFMPIWAASWVLPAGFKGARDVRFAMWVSMLSMWGCRVVVGYVLGILLGWGVVGVWMGMFLDWGARAVLFYRRLITGRWAWKYVPTKKTDAA	MNVSTALRQAVVRTPWYAKRKSYKVLFWREITPLAIPIFLENTCVLLMGVLSTFLVSWLGKEAMAGVGLADSFNMVIMAFFAAIDLGTTVVVAFSLGKRDRRRARAAARQSLVIMTLFAVVLAVVIHYFGSEIINIVAGEATPEVKGLALTYLELTVLSYPAAAIALIGSGALRGAGNTKIPLMINGGMNILNIIISSILIYGAFSWQGLGFAGAGLGLTISRYIGAVAIIWVLMIGFNPALRIPLKSYLKPLNFGIIWEVMGIGIPASIESVLFNGSKLLTQMFVAGMGTNVIAGNFIAFSVAALINLPGNALGSASTIITGKRLGTGQIGQAERQLRHVFWMSTIVLTAIAWGTAPFAGLFASFYTQEQDVKEVVKVLLWLNAAFMPIWAAAWVLPS…	55.06	gnl|BL_ORD_ID|1652|hsp_num:0	1752
EFF1_Assembly_Contig_11647_2 # 781 # 1203 # 1 # ID=1647_2;partial=01;start_type=ATG;rbs_motif=None;rbs_spacer=None;gc_cont=0.577	EFF1_Assembly_Contig_11647_2	781	1203	+	Loose	900	215.3	MdtK	85.38	3001327	protein homolog model	n/a	n/a	fluoroquinolone antibiotic	antibiotic efflux	multidrug and toxic compound extrusion (MATE) transporter	ATGGAGTTTCAACTTTCTGATCTAAGGCCCATTTTGAACGTCACCGCCGCACTTCGCCAGGCCGTCGCCCGCACGCCCTGGTACAAAAAACGCAAAAGTTATCGAGTTCTCTTCTGGCGTGAAATCACCCCCCTTGCCGTACCTATCTTTCTGGAAAACACCTGCGTTTTATTGATGGGGGTGTTGAGTACCTTCCTCGTCAGCTGGTTGGGTAAAGAGGCGATGGCGGGCGTGGGTCTGGCCGATAGCTTCAANATGGTGATNATGNCGTTCTTTGCCGCNATNGANCTCGGCACCACGGTGGTGGTGGCCTTTAGCCTCGGCAAGCGCGATCGGCGACGGGCGAGGGCGGCCGCGCGCCAGTCGCTGGCCATTATGACCCTGTTTTCGATTTTGCTG…	MEFQLSDLRPILNVTAALRQAVARTPWYKKRKSYRVLFWREITPLAVPIFLENTCVLLMGVLSTFLVSWLGKEAMAGVGLADSFXMVXMXFFAXXXLGTTVVVAFSLGKRDRRRARAAARQSLAIMTLFSILLAGVIHAFG	MNVSTALRQAVVRTPWYAKRKSYKVLFWREITPLAIPIFLENTCVLLMGVLSTFLVSWLGKEAMAGVGLADSFNMVIMAFFAAIDLGTTVVVAFSLGKRDRRRARAAARQSLVIMTLFAVVLAVVIHYFGSEIINIVAGEATPEVKGLALTYLELTVLSYPAAAIALIGSGALRGAGNTKIPLMINGGMNILNIIISSILIYGAFSWQGLGFAGAGLGLTISRYIGAVAIIWVLMIGFNPALRIPLKSYLKPLNFGIIWEVMGIGIPASIESVLFNGSKLLTQMFVAGMGTNVIAGNFIAFSVAALINLPGNALGSASTIITGKRLGTGQIGQAERQLRHVFWMSTIVLTAIAWGTAPFAGLFASFYTQEQDVKEVVKVLLWLNAAFMPIWAAAWVLPS…	29.75	gnl|BL_ORD_ID|1652|hsp_num:0	1752
EFF1_Assembly_Contig_48119_1 # 2 # 313 # -1 # ID=3119_1;partial=11;start_type=Edge;rbs_motif=None;rbs_spacer=None;gc_cont=0.564	EFF1_Assembly_Contig_48119_1	2	313	-	Loose	900	165.2	MdtK	84.62	3001327	protein homolog model	n/a	n/a	fluoroquinolone antibiotic	antibiotic efflux	multidrug and toxic compound extrusion (MATE) transporter	ATGACTCTGTTCGCTACCATCCTGGCGGCGGTAATCCACTATTTTGGTGCCGGAATTATTAATATCGTTGCCGGTGATGCCACCGAGGAAGTGAAAGGGCTGGCGTTGACCTACCTTGAGCTGACCGTGCTGAGCTATCCGGCGGCGGCGATTGCGCTTATCGGCAGNGGCGCGNTGCGTGGGGCAGGGAATACNAAAATCCCGNTGATGATTAACGGCGGGATGAACATCCTCAATATTATTATCAGTAGCTTCCTGATTTACGGGGNNTTCTCCTGGNACGGNATGGGGTTTGCCGGAGCAGGGCTGGGG	MTLFATILAAVIHYFGAGIINIVAGDATEEVKGLALTYLELTVLSYPAAAIALIGXGAXRGAGNXKIPXMINGGMNILNIIISSFLIYGXFSWXXMGFAGAGLG	MNVSTALRQAVVRTPWYAKRKSYKVLFWREITPLAIPIFLENTCVLLMGVLSTFLVSWLGKEAMAGVGLADSFNMVIMAFFAAIDLGTTVVVAFSLGKRDRRRARAAARQSLVIMTLFAVVLAVVIHYFGSEIINIVAGEATPEVKGLALTYLELTVLSYPAAAIALIGSGALRGAGNTKIPLMINGGMNILNIIISSILIYGAFSWQGLGFAGAGLGLTISRYIGAVAIIWVLMIGFNPALRIPLKSYLKPLNFGIIWEVMGIGIPASIESVLFNGSKLLTQMFVAGMGTNVIAGNFIAFSVAALINLPGNALGSASTIITGKRLGTGQIGQAERQLRHVFWMSTIVLTAIAWGTAPFAGLFASFYTQEQDVKEVVKVLLWLNAAFMPIWAAAWVLPS…	21.94	gnl|BL_ORD_ID|1652|hsp_num:0	1752
EFF1_Assembly_Contig_127293_1 # 139 # 345 # -1 # ID=2293_1;partial=01;start_type=Edge;rbs_motif=None;rbs_spacer=None;gc_cont=0.643	EFF1_Assembly_Contig_127293_1	139	345	-	Loose	900	105.9	MdtK	80.7	3001327	protein homolog model	n/a	n/a	fluoroquinolone antibiotic	antibiotic efflux	multidrug and toxic compound extrusion (MATE) transporter	ATGTGGGGCTGTCGCGTGGTGGCGGGCTACACGCTGGGGATTGTGCTGGGCATGGGGGTGATCGGCGTCTGGCTGGGTATGGTGCTTGACTGGGCGGTGCGCGGCGTTTTGTTTTACTGCCGGATGGTCAGCGGGCGCTGGCTGTGGAAGTANCCGCGAACGAAAGCGCAGGCCGACGAGACCCGCGCGCAGGTTGAAGAAACGTAA	MWGCRVVAGYTLGIVLGMGVIGVWLGMVLDWAVRGVLFYCRMVSGRWLWKXPRTKAQADETRAQVEET	MNVSTALRQAVVRTPWYAKRKSYKVLFWREITPLAIPIFLENTCVLLMGVLSTFLVSWLGKEAMAGVGLADSFNMVIMAFFAAIDLGTTVVVAFSLGKRDRRRARAAARQSLVIMTLFAVVLAVVIHYFGSEIINIVAGEATPEVKGLALTYLELTVLSYPAAAIALIGSGALRGAGNTKIPLMINGGMNILNIIISSILIYGAFSWQGLGFAGAGLGLTISRYIGAVAIIWVLMIGFNPALRIPLKSYLKPLNFGIIWEVMGIGIPASIESVLFNGSKLLTQMFVAGMGTNVIAGNFIAFSVAALINLPGNALGSASTIITGKRLGTGQIGQAERQLRHVFWMSTIVLTAIAWGTAPFAGLFASFYTQEQDVKEVVKVLLWLNAAFMPIWAAAWVLPS…	14.35	gnl|BL_ORD_ID|1652|hsp_num:0	1752
EFF1_Assembly_Contig_80046_1 # 1 # 396 # -1 # ID=46_1;partial=11;start_type=Edge;rbs_motif=None;rbs_spacer=None;gc_cont=0.641	EFF1_Assembly_Contig_80046_1	1	396	-	Loose	900	161.4	MdtK	65.91	3001327	protein homolog model	n/a	n/a	fluoroquinolone antibiotic	antibiotic efflux	multidrug and toxic compound extrusion (MATE) transporter	GCGGCGGTCATCCATGCCTTCGGCGNGGANATNATTNATTTTGTCGCCGGNGATGCNACNGNANAGGTNAAGGGTCTGGCGCTGACCTATCTGGAGCTGACGGNGCTGAGCTANCCNGCNGCGGCNATCGCNCTGATCGGNAGCGGNGCGCTGCGCGGCGCCGGAACCACNAAAATNCCGCTGNTGATCAACGGCGGGATGAANATCCTCAATATCNTAATCAGCAGCGTGCTCATCTANGGCNTCTTCTCCTGGCCGGGGCTGGGCTTTGTCGGCGCCGGNCTCGGNCTGACCATTGCCCGCTATATTGGCGCCATCGCCACTATCTGGGTGCTGATGGTGGGCCTCAATCCCGCGCTGCGGCTGTCGCTGAAGGGCTACTTCAAACCCTTTAAC	AAVIHAFGXXXIXFVAXDXXXXXKGLALTYLELTXLSXXXAXIXLIXSXALRGAGTXKXPLXINGGMXILNIXISSVLIXGXFSWPGLGFVGAXLXLTIARYIGAIATIWVLMVGLNPALRLSLKGYFKPFN	MNVSTALRQAVVRTPWYAKRKSYKVLFWREITPLAIPIFLENTCVLLMGVLSTFLVSWLGKEAMAGVGLADSFNMVIMAFFAAIDLGTTVVVAFSLGKRDRRRARAAARQSLVIMTLFAVVLAVVIHYFGSEIINIVAGEATPEVKGLALTYLELTVLSYPAAAIALIGSGALRGAGNTKIPLMINGGMNILNIIISSILIYGAFSWQGLGFAGAGLGLTISRYIGAVAIIWVLMIGFNPALRIPLKSYLKPLNFGIIWEVMGIGIPASIESVLFNGSKLLTQMFVAGMGTNVIAGNFIAFSVAALINLPGNALGSASTIITGKRLGTGQIGQAERQLRHVFWMSTIVLTAIAWGTAPFAGLFASFYTQEQDVKEVVKVLLWLNAAFMPIWAAAWVLPS…	27.85	gnl|BL_ORD_ID|1652|hsp_num:0	1752
EFF1_Assembly_Contig_7348_2 # 460 # 792 # -1 # ID=2348_2;partial=00;start_type=GTG;rbs_motif=AGGAG;rbs_spacer=5-10bp;gc_cont=0.514	EFF1_Assembly_Contig_7348_2	460	792	-	Strict	190	208	qacH	98.18	3003836	protein homolog model	n/a	n/a	fluoroquinolone antibiotic	antibiotic efflux	small multidrug resistance (SMR) antibiotic efflux pump	GTGAAGAACTGGATATTTCTGGCTGTTNCAATCTTTGGCGAGGTCATCGCAACTTCCGCACTGAAGTCTAGCCATGGATTCACTAGGTTAGTTCCTTCCGTTGTAGTTGTGGCTGGCTACGGGCTTGCGTTCTATTTCTTGTCTCTCGCGCTCAAGTCCATTCCGGTCGGTATTGCTTACGCTGTATGGGCTGGGCTTGGCATCGTGCTTGTGGCAGCTATTGCTTGGATTTTCCATGGCCAAAAACTAGACTTCTGGGCGTTCATTGGCATGGGACTTATCGTCAGTGGCGTCGCCGTTCTAAACCTGCTATCCAAGGTCAGCGCACATTGA	MKNWIFLAVXIFGEVIATSALKSSHGFTRLVPSVVVVAGYGLAFYFLSLALKSIPVGIAYAVWAGLGIVLVAAIAWIFHGQKLDFWAFIGMGLIVSGVAVLNLLSKVSAH	MKNWIFMAVAIFGEVIATSALKSSHGFTRLVPSVVVVAGYGLAFYFLSLALKSIPVGIAYAVWAGLGIVLVAAIAWIFHGQKLDFWAFIGMGLIVSGVAVLNLLSKVSAH	100	gnl|BL_ORD_ID|2138|hsp_num:0	2323
EFF1_Assembly_Contig_170993_1 # 1 # 261 # -1 # ID=993_1;partial=11;start_type=Edge;rbs_motif=None;rbs_spacer=None;gc_cont=0.628	EFF1_Assembly_Contig_170993_1	1	261	-	Loose	190	108.2	qacH	62.79	3003836	protein homolog model	n/a	n/a	fluoroquinolone antibiotic	antibiotic efflux	small multidrug resistance (SMR) antibiotic efflux pump	GCGATCCTGTTCGAAGTGGTTGCCACCAGCCTGCTGAAAGAGGCCAACGGATTCACCAAACTATGGCCGACCCTGGGCATGATCGCCTGCTACGCCGCGGCGTTCTACTTCCTCGGCCTGGCGCTGAAGGTGGTGCCGGTGGGTCTCGCCTATGCGATCTGGTCTGGCCTCGGCATCGTGCTCGTGGCCGCCATCGGCTATGTCCTTTTCGGCCAGAAGCTCGATTTCTGGGCGGTCCTGGGCCTTGGCCTGATCCTGGGT	AILFEVVATSLLKEANGFTKLWPTLGMIACYAAAFYFLGLALKVVPVGLAYAIWSGLGIVLVAAIGYVLFGQKLDFWAVLGLGLILG	MKNWIFMAVAIFGEVIATSALKSSHGFTRLVPSVVVVAGYGLAFYFLSLALKSIPVGIAYAVWAGLGIVLVAAIAWIFHGQKLDFWAFIGMGLIVSGVAVLNLLSKVSAH	79.09	gnl|BL_ORD_ID|2138|hsp_num:0	2323
EFF1_Assembly_Contig_67607_1 # 3 # 494 # 1 # ID=2607_1;partial=10;start_type=Edge;rbs_motif=None;rbs_spacer=None;gc_cont=0.616	EFF1_Assembly_Contig_67607_1	3	494	+	Loose	410	62.4	arlR	63.64	3000838	protein homolog model	n/a	n/a	fluoroquinolone antibiotic; acridine dye	antibiotic efflux	major facilitator superfamily (MFS) antibiotic efflux pump	CATCCACGCACCAAAGAGGTTCCCATCATCATGCTGACCGCGCGAGGCGACGAGCCCGACCGCGTGGCGGGTCTGGATGCCGGTGCCGATGACTACATCACCAAGCCGTTTTCAACCAAGGAAATGCTGGCCCGCATTCGCGCGNTNGCNAGCGTCGGGGTCGATCCCGCGCTGATGGGGATTGCGCCAGTGTATGCGACGCGCCGCTGCCTTGAGCGTGTGGGCTGGCAACTGGCTGATGTTGATCTNATCGAAGCNAANGANGCCTTCGCCGCGCAGGCNTTNTCCGTTGGGAAAATGCTGGAGTGGGATGAACGGCGGGTAAATGTTAACGGCGGAGCCATTGCGCTCGGTCACCCGATTGGCGCATCTGGCTGCCGAATTCTGGTTTCGCTGGTG…	HPRTKEVPIIMLTARGDEPDRVAGLDAGADDYITKPFSTKEMLARIRAXXSVGVDPALMGIAPVYATRRCLERVGWQLADVDXIEXXXAFAAQXXSVGKMLEWDERRVNVNGGAIALGHPIGASGCRILVSLVHDMVKRRAHKGLATLCIGGGQGVALAIERD	MTQILIVEDEQNLARFLELELTHENYNVDTEYDGQDGLDKALSHYYDLIILDLMLPSINGLEICRKIRQQQSTPIIIITAKSDTYDKVAGLDYGADDYIVKPFDIEELLARIRAILRRQPQKDIIDVNGITIDKNAFKVTVNGAEIELTKTEYDLLYLLAENKNHVMQREQILNHVWGYNSEVETNVVDVYIRYLRNKLKPYDRDKMIETVRGVGYVIR	74.43	gnl|BL_ORD_ID|1307|hsp_num:0	1390
EFF1_Assembly_Contig_141176_1 # 1 # 255 # 1 # ID=1176_1;partial=10;start_type=Edge;rbs_motif=None;rbs_spacer=None;gc_cont=0.369	EFF1_Assembly_Contig_141176_1	1	255	+	Loose	410	95.1	arlR	60.81	3000838	protein homolog model	n/a	n/a	fluoroquinolone antibiotic; acridine dye	antibiotic efflux	major facilitator superfamily (MFS) antibiotic efflux pump	GTCCAACGTGGCGAAGAAATTATTGATTTGACAAAACGCGAATACGATTTGTTGACAACTTTGATGAAAAATGTTAACGATGTTGTGACACGTGAACAACTTGTTCAAAATGTTTGGGGCTATGAAGAAGGGACTGAAACAAATGTTGTTGATGTCTACATTCGTTACCTCCGTAATAAACTCGATCAAAAAGGTAAAGACTCATATATCCAAACTGTTCGTGGCTTGGGTTACATGTTACGCGAGAATAATTAA	VQRGEEIIDLTKREYDLLTTLMKNVNDVVTREQLVQNVWGYEEGTETNVVDVYIRYLRNKLDQKGKDSYIQTVRGLGYMLRENN	MTQILIVEDEQNLARFLELELTHENYNVDTEYDGQDGLDKALSHYYDLIILDLMLPSINGLEICRKIRQQQSTPIIIITAKSDTYDKVAGLDYGADDYIVKPFDIEELLARIRAILRRQPQKDIIDVNGITIDKNAFKVTVNGAEIELTKTEYDLLYLLAENKNHVMQREQILNHVWGYNSEVETNVVDVYIRYLRNKLKPYDRDKMIETVRGVGYVIR	38.36	gnl|BL_ORD_ID|1307|hsp_num:0	1390
EFF1_Assembly_Contig_141425_1 # 3 # 137 # -1 # ID=1425_1;partial=10;start_type=ATG;rbs_motif=AAA;rbs_spacer=3bp;gc_cont=0.519	EFF1_Assembly_Contig_141425_1	3	137	-	Loose	410	39.3	arlR	58.06	3000838	protein homolog model	n/a	n/a	fluoroquinolone antibiotic; acridine dye	antibiotic efflux	major facilitator superfamily (MFS) antibiotic efflux pump	ATGTGTGACACAGTTGCCAGAAGTCTGTACGCCGCCGGGTACGAGGTAGATACCTGCTATGATGGGGCGGAGGCTCTGGAATGCATCCTGGCAGAAAATTATGATCTGATTGTCCTGGATCTCAATCTGCCCGGC	MCDTVARSLYAAGYEVDTCYDGAEALECILAENYDLIVLDLNLPG	MTQILIVEDEQNLARFLELELTHENYNVDTEYDGQDGLDKALSHYYDLIILDLMLPSINGLEICRKIRQQQSTPIIIITAKSDTYDKVAGLDYGADDYIVKPFDIEELLARIRAILRRQPQKDIIDVNGITIDKNAFKVTVNGAEIELTKTEYDLLYLLAENKNHVMQREQILNHVWGYNSEVETNVVDVYIRYLRNKLKPYDRDKMIETVRGVGYVIR	20.55	gnl|BL_ORD_ID|1307|hsp_num:0	1390
EFF1_Assembly_Contig_74074_1 # 145 # 444 # -1 # ID=4074_1;partial=01;start_type=Edge;rbs_motif=None;rbs_spacer=None;gc_cont=0.420	EFF1_Assembly_Contig_74074_1	145	444	-	Loose	410	99.4	arlR	56.67	3000838	protein homolog model	n/a	n/a	fluoroquinolone antibiotic; acridine dye	antibiotic efflux	major facilitator superfamily (MFS) antibiotic efflux pump	CAGACGACAGTCACTTATCGTGATTTGACGATCGAAAAAGAAAATCGTGTCGTACGTCGAGGCGACGAGCACATCGAATTGACAAAACGCGAATACGAATTATTATTGATCCTGATGGAAAACATAAACGTTGTCCTTTCAAGGGATGTATTGCTGAACAAAGTATGGGGATACAAAACAGAAGTGGAAACAAACGTAGTCGATGTATATATCCGATATCTGCGCAACAAAATCGATGTAGCCGGCCAAGAAAGTTATATCCAAACGGTTCGTGGCACCGGATACGTCATGCGCTCATAA	QTTVTYRDLTIEKENRVVRRGDEHIELTKREYELLLILMENINVVLSRDVLLNKVWGYKTEVETNVVDVYIRYLRNKIDVAGQESYIQTVRGTGYVMRS	MTQILIVEDEQNLARFLELELTHENYNVDTEYDGQDGLDKALSHYYDLIILDLMLPSINGLEICRKIRQQQSTPIIIITAKSDTYDKVAGLDYGADDYIVKPFDIEELLARIRAILRRQPQKDIIDVNGITIDKNAFKVTVNGAEIELTKTEYDLLYLLAENKNHVMQREQILNHVWGYNSEVETNVVDVYIRYLRNKLKPYDRDKMIETVRGVGYVIR	45.21	gnl|BL_ORD_ID|1307|hsp_num:0	1390
EFF1_Assembly_Contig_84073_1 # 3 # 137 # -1 # ID=4073_1;partial=10;start_type=ATG;rbs_motif=GGA/GAG/AGG;rbs_spacer=5-10bp;gc_cont=0.304	EFF1_Assembly_Contig_84073_1	3	137	-	Loose	410	46.2	arlR	54.76	3000838	protein homolog model	n/a	n/a	fluoroquinolone antibiotic; acridine dye	antibiotic efflux	major facilitator superfamily (MFS) antibiotic efflux pump	ATGTTGAATTTAAGCAAAGAGTATCAGCTTTTGATTTTAGATTTGACTTTACCTGAAATTGATGGTTTGGAGCTTATTCCAAAAATACGAGAAAAATCTCAAATCCCAATAATAATAAGTTCTGCAAGAGATGAT	MLNLSKEYQLLILDLTLPEIDGLELIPKIREKSQIPIIISSARDD	MTQILIVEDEQNLARFLELELTHENYNVDTEYDGQDGLDKALSHYYDLIILDLMLPSINGLEICRKIRQQQSTPIIIITAKSDTYDKVAGLDYGADDYIVKPFDIEELLARIRAILRRQPQKDIIDVNGITIDKNAFKVTVNGAEIELTKTEYDLLYLLAENKNHVMQREQILNHVWGYNSEVETNVVDVYIRYLRNKLKPYDRDKMIETVRGVGYVIR	20.55	gnl|BL_ORD_ID|1307|hsp_num:0	1390
EFF1_Assembly_Contig_198513_1 # 3 # 200 # 1 # ID=3513_1;partial=11;start_type=Edge;rbs_motif=None;rbs_spacer=None;gc_cont=0.727	EFF1_Assembly_Contig_198513_1	3	200	+	Loose	410	48.5	arlR	54.55	3000838	protein homolog model	n/a	n/a	fluoroquinolone antibiotic; acridine dye	antibiotic efflux	major facilitator superfamily (MFS) antibiotic efflux pump	ATCATCATGCTCACGGCGCGCGACGACATCGAGGACAAGCTGCGGGGCTTCAACGACGGGGCCGACATCTACCTGGTCAAGCCGGTGGACCGGCGCGAACTGGCCGCCTGCATCCGGGCGGTNNACCGGCGCCTGGCGCCCGGGCCGGCGCCCGACAGCGGCTGGCTGCTGCGACCCGCGTCAAGGCAGCTGCTGGCG	IIMLTARDDIEDKLRGFNDGADIYLVKPVDRRELAACIRAXXRRLAPGPAPDSGWLLRPASRQLLA	MTQILIVEDEQNLARFLELELTHENYNVDTEYDGQDGLDKALSHYYDLIILDLMLPSINGLEICRKIRQQQSTPIIIITAKSDTYDKVAGLDYGADDYIVKPFDIEELLARIRAILRRQPQKDIIDVNGITIDKNAFKVTVNGAEIELTKTEYDLLYLLAENKNHVMQREQILNHVWGYNSEVETNVVDVYIRYLRNKLKPYDRDKMIETVRGVGYVIR	30.14	gnl|BL_ORD_ID|1307|hsp_num:0	1390
EFF1_Assembly_Contig_155876_1 # 131 # 286 # 1 # ID=876_1;partial=01;start_type=ATG;rbs_motif=GGA/GAG/AGG;rbs_spacer=5-10bp;gc_cont=0.436	EFF1_Assembly_Contig_155876_1	131	286	+	Loose	410	60.5	arlR	53.06	3000838	protein homolog model	n/a	n/a	fluoroquinolone antibiotic; acridine dye	antibiotic efflux	major facilitator superfamily (MFS) antibiotic efflux pump	ATGGGAAAAAAAATTCTAATCATCGAAGATGAAAAACAACTCGCGCGTTTTGTATCACTTGAGCTCGAACACGAAGGATATAGCGTTGAAACACGTCCTGATGGCCGTAGCGGTCTCGAAGCAGCTATGACACAAGAATGGGACATGATCCTTTTG	MGKKILIIEDEKQLARFVSLELEHEGYSVETRPDGRSGLEAAMTQEWDMILL	MTQILIVEDEQNLARFLELELTHENYNVDTEYDGQDGLDKALSHYYDLIILDLMLPSINGLEICRKIRQQQSTPIIIITAKSDTYDKVAGLDYGADDYIVKPFDIEELLARIRAILRRQPQKDIIDVNGITIDKNAFKVTVNGAEIELTKTEYDLLYLLAENKNHVMQREQILNHVWGYNSEVETNVVDVYIRYLRNKLKPYDRDKMIETVRGVGYVIR	23.74	gnl|BL_ORD_ID|1307|hsp_num:0	1390
EFF1_Assembly_Contig_192812_1 # 51 # 218 # -1 # ID=2812_1;partial=01;start_type=Edge;rbs_motif=None;rbs_spacer=None;gc_cont=0.304	EFF1_Assembly_Contig_192812_1	51	218	-	Loose	410	59.3	arlR	52.94	3000838	protein homolog model	n/a	n/a	fluoroquinolone antibiotic; acridine dye	antibiotic efflux	major facilitator superfamily (MFS) antibiotic efflux pump	ACAAGAACACAGATTTCCGATCATGTATGGAATAATGAATTTGAATATGACTCTAATATAGTAGACGTTTATATTAGATATTTAAGAGGAAAGATAGATAAAGGTTTTGATGTAAAGTTGATTCATACAATCAGGGGATTTGGTTATGTAATGAGGTGTGAGCAATGA	TRTQISDHVWNNEFEYDSNIVDVYIRYLRGKIDKGFDVKLIHTIRGFGYVMRCEQ	MTQILIVEDEQNLARFLELELTHENYNVDTEYDGQDGLDKALSHYYDLIILDLMLPSINGLEICRKIRQQQSTPIIIITAKSDTYDKVAGLDYGADDYIVKPFDIEELLARIRAILRRQPQKDIIDVNGITIDKNAFKVTVNGAEIELTKTEYDLLYLLAENKNHVMQREQILNHVWGYNSEVETNVVDVYIRYLRNKLKPYDRDKMIETVRGVGYVIR	25.11	gnl|BL_ORD_ID|1307|hsp_num:0	1390
EFF1_Assembly_Contig_96839_1 # 3 # 272 # -1 # ID=1839_1;partial=11;start_type=Edge;rbs_motif=None;rbs_spacer=None;gc_cont=0.696	EFF1_Assembly_Contig_96839_1	3	272	-	Loose	410	77.4	arlR	52.44	3000838	protein homolog model	n/a	n/a	fluoroquinolone antibiotic; acridine dye	antibiotic efflux	major facilitator superfamily (MFS) antibiotic efflux pump	GAGGAGGAGATCGACAAGGTCCTCGGCCTGTCCATGGGCGCCGACGACTACATCGTCAAGCCGTTCTCGCCGCGCGAGCTCATCGCCCGTGTCCAGGCGATGCTGCGGCGCCCCCGGGCATCCACCGCCGGTCCCGCGGACGCCGAGCCGATCACCATCGGCGGGCTGACGCTGGATACGGTTGCCCGGATCGTCACCGTCGACGGCGTCGCCGTGGAGCTCACGCGCACTGAGTTCGACCTGCTCGCCCTTCTGGCGATCCGGCCCAGA	EEEIDKVLGLSMGADDYIVKPFSPRELIARVQAMLRRPRASTAGPADAEPITIGGLTLDTVARIVTVDGVAVELTRTEFDLLALLAIRPR	MTQILIVEDEQNLARFLELELTHENYNVDTEYDGQDGLDKALSHYYDLIILDLMLPSINGLEICRKIRQQQSTPIIIITAKSDTYDKVAGLDYGADDYIVKPFDIEELLARIRAILRRQPQKDIIDVNGITIDKNAFKVTVNGAEIELTKTEYDLLYLLAENKNHVMQREQILNHVWGYNSEVETNVVDVYIRYLRNKLKPYDRDKMIETVRGVGYVIR	41.1	gnl|BL_ORD_ID|1307|hsp_num:0	1390
EFF1_Assembly_Contig_25758_2 # 454 # 576 # -1 # ID=758_2;partial=01;start_type=Edge;rbs_motif=None;rbs_spacer=None;gc_cont=0.407	EFF1_Assembly_Contig_25758_2	454	576	-	Loose	410	38.9	arlR	51.72	3000838	protein homolog model	n/a	n/a	fluoroquinolone antibiotic; acridine dye	antibiotic efflux	major facilitator superfamily (MFS) antibiotic efflux pump	ATTGACGTTCATATTCGTCGATTACGCAAAGTTTTAGAACCTTTTGGTGCAGATCGTTATGTCCAAACTGTTCGTGGAACTGGCTACCGTTTTTCTACTCGAGCAGATGTTGCATTAGGTTAA	IDVHIRRLRKVLEPFGADRYVQTVRGTGYRFSTRADVALG	MTQILIVEDEQNLARFLELELTHENYNVDTEYDGQDGLDKALSHYYDLIILDLMLPSINGLEICRKIRQQQSTPIIIITAKSDTYDKVAGLDYGADDYIVKPFDIEELLARIRAILRRQPQKDIIDVNGITIDKNAFKVTVNGAEIELTKTEYDLLYLLAENKNHVMQREQILNHVWGYNSEVETNVVDVYIRYLRNKLKPYDRDKMIETVRGVGYVIR	18.26	gnl|BL_ORD_ID|1307|hsp_num:0	1390
EFF1_Assembly_Contig_127743_2 # 251 # 346 # 1 # ID=2743_2;partial=01;start_type=ATG;rbs_motif=None;rbs_spacer=None;gc_cont=0.583	EFF1_Assembly_Contig_127743_2	251	346	+	Loose	410	43.9	arlR	51.61	3000838	protein homolog model	n/a	n/a	fluoroquinolone antibiotic; acridine dye	antibiotic efflux	major facilitator superfamily (MFS) antibiotic efflux pump	ATGACGGCACGCGATCAAGTGAGCCAGCGCATCGCAGGCCTGAACCTGGGGGCTGACGATTATTTGGCCAAGCCCTTTGATGTGGATGAGCTGGAG	MTARDQVSQRIAGLNLGADDYLAKPFDVDELE	MTQILIVEDEQNLARFLELELTHENYNVDTEYDGQDGLDKALSHYYDLIILDLMLPSINGLEICRKIRQQQSTPIIIITAKSDTYDKVAGLDYGADDYIVKPFDIEELLARIRAILRRQPQKDIIDVNGITIDKNAFKVTVNGAEIELTKTEYDLLYLLAENKNHVMQREQILNHVWGYNSEVETNVVDVYIRYLRNKLKPYDRDKMIETVRGVGYVIR	14.61	gnl|BL_ORD_ID|1307|hsp_num:0	1390
EFF1_Assembly_Contig_109603_1 # 2 # 406 # -1 # ID=4603_1;partial=11;start_type=Edge;rbs_motif=None;rbs_spacer=None;gc_cont=0.474	EFF1_Assembly_Contig_109603_1	2	406	-	Loose	410	50.1	arlR	50	3000838	protein homolog model	n/a	n/a	fluoroquinolone antibiotic; acridine dye	antibiotic efflux	major facilitator superfamily (MFS) antibiotic efflux pump	ACAAGCCATATACCTATTATATTACTGACCGCACTGAGTGAGAGGGAAAATATCATCTTCGGACTGGAAGCCGGTGCCAATGACTACATCATCAAGCCTTTCGACTTGTCTGTGCTGAAAGTGCGTATTAGGAATATTCTTCAGAATAGGCAGCATTTGCGCGAAACCGTGTTGGCGATGGATGCGCAGCCCGAAGAGACAGACTATACCAGCCAGTTGGACAAGGAGTTTCTGGACAAGGTTATGAAAGTGATTGAGGAGGAGTTGTCCGATTCGGAATTCTCCATCAATGACTTCTGCCGGATGCTGGGCATGAGCCGCACTTCTGTCTACAATAAGATAAAGACGCTGACCGGGCAGGGACCGAATGACTTCATCCGCATTGTCCGTTTGAACAAG…	TSHIPIILLTALSERENIIFGLEAGANDYIIKPFDLSVLKVRIRNILQNRQHLRETVLAMDAQPEETDYTSQLDKEFLDKVMKVIEEELSDSEFSINDFCRMLGMSRTSVYNKIKTLTGQGPNDFIRIVRLNKAK	MTQILIVEDEQNLARFLELELTHENYNVDTEYDGQDGLDKALSHYYDLIILDLMLPSINGLEICRKIRQQQSTPIIIITAKSDTYDKVAGLDYGADDYIVKPFDIEELLARIRAILRRQPQKDIIDVNGITIDKNAFKVTVNGAEIELTKTEYDLLYLLAENKNHVMQREQILNHVWGYNSEVETNVVDVYIRYLRNKLKPYDRDKMIETVRGVGYVIR	61.64	gnl|BL_ORD_ID|1307|hsp_num:0	1390
EFF1_Assembly_Contig_132501_1 # 1 # 192 # 1 # ID=2501_1;partial=10;start_type=Edge;rbs_motif=None;rbs_spacer=None;gc_cont=0.443	EFF1_Assembly_Contig_132501_1	1	192	+	Loose	880	48.5	arlS	50	3000839	protein homolog model	n/a	n/a	fluoroquinolone antibiotic; acridine dye	antibiotic efflux	major facilitator superfamily (MFS) antibiotic efflux pump	CGCTTCTATCGCGTTAACAAAAGTGGTTCGCGTACGGAAGGAGGCTCTGGATTGGGATTGGCCATCGTCAAACACATCATCGAAGGCCACAAGGAAAAAATATATGTAGAAAGCGAGTTTGGCATTGGTTCCGAGTTTTCTTTCACCCTGACCAAAGCCAAATTAAATAACCAAGCGGAAAGGTTGAGTTAA	RFYRVNKSGSRTEGGSGLGLAIVKHIIEGHKEKIYVESEFGIGSEFSFTLTKAKLNNQAERLS	MTKRKLRNNWIIVTTMITFVTIFLFCLIIIFFLKDTLHNSELDDAERSSSDINNLFHSKPVKDISALDLNASLGNFQEIIIYDEHNNKLFETSNDNTVRVEPGYEHRYFDRVIKKRYKGIEYLIIKEPITTQDFKGYSLLIHSLENYDNIVKSLYIIALAFGVIATIITATISYVFSTQITKPLVSLSNKMIEIRRDGFQNKLQLNTNYEEIDNLANTFNEMMSQIEESFNQQRQFVEDASHELRTPLQIIQGHLNLIQRWGKKDPAVLEESLNISIEEMNRIIKLVEELLELTKGDVNDISSEAQTVHINDEIRSRIHSLKQLHPDYQFDTDLTSKNLEIKMKPHQFEQLFLIFIDNAIKYDVKNKKIKVKTRLKNKQKIIEITDHGIGIPEEDQDFI…	13.97	gnl|BL_ORD_ID|169|hsp_num:0	182
EFF1_Assembly_Contig_182386_1 # 1 # 243 # -1 # ID=2386_1;partial=11;start_type=Edge;rbs_motif=None;rbs_spacer=None;gc_cont=0.580	EFF1_Assembly_Contig_182386_1	1	243	-	Loose	410	75.5	arlR	50	3000838	protein homolog model	n/a	n/a	fluoroquinolone antibiotic; acridine dye	antibiotic efflux	major facilitator superfamily (MFS) antibiotic efflux pump	GAGCAGTGTCTGGAGAGCGGACATTACAGTCTGGTGGTCCTNGACCTGGGNTTACCGGATGAAGACGGNCTGCANTTTCTGAACNGAATCAGACAGAAAAAATACACCGTGCCGGTACTTATCCTCACCNCCCGCGACACGGTGAAAGACCGTGTCAGNGGNCTGGACGTGGGTGCTGATGACTATCTGGTCAAACCGTTCGCACTGGAAGAACTGCACGCCCGCATCCGGGCGCTGCTGCGT	EQCLESGHYSLVVXDLXLPDEDXLXFLNXIRQKKYTVPVLILTXRDTVKDRVXXLDVGADDYLVKPFALEELHARIRALLR	MTQILIVEDEQNLARFLELELTHENYNVDTEYDGQDGLDKALSHYYDLIILDLMLPSINGLEICRKIRQQQSTPIIIITAKSDTYDKVAGLDYGADDYIVKPFDIEELLARIRAILRRQPQKDIIDVNGITIDKNAFKVTVNGAEIELTKTEYDLLYLLAENKNHVMQREQILNHVWGYNSEVETNVVDVYIRYLRNKLKPYDRDKMIETVRGVGYVIR	36.99	gnl|BL_ORD_ID|1307|hsp_num:0	1390
EFF1_Assembly_Contig_193508_1 # 1 # 216 # 1 # ID=3508_1;partial=11;start_type=Edge;rbs_motif=None;rbs_spacer=None;gc_cont=0.449	EFF1_Assembly_Contig_193508_1	1	216	+	Loose	410	54.7	arlR	50	3000838	protein homolog model	n/a	n/a	fluoroquinolone antibiotic; acridine dye	antibiotic efflux	major facilitator superfamily (MFS) antibiotic efflux pump	ACGCAGCAGCAACAAACCCCCGTGATTTTTATTACCGCGCGCGACAGTATTCATGACCGTGTTGAAGGTNTGGATTTGGGNGCCAATGATTATNTGGTNAANCCTTTTAGTNTGGAAGAACTTTCNGCNCGTGTACGTTCGCAATTACGACAACATCAAACTCAAGTGGGACAATATCTTCATTTTGCCAATTTACAATTAGACCCACAAGCAAAA	TQQQQTPVIFITARDSIHDRVEGXDLXANDYXXXPFSXEELXXRVRSQLRQHQTQVGQYLHFANLQLDPQAK	MTQILIVEDEQNLARFLELELTHENYNVDTEYDGQDGLDKALSHYYDLIILDLMLPSINGLEICRKIRQQQSTPIIIITAKSDTYDKVAGLDYGADDYIVKPFDIEELLARIRAILRRQPQKDIIDVNGITIDKNAFKVTVNGAEIELTKTEYDLLYLLAENKNHVMQREQILNHVWGYNSEVETNVVDVYIRYLRNKLKPYDRDKMIETVRGVGYVIR	32.88	gnl|BL_ORD_ID|1307|hsp_num:0	1390
EFF1_Assembly_Contig_3557_3 # 2082 # 2387 # 1 # ID=3557_3;partial=01;start_type=GTG;rbs_motif=GGA/GAG/AGG;rbs_spacer=5-10bp;gc_cont=0.601	EFF1_Assembly_Contig_3557_3	2082	2387	+	Loose	900	117.5	hmrM	55	3003953	protein homolog model	n/a	n/a	fluoroquinolone antibiotic; acridine dye	antibiotic efflux	multidrug and toxic compound extrusion (MATE) transporter	GTGCAGAAGTACTTTAGTGAAGCGCGGCAGTTATTAGCGCTGGCTATCCCGGTTATCCTCGCGCAGGTTGCTCAAACCTCGATGGGCTTTGTCGATACGGTTATGGCGGGCGGCTACAGCGCCACCGACATGGCCGCCGTCGCCATCGGTACCTCTATCTGGCTGCCAGCGATCCTCTTTGGTCACGGCTTACTGCTGGCCCTCACCCCGGTGATTGCCCAGCTCAACGGCTCTGGTCGACGCGACCGTATCGCGCAGCAGGTTCGTCAGGGCTTCTGGCTGGCTGGGCTTGTCTCCGTATTAATC	MQKYFSEARQLLALAIPVILAQVAQTSMGFVDTVMAGGYSATDMAAVAIGTSIWLPAILFGHGLLLALTPVIAQLNGSGRRDRIAQQVRQGFWLAGLVSVLI	MNFRLLSQYHTDIKKLIKISLPILLAQIAQNSMGLADTIMAGRVSSTDMAAISIGASIWMPLMFFGQGLLLALPPTISYLNGSGQHHRIAHQVRQGIWLVLGVSIPLGLLIYFCEIPLQYMQMESKMSDLARNYLHAMLWGLPAYLMLINFRCLNDGIEKTKPAMVITFLGLLINIPLNYIFIYGKFGMPAFGAVGCGIATAIVNWAMCLMMIFYSYTNTQERSLKVFSQLIEMPNPKTLKKLLRLGLPIAIAICCEVALYALTSLMLSPLGATIVASHQITLNTSSFIFMFPMSIGMATTILVGQALGAGSPQNAKKIGYAALLLGLTVTIVTALITIFFRYEIASIFVTDEIVIAMAANLLLFAALYQFSDTIQMVVGGILRGYKDTKVILYITLFS…	21.98	gnl|BL_ORD_ID|2244|hsp_num:0	2425
EFF1_Assembly_Contig_205650_1 # 1 # 156 # -1 # ID=650_1;partial=11;start_type=Edge;rbs_motif=None;rbs_spacer=None;gc_cont=0.660	EFF1_Assembly_Contig_205650_1	1	156	-	Loose	900	41.2	hmrM	50	3003953	protein homolog model	n/a	n/a	fluoroquinolone antibiotic; acridine dye	antibiotic efflux	multidrug and toxic compound extrusion (MATE) transporter	GGGAAACCCGTGCTGGTGACCTGGCTGCAGGCGGGGTCGCTGCTGGTCAAGGTGCCGCTGTCGATCTGGTTTGCCTTCGGTGGATTCGGACTCGAAGCCCATGGTGCCGTGGGTTGCGCCTGGGCCACCCTGATCGTAAGTGGCGCGATGCTTGCG	GKPVLVTWLQAGSLLVKVPLSIWFAFGGFGLEAHGAVGCAWATLIVSGAMLA	MNFRLLSQYHTDIKKLIKISLPILLAQIAQNSMGLADTIMAGRVSSTDMAAISIGASIWMPLMFFGQGLLLALPPTISYLNGSGQHHRIAHQVRQGIWLVLGVSIPLGLLIYFCEIPLQYMQMESKMSDLARNYLHAMLWGLPAYLMLINFRCLNDGIEKTKPAMVITFLGLLINIPLNYIFIYGKFGMPAFGAVGCGIATAIVNWAMCLMMIFYSYTNTQERSLKVFSQLIEMPNPKTLKKLLRLGLPIAIAICCEVALYALTSLMLSPLGATIVASHQITLNTSSFIFMFPMSIGMATTILVGQALGAGSPQNAKKIGYAALLLGLTVTIVTALITIFFRYEIASIFVTDEIVIAMAANLLLFAALYQFSDTIQMVVGGILRGYKDTKVILYITLFS…	11.21	gnl|BL_ORD_ID|2244|hsp_num:0	2425
EFF1_Assembly_Contig_12932_1 # 1 # 165 # -1 # ID=2932_1;partial=10;start_type=GTG;rbs_motif=GGA/GAG/AGG;rbs_spacer=5-10bp;gc_cont=0.376	EFF1_Assembly_Contig_12932_1	1	165	-	Loose	850	86.7	abeM	85.45	3000753	protein homolog model	n/a	n/a	fluoroquinolone antibiotic; acridine dye; triclosan	antibiotic efflux	multidrug and toxic compound extrusion (MATE) transporter	GTGTCTAAAGTTACAAGTACAGGTTACGAGTTAAAACAANTATTTAAGTTAATGATCCCCATTTTGATCACTCAATTTGCCCAAGCAGGTTTTGGTCTAATTGATACCATTATGGCAGGACATCTTTCTGCAAATGATTTGGCTGCTATTGCTGTAGGTGTGGGT	MSKVTSTGYELKQXFKLMIPILITQFAQAGFGLIDTIMAGHLSANDLAAIAVGVG	MSNVTSFRSELKQLFHLMLPILITQFAQAGFGLIDTIMAGHLSAADLAAIAVGVGLWIPVMLLFSGIMIATTPLVAEAKGARNTEQIPVIVRQSLWVAVILGVLAMLILQLMPFFLHVFGVPESLQPKASLFLHAIGLGMPAVTMYAALRGYSEALGHPRPVTVISLLALVVLIPLNMIFMYGLGPIPALGSAGCGFATSILQWLMLITLAGYIYKASAYRNTSIFSRFDKISLTWVKRILQLGLPIGLAVFFEVSIFSTGALVLSPLGEVFIAAHQVAISVTSVLFMIPLSLAIALTIRVGTYYGEKNWASMYQVQKIGLSTAVFFALLTMSFIALGREQIVSVYTQDINVVPVAMYLLWFAMAYQLMDALQVSAAGCLRGMQDTQAPMWITLMAYWV…	12.28	gnl|BL_ORD_ID|1286|hsp_num:0	1368
EFF1_Assembly_Contig_29751_1 # 1 # 573 # 1 # ID=4751_1;partial=11;start_type=Edge;rbs_motif=None;rbs_spacer=None;gc_cont=0.403	EFF1_Assembly_Contig_29751_1	1	573	+	Loose	850	293.9	abeM	81.68	3000753	protein homolog model	n/a	n/a	fluoroquinolone antibiotic; acridine dye; triclosan	antibiotic efflux	multidrug and toxic compound extrusion (MATE) transporter	ATTCTACAGACAATGCCATTCCTATTACCGCTGTTTGGCGTACCTGATGTATTACTTCCGAAAGCAAGTTTATTCTTACACGCCATTGGTTTAGGTATGCCTGCAGTCACTATGTATGCCGCACTTCGTGGTTATTCAGAAGCATTAGGTCACCCTCGCCCCGTAACAGTCATTAGCTTAGTTGCATTGGTTGTGCTTATTCCATTGAACTTGGTATTTATGTACGGTTTAGGACCAATTCCTGAATTAGGTTCCGCTGGTTGTGGTTTTGCTACCTCTATTTTACAGTGGTTGATGTTCATTGCTTTAGCGCTTTATATTTTTAAAGCATCGGCTTACCAAAAATCTCAACCTTTTTCCCTATTTGAAAAAATAGATTTTTATTGGGTAAAACGAATT…	ILQTMPFLLPLFGVPDVLLPKASLFLHAIGLGMPAVTMYAALRGYSEALGHPRPVTVISLVALVVLIPLNLVFMYGLGPIPELGSAGCGFATSILQWLMFIALALYIFKASAYQKSQPFSLFEKIDFYWVKRILALGLPIGLAIFFEVSIFSTAAIVLSPLGEVTVAAHQIAISITSQLFMIPMSLAIALT	MSNVTSFRSELKQLFHLMLPILITQFAQAGFGLIDTIMAGHLSAADLAAIAVGVGLWIPVMLLFSGIMIATTPLVAEAKGARNTEQIPVIVRQSLWVAVILGVLAMLILQLMPFFLHVFGVPESLQPKASLFLHAIGLGMPAVTMYAALRGYSEALGHPRPVTVISLLALVVLIPLNMIFMYGLGPIPALGSAGCGFATSILQWLMLITLAGYIYKASAYRNTSIFSRFDKISLTWVKRILQLGLPIGLAVFFEVSIFSTGALVLSPLGEVFIAAHQVAISVTSVLFMIPLSLAIALTIRVGTYYGEKNWASMYQVQKIGLSTAVFFALLTMSFIALGREQIVSVYTQDINVVPVAMYLLWFAMAYQLMDALQVSAAGCLRGMQDTQAPMWITLMAYWV…	42.63	gnl|BL_ORD_ID|1286|hsp_num:0	1368
EFF1_Assembly_Contig_9452_1 # 2 # 1162 # -1 # ID=4452_1;partial=10;start_type=TTG;rbs_motif=GGA/GAG/AGG;rbs_spacer=5-10bp;gc_cont=0.454	EFF1_Assembly_Contig_9452_1	2	1162	-	Loose	850	510.8	abeM	72.58	3000753	protein homolog model	n/a	n/a	fluoroquinolone antibiotic; acridine dye; triclosan	antibiotic efflux	multidrug and toxic compound extrusion (MATE) transporter	TTGTTAAATGCTACATCTGTTACAACTACCCGCTTTGAGTTAAAACAACTCTTCCANCTNATGATTCCNATCTTGATCACNCAATTTGCCCAAGCAGGTTTTGGCCTGATTGATACCATTATGGCGGGGCATTTATCTGCACAAGACCTTGCTGCTATTGCNGTTGGCGTGGGTTTATGGATTCCAATCATGTTGCTGTTCAGTGGCATCATGATTGCAACCACCCCCTTAGTTGCCGCAGCCAATGGCGCACGTACNCCTGAAAAAATTGCCACCATTGCCCGTCAGTCTTTATGGGTCGCTTTTATTTTAGGAGTCATTGCTGGACTGATTTTACAGTTCATGCCTTTGCTGCTGCCCATTTTAGGTGTCCCTGACAACTTACTGCCTAAAGCCAGT…	MLNATSVTTTRFELKQLFXXMIXILIXQFAQAGFGLIDTIMAGHLSAQDLAAIXVGVGLWIPIMLLFSGIMIATTPLVAAANGARXPEKIATIARQSLWVAFILGVIAGLILQFMPLLLPILGVPDNLLPKASLFLHAIGFGMPAVTMYAALRGYSEALGYPRPVTAISLIALVVLIPLNFIFMYGIGPIXHLGSXXSGFATXILQWLMFITLAXYILKAXXYQKTQXFAXWEXXDXYWVKRILTLGLPIGLAIFFEVSIFSTAXIVLSPLGETIIXAHQIXISVTSQLFMIPMSLAIALTIRVGTYYGEHNWLAMRKVQYLGLATGTVFAFITMLFMWLFRAEIVAIYTSDYDVAKVAMYLILFAIAYQLMDAWQVSAAGCLRGMQ	MSNVTSFRSELKQLFHLMLPILITQFAQAGFGLIDTIMAGHLSAADLAAIAVGVGLWIPVMLLFSGIMIATTPLVAEAKGARNTEQIPVIVRQSLWVAVILGVLAMLILQLMPFFLHVFGVPESLQPKASLFLHAIGLGMPAVTMYAALRGYSEALGHPRPVTVISLLALVVLIPLNMIFMYGLGPIPALGSAGCGFATSILQWLMLITLAGYIYKASAYRNTSIFSRFDKISLTWVKRILQLGLPIGLAVFFEVSIFSTGALVLSPLGEVFIAAHQVAISVTSVLFMIPLSLAIALTIRVGTYYGEKNWASMYQVQKIGLSTAVFFALLTMSFIALGREQIVSVYTQDINVVPVAMYLLWFAMAYQLMDALQVSAAGCLRGMQDTQAPMWITLMAYWV…	86.38	gnl|BL_ORD_ID|1286|hsp_num:0	1368
EFF1_Assembly_Contig_332_6 # 3442 # 4803 # -1 # ID=332_6;partial=00;start_type=GTG;rbs_motif=GGA/GAG/AGG;rbs_spacer=5-10bp;gc_cont=0.480	EFF1_Assembly_Contig_332_6	3442	4803	-	Loose	850	624.4	abeM	71.97	3000753	protein homolog model	n/a	n/a	fluoroquinolone antibiotic; acridine dye; triclosan	antibiotic efflux	multidrug and toxic compound extrusion (MATE) transporter	GTGTCGACTACAAATAAAATCACGTCCCATCGTTTCGAATTAAAAAAGTTATTGGTGTTAATGCTGCCCATCCTGATCACGCAGTTTTCTCAAGCGGGTCTCGGGTTAATTGATACCATCATGGCGGGGCATTTATCCCCTACCGATTTAGCCTCAATTGCCGTCGGTGTCGGTTTATGGATACCAGTGATGTTGCTNTTCAGTGGCATCATGATTGCGACAACNCCGTTGGTGGCAGAAGCCAATGGCGCACGCACCCCTGAAAAAATCGCCACNATTGCTCGTCANTCCCTTTGGGTGGCCTTTATTTTGGGGAGCATTGCGGGTTTAATTTTACAANNCATGCCGCTNTTANTGCCACTCATGGGTGTACCTGCAAACTTACTACCTAAAGCCAGC…	MSTTNKITSHRFELKKLLVLMLPILITQFSQAGLGLIDTIMAGHLSPTDLASIAVGVGLWIPVMLXFSGIMIATXPLVAEANGARTPEKIAXIARXSLWVAFILGSIAGLILQXMPXLXPLMGVPANLLPKASLFLHAIGFGMPAVTMYAALRGYSEALGHPRPVTVISLAALVLLVPLNFVFMYGFGPIPALGSAGCGFATAILQWIMFFTLATYIFKASAYQKTQVFSTWEKMDRXWIERILKLGLPIGLAIFFEVSIFSTAAIIXSPLGETIVAAHQIAMSVTSQLFMIPMXLAIALTIRVGTYYGEKNWXAMXKXQXXGLATGTVLALMTMLLIALFRPEIVAIYTSDHEVXEVAMYLLLFALAYQLMDAWQISAAGCLRGMQDTKGPMWITMVA…	MSNVTSFRSELKQLFHLMLPILITQFAQAGFGLIDTIMAGHLSAADLAAIAVGVGLWIPVMLLFSGIMIATTPLVAEAKGARNTEQIPVIVRQSLWVAVILGVLAMLILQLMPFFLHVFGVPESLQPKASLFLHAIGLGMPAVTMYAALRGYSEALGHPRPVTVISLLALVVLIPLNMIFMYGLGPIPALGSAGCGFATSILQWLMLITLAGYIYKASAYRNTSIFSRFDKISLTWVKRILQLGLPIGLAVFFEVSIFSTGALVLSPLGEVFIAAHQVAISVTSVLFMIPLSLAIALTIRVGTYYGEKNWASMYQVQKIGLSTAVFFALLTMSFIALGREQIVSVYTQDINVVPVAMYLLWFAMAYQLMDALQVSAAGCLRGMQDTQAPMWITLMAYWV…	101.12	gnl|BL_ORD_ID|1286|hsp_num:0	1368
EFF1_Assembly_Contig_17847_1 # 2 # 283 # 1 # ID=2847_1;partial=10;start_type=Edge;rbs_motif=None;rbs_spacer=None;gc_cont=0.496	EFF1_Assembly_Contig_17847_1	2	283	+	Loose	850	139	abeM	71.91	3000753	protein homolog model	n/a	n/a	fluoroquinolone antibiotic; acridine dye; triclosan	antibiotic efflux	multidrug and toxic compound extrusion (MATE) transporter	TATTTACTGCTGTTCGCACTCGCCTACCAGCTGATGGANGCTTGGCAAATTAGTGCCGCAGGCTGTTTACGCGGCATGCAAGATACCAAAGGCCCAATGTGGATCACAATGGTCGCCTATTGGATCGTGGCTTTCCCAGTCAGTATCTATTTGGCNCGCTACACCAACATAGGTGCAGCAGGTGTTTGGATTGGACTGATTGTCGGTTTAAGCGTGGCGTGTGCCCTGCTCTTGCTCAGACTTTATAACAACAATAAACGCCTCAGTCANGACTATCCATAA	YLLLFALAYQLMXAWQISAAGCLRGMQDTKGPMWITMVAYWIVAFPVSIYLXRYTNIGAAGVWIGLIVGLSVACALLLLRLYNNNKRLSXDYP	MSNVTSFRSELKQLFHLMLPILITQFAQAGFGLIDTIMAGHLSAADLAAIAVGVGLWIPVMLLFSGIMIATTPLVAEAKGARNTEQIPVIVRQSLWVAVILGVLAMLILQLMPFFLHVFGVPESLQPKASLFLHAIGLGMPAVTMYAALRGYSEALGHPRPVTVISLLALVVLIPLNMIFMYGLGPIPALGSAGCGFATSILQWLMLITLAGYIYKASAYRNTSIFSRFDKISLTWVKRILQLGLPIGLAVFFEVSIFSTGALVLSPLGEVFIAAHQVAISVTSVLFMIPLSLAIALTIRVGTYYGEKNWASMYQVQKIGLSTAVFFALLTMSFIALGREQIVSVYTQDINVVPVAMYLLWFAMAYQLMDALQVSAAGCLRGMQDTQAPMWITLMAYWV…	20.76	gnl|BL_ORD_ID|1286|hsp_num:0	1368
EFF1_Assembly_Contig_152382_1 # 2 # 220 # -1 # ID=2382_1;partial=10;start_type=GTG;rbs_motif=None;rbs_spacer=None;gc_cont=0.502	EFF1_Assembly_Contig_152382_1	2	220	-	Loose	850	114.8	abeM	71.43	3000753	protein homolog model	n/a	n/a	fluoroquinolone antibiotic; acridine dye; triclosan	antibiotic efflux	multidrug and toxic compound extrusion (MATE) transporter	GTGACGCAGATTGCGGTAAGCCTCGTGTTCTTTGCGATTGCCTATCAGCTCATGGATGGTTGGCAAATTAGTGCAGCAGGTTGTTTACGTGGCATGCAAGACACCAAAGCCCCGATGTGGATCACCATGATCGCTTACTGGGTCATTGCCTTCCCTGTCGGTGTCTATCTGTCTCGCTTTACTAATATGGGTGCTGCGGGCGTTTGGATTGGTTTAATT	MTQIAVSLVFFAIAYQLMDGWQISAAGCLRGMQDTKAPMWITMIAYWVIAFPVGVYLSRFTNMGAAGVWIGLI	MSNVTSFRSELKQLFHLMLPILITQFAQAGFGLIDTIMAGHLSAADLAAIAVGVGLWIPVMLLFSGIMIATTPLVAEAKGARNTEQIPVIVRQSLWVAVILGVLAMLILQLMPFFLHVFGVPESLQPKASLFLHAIGLGMPAVTMYAALRGYSEALGHPRPVTVISLLALVVLIPLNMIFMYGLGPIPALGSAGCGFATSILQWLMLITLAGYIYKASAYRNTSIFSRFDKISLTWVKRILQLGLPIGLAVFFEVSIFSTGALVLSPLGEVFIAAHQVAISVTSVLFMIPLSLAIALTIRVGTYYGEKNWASMYQVQKIGLSTAVFFALLTMSFIALGREQIVSVYTQDINVVPVAMYLLWFAMAYQLMDALQVSAAGCLRGMQDTQAPMWITLMAYWV…	16.29	gnl|BL_ORD_ID|1286|hsp_num:0	1368
EFF1_Assembly_Contig_25770_1 # 68 # 577 # -1 # ID=770_1;partial=01;start_type=Edge;rbs_motif=None;rbs_spacer=None;gc_cont=0.388	EFF1_Assembly_Contig_25770_1	68	577	-	Loose	850	184.5	abeM	61.97	3000753	protein homolog model	n/a	n/a	fluoroquinolone antibiotic; acridine dye; triclosan	antibiotic efflux	multidrug and toxic compound extrusion (MATE) transporter	GGTGAAAGAAATATAATAGCAATGCGTAAAGTCCAAGTTTTAGGTCTAGCAACAGGCACAATTCTTGCGCTCGTTTCAATGAGCTTACTTTGGTTCTTCCGCCCTGAAATTGTATCTTTTTACACAAGTGATTATGACGTAACACAAATTGCGGTTTACCTTGTGTTATTTGCCATCGCCTATCAACTCATGGATTCATGGCAAGTGAGTGCAGCAGGTTGTTTACGTGGTATGCAAGATACCAAAGGACCAATGTGGATTACCATGCTTGCCTATTGGGTTATTGCTTTCCCTGTGGGTATTTATTTAGCACGCTTTACAGAAATGGGTGCGGCAGGTGTTTGGGTTGGTCTTATTGTTGGATTAAGCGTTGCCTGCGTATTACTCCTTACTCGCTTA…	GERNIIAMRKVQVLGLATGTILALVSMSLLWFFRPEIVSFYTSDYDVTQIAVYLVLFAIAYQLMDSWQVSAAGCLRGMQDTKGPMWITMLAYWVIAFPVGIYLARFTEMGAAGVWVGLIVGLSVACVLLLTRLYFNNQQLAQKFLXPKLDAIKKSNSFSAFLYLDDKNT	MSNVTSFRSELKQLFHLMLPILITQFAQAGFGLIDTIMAGHLSAADLAAIAVGVGLWIPVMLLFSGIMIATTPLVAEAKGARNTEQIPVIVRQSLWVAVILGVLAMLILQLMPFFLHVFGVPESLQPKASLFLHAIGLGMPAVTMYAALRGYSEALGHPRPVTVISLLALVVLIPLNMIFMYGLGPIPALGSAGCGFATSILQWLMLITLAGYIYKASAYRNTSIFSRFDKISLTWVKRILQLGLPIGLAVFFEVSIFSTGALVLSPLGEVFIAAHQVAISVTSVLFMIPLSLAIALTIRVGTYYGEKNWASMYQVQKIGLSTAVFFALLTMSFIALGREQIVSVYTQDINVVPVAMYLLWFAMAYQLMDALQVSAAGCLRGMQDTQAPMWITLMAYWV…	37.72	gnl|BL_ORD_ID|1286|hsp_num:0	1368
EFF1_Assembly_Contig_157459_1 # 2 # 283 # 1 # ID=2459_1;partial=11;start_type=Edge;rbs_motif=None;rbs_spacer=None;gc_cont=0.652	EFF1_Assembly_Contig_157459_1	2	283	+	Loose	900	83.6	PmpM	54.26	3004077	protein homolog model	n/a	n/a	fluoroquinolone antibiotic; aminoglycoside antibiotic; benzalkonium chloride	antibiotic efflux	multidrug and toxic compound extrusion (MATE) transporter	AATTTCAGCTCGCTGGTGTTCATGCTGCCCCTGAGTCTGGGGCTGGCGTTGTTGACCCGTGTCGGGCAATCACTGGGCGCGGGCGACCCGGTACTGGCTCGTTTTCAGGCCTGGGTCGGTGTGGCCCTCGGCCTGGGNTTGGCCGTGGTGTCGGCGCTGTTGATGGCCTTGCTGCGNTANCAGATCGCNGGGGCCTACACCGANGACAGCGTGGTGATCACACTGACGGCCCAGCTGCTGTTTCTGGCCGCNGNCTTTCAGCTGTCGGATGCCACACAGGTG	NFSSLVFMLPLSLGLALLTRVGQSLGAGDPVLARFQAWVGVALGLXLAVVSALLMALLXXQIXGAYTXDSVVITLTAQLLFLAXXFQLSDATQV	MNSPALPLSRGLRIRAELKELLTLAAPIMIAQLATTAMGFVDAVMAGRASPHDLAAVALGNSIWIPMFLLMTGTLLATTAKVAQRHGAGDQPGTGPLVRQALWLALLIGPLSGAVLWWLSEPILGLMKVRPELIGPSLLYLKGIALGFPAAALYHVLRCYTNGLGRTRPSMVLGIGGLLLNIPINYALIYGHFGMPKMGGPGCGWATGSVMWFMFLGMLFWVNKASIYRASQLFSRWEWPDRATIGPLVAVGLPIGIAVFAESSIFSVIALLIGGLDENVVAGHQIALNFSALVFMIPYSLGMAVTVRVGHNLGAGLPRDARFAAGVGMAAALGYACVSASLMLLLREQIAAMYSPDPAVIAIAASLIVFSALFQFSDALQVTAAGALRGYQDTRVTMI…	19.71	gnl|BL_ORD_ID|2444|hsp_num:0	2734
EFF1_Assembly_Contig_168707_1 # 1 # 267 # -1 # ID=3707_1;partial=11;start_type=Edge;rbs_motif=None;rbs_spacer=None;gc_cont=0.528	EFF1_Assembly_Contig_168707_1	1	267	-	Loose	700	170.2	mdtM	94.38	3001214	protein homolog model	n/a	n/a	fluoroquinolone antibiotic; lincosamide antibiotic; nucleoside antibiotic; acridine dye; phenicol antibiotic	antibiotic efflux	major facilitator superfamily (MFS) antibiotic efflux pump	CAACTGGTTGGCCTCGCGCTGTTGATTATCGGCAACCTGCTGTCACCGCACGTCTGGCTGTGGTCGGTGCTGGGCACCAGTTTGTTTGCTTTCGGGATTGGTTTGATCTTCCCGACCTTATTCCGCTTTACGCTTTTTTCCAATAACTTACCGAAAGGNACCGTCTCCGCATCGCTGAATATGGTGATCCTGATGGTGATGTCTGTCTCGGTCGAAATCGGCCGCTGGCTGTGGTTTAACGGCGGTCGCTTGCCGTTTCATCTGTTA	QLVGLALLIIGNLLSPHVWLWSVLGTSLFAFGIGLIFPTLFRFTLFSNNLPKXTVSASLNMVILMVMSVSVEIGRWLWFNGGRLPFHLL	MPRFFTRHAATLFFPMALILYDFAAYLSTDLIQPGIINVVRDFNADVSLAPAAVSLYLAGGMALQWLLGPLSDRIGRRPVLITGALIFTLACAATMFTTSMTQFLIARAIQGTSICFIATVGYVTVQEAFGQTKGIKLMAIITSIVLIAPIIGPLSGAALMHFMHWKVLFAIIAVMGFISFVGLLLAMPETVKRGAVPFSAKSVLRDFRNVFCNRLFLFGAATISLSYIPMMSWVAVSPVILIDAGSLTTSQFAWTQVPVFGAVIVANAIVARFVKDPTEPRFIWRAVPIQLVGLSLLIVGNLLSPHVWLWSVLGTSLYAFGIGLIFPTLFRFTLFSNKLPKGTVSASLNMVILMVMSVSVEIGRWLWFNGGRLPFHLLAVVAGVIVVFTLAGLLNRVR…	21.71	gnl|BL_ORD_ID|1125|hsp_num:0	1191
EFF1_Assembly_Contig_41047_1 # 1 # 585 # 1 # ID=1047_1;partial=11;start_type=Edge;rbs_motif=None;rbs_spacer=None;gc_cont=0.579	EFF1_Assembly_Contig_41047_1	1	585	+	Loose	700	299.7	mdtM	78.46	3001214	protein homolog model	n/a	n/a	fluoroquinolone antibiotic; lincosamide antibiotic; nucleoside antibiotic; acridine dye; phenicol antibiotic	antibiotic efflux	major facilitator superfamily (MFS) antibiotic efflux pump	GCGTTAATCTTTACCCTCGCCTGCGCTGACACGCTNTTTACNACNTCAATGACGCAATTTCTGGTCGCCCGATTTGTNCAGGGCACCAGCATNTGCTTTATCGCNACCGTTGGCTATGTCACGGTNCAGGAGGCGTTTGGGCAAACGAAGGCCATTAAGTTAATGGCGATAATCACNTCCATTGTGNTGGTTGCACCGGTTATCGGCCCGCTCTCCGGAGCGGCGCTAATGCACTTTGTGCACTGGAAGATCCTGTTTGCCATCATTGCCGTCATGGGGCTTATCGCCCTGATTGGGTTAATGTTAGCCATGCCGGAAACCGTCCAGCGCGGCGCGGTGCCGTTCAGTGCNCGCGGCGTAGTGCGTGATTTCCGCGACGTTTTCCGCAACCGGGTGTTC…	ALIFTLACADTXFXXSMTQFLVARFXQGTSXCFIXTVGYVTXQEAFGQTKAIKLMAIIXSIVXVAPVIGPLSGAALMHFVHWKILFAIIAVMGLIALIGLMLAMPETVQRGAVPFSXRGVVRDFRDVFRNRVFLFGAATLSLSYIPMMSWVAVSPXXLXDAGGMTTSEFAWAQAPVFGAVIVANMVVVRFVKDPT	MPRFFTRHAATLFFPMALILYDFAAYLSTDLIQPGIINVVRDFNADVSLAPAAVSLYLAGGMALQWLLGPLSDRIGRRPVLITGALIFTLACAATMFTTSMTQFLIARAIQGTSICFIATVGYVTVQEAFGQTKGIKLMAIITSIVLIAPIIGPLSGAALMHFMHWKVLFAIIAVMGFISFVGLLLAMPETVKRGAVPFSAKSVLRDFRNVFCNRLFLFGAATISLSYIPMMSWVAVSPVILIDAGSLTTSQFAWTQVPVFGAVIVANAIVARFVKDPTEPRFIWRAVPIQLVGLSLLIVGNLLSPHVWLWSVLGTSLYAFGIGLIFPTLFRFTLFSNKLPKGTVSASLNMVILMVMSVSVEIGRWLWFNGGRLPFHLLAVVAGVIVVFTLAGLLNRVR…	47.56	gnl|BL_ORD_ID|1125|hsp_num:0	1191
EFF1_Assembly_Contig_161159_1 # 2 # 277 # -1 # ID=1159_1;partial=11;start_type=Edge;rbs_motif=None;rbs_spacer=None;gc_cont=0.634	EFF1_Assembly_Contig_161159_1	2	277	-	Loose	700	144.8	mdtM	78.26	3001214	protein homolog model	n/a	n/a	fluoroquinolone antibiotic; lincosamide antibiotic; nucleoside antibiotic; acridine dye; phenicol antibiotic	antibiotic efflux	major facilitator superfamily (MFS) antibiotic efflux pump	CTGTTGACCATGCCGGAGACGGTGCGCCGGGGCGATGTGCCGTTCAGCCCCCTGGGCGTACTGCGCGATTTTCGCAACGTCTTTCGCAACCGCATCTTTTTGCTCGGCGCCGCCACGCTGTCGCTGAGCTATATTCCGCTGATGAGCTGGGTGGCAGTATCGCCGGTGATTTTAATGGACGCCGGCGGGCTGACCACCAGCGAGTTCGCCTGGAGCCAGGTGCCGGTCTTCAGCGCCGTCATCATCGCCAACCTGTCGGTGGCGCGCTGGGTAAAA	LLTMPETVRRGDVPFSPLGVLRDFRNVFRNRIFLLGAATLSLSYIPLMSWVAVSPVILMDAGGLTTSEFAWSQVPVFSAVIIANLSVARWVK	MPRFFTRHAATLFFPMALILYDFAAYLSTDLIQPGIINVVRDFNADVSLAPAAVSLYLAGGMALQWLLGPLSDRIGRRPVLITGALIFTLACAATMFTTSMTQFLIARAIQGTSICFIATVGYVTVQEAFGQTKGIKLMAIITSIVLIAPIIGPLSGAALMHFMHWKVLFAIIAVMGFISFVGLLLAMPETVKRGAVPFSAKSVLRDFRNVFCNRLFLFGAATISLSYIPMMSWVAVSPVILIDAGSLTTSQFAWTQVPVFGAVIVANAIVARFVKDPTEPRFIWRAVPIQLVGLSLLIVGNLLSPHVWLWSVLGTSLYAFGIGLIFPTLFRFTLFSNKLPKGTVSASLNMVILMVMSVSVEIGRWLWFNGGRLPFHLLAVVAGVIVVFTLAGLLNRVR…	22.44	gnl|BL_ORD_ID|1125|hsp_num:0	1191
EFF1_Assembly_Contig_168888_1 # 49 # 267 # -1 # ID=3888_1;partial=01;start_type=Edge;rbs_motif=None;rbs_spacer=None;gc_cont=0.361	EFF1_Assembly_Contig_168888_1	49	267	-	Loose	850	45.4	hp1181	51.02	3003964	protein homolog model	n/a	n/a	fluoroquinolone antibiotic; tetracycline antibiotic; nitroimidazole antibiotic	antibiotic efflux	major facilitator superfamily (MFS) antibiotic efflux pump	NTTTCATATTTANTNATTGGATTTAGTNCAAGTGCNACTGTTTTTGTNATTGGTGTTGTTATNTTCTTTATTGGATTTAATATGCATGAACCAATTATGCAATCACTTGCNNCNAANTTTGCAAAAGTTCANCAAAGAGGTTTAGTTTTAGGNATNTTTNACNTCAGCTGGTTACTTAGGAACTTTTTTAGGTGGAGTACTTGGTGGTATGTTCTATAA	XSYLXIGFSXSXTVFXIGVVXFFIGFNMHEPIMQSLXXXFAKVXQRGLVLXXFXXSWLLRNFFRWSTWWYVL	MFKKIFPLALVSSLRFLGLFIVLPVISLYADSFHSSSPLLVGLAVGGAYLTQIVFQTPMGILSDKIGRKVVVMVCLLLFLAGSLVCFIANDIVWLVIGRFIQGMGALGGVISAMVADEVKEEERTKAMAIMGAFIFISFTISMAIGPGVVAFLGGAKWLFLLTAILTLLSLLMLLKVKDAPKISYQIKNIKAYQPNSKALYLLYLSSFFEKAFMTLIFVLIPLALVNEFHKDESFLILVYVPGALLGVLSMGIASVMAEKYNKPKGVMLSGVLLFIVSYLCLFLADSSFLGKYLWLFIVGVAFFFIGFATLEPIMQSLASKFAKVHEKGKVLGQFTTFGYLGSFVGGVSGGLSYHHLGVSNTSLIVVALGLIWGLSLFLLNNPSKQKNVYFPLDAYNEE…	16.25	gnl|BL_ORD_ID|2249|hsp_num:0	2430
EFF1_Assembly_Contig_188615_1 # 77 # 229 # 1 # ID=3615_1;partial=01;start_type=ATG;rbs_motif=AGGA;rbs_spacer=5-10bp;gc_cont=0.327	EFF1_Assembly_Contig_188615_1	77	229	+	Loose	850	49.3	hp1181	50.98	3003964	protein homolog model	n/a	n/a	fluoroquinolone antibiotic; tetracycline antibiotic; nitroimidazole antibiotic	antibiotic efflux	major facilitator superfamily (MFS) antibiotic efflux pump	ATGATTAAATCAGTTTTACCTCTTAGTTTGATTATCGCTCTAAGATTTTTCGGTCTATTTTTAGTTTTACCAGTAATATCNGTATATGCTATGAATTTAGAAGGNNCAACNCCAATGTTAGTTGGTATTGTAATTGGTGGTTATGCATTAACC	MIKSVLPLSLIIALRFFGLFLVLPVIXVYAMNLEXXXPMLVGIVIGGYALT	MFKKIFPLALVSSLRFLGLFIVLPVISLYADSFHSSSPLLVGLAVGGAYLTQIVFQTPMGILSDKIGRKVVVMVCLLLFLAGSLVCFIANDIVWLVIGRFIQGMGALGGVISAMVADEVKEEERTKAMAIMGAFIFISFTISMAIGPGVVAFLGGAKWLFLLTAILTLLSLLMLLKVKDAPKISYQIKNIKAYQPNSKALYLLYLSSFFEKAFMTLIFVLIPLALVNEFHKDESFLILVYVPGALLGVLSMGIASVMAEKYNKPKGVMLSGVLLFIVSYLCLFLADSSFLGKYLWLFIVGVAFFFIGFATLEPIMQSLASKFAKVHEKGKVLGQFTTFGYLGSFVGGVSGGLSYHHLGVSNTSLIVVALGLIWGLSLFLLNNPSKQKNVYFPLDAYNEE…	11.51	gnl|BL_ORD_ID|2249|hsp_num:0	2430
EFF1_Assembly_Contig_9177_2 # 859 # 1074 # 1 # ID=4177_2;partial=01;start_type=ATG;rbs_motif=None;rbs_spacer=None;gc_cont=0.685	EFF1_Assembly_Contig_9177_2	859	1074	+	Loose	850	55.1	hp1181	50.82	3003964	protein homolog model	n/a	n/a	fluoroquinolone antibiotic; tetracycline antibiotic; nitroimidazole antibiotic	antibiotic efflux	major facilitator superfamily (MFS) antibiotic efflux pump	ATGACGCCGCTCGAGCGACGCTCCAGCGTCAGCCTGGCGCTGATCTTCGCGCTGCGCATGCTGGGTCTCTTCCTGGTGCTGCCGGTGTTTGCGCTCGAAGCGCGCAAGTACCCCGGTGGCAACGACCCGGCGCTGGTCGGCCTGGCCATGGGCATTTATGGCCTGACGCAGGCGTTCCTGCAACTGCCGCTCGGGCTCGCTTCGGACCGCCTGGGG	MTPLERRSSVSLALIFALRMLGLFLVLPVFALEARKYPGGNDPALVGLAMGIYGLTQAFLQLPLGLASDRLG	MFKKIFPLALVSSLRFLGLFIVLPVISLYADSFHSSSPLLVGLAVGGAYLTQIVFQTPMGILSDKIGRKVVVMVCLLLFLAGSLVCFIANDIVWLVIGRFIQGMGALGGVISAMVADEVKEEERTKAMAIMGAFIFISFTISMAIGPGVVAFLGGAKWLFLLTAILTLLSLLMLLKVKDAPKISYQIKNIKAYQPNSKALYLLYLSSFFEKAFMTLIFVLIPLALVNEFHKDESFLILVYVPGALLGVLSMGIASVMAEKYNKPKGVMLSGVLLFIVSYLCLFLADSSFLGKYLWLFIVGVAFFFIGFATLEPIMQSLASKFAKVHEKGKVLGQFTTFGYLGSFVGGVSGGLSYHHLGVSNTSLIVVALGLIWGLSLFLLNNPSKQKNVYFPLDAYNEE…	16.25	gnl|BL_ORD_ID|2249|hsp_num:0	2430
EFF1_Assembly_Contig_56166_1 # 2 # 343 # 1 # ID=1166_1;partial=10;start_type=Edge;rbs_motif=None;rbs_spacer=None;gc_cont=0.497	EFF1_Assembly_Contig_56166_1	2	343	+	Loose	700	214.9	mdtG	98.23	3001329	protein homolog model	n/a	n/a	fosfomycin	antibiotic efflux	major facilitator superfamily (MFS) antibiotic efflux pump	ATCTTTTCTGTACTGCTGTTGATCCCAATGTCTTACGTTCAGACGCCATTNCAACTTGGGATTTTACGTTTTTTGCTCGGTGCCGCCGATGGTGCANTACTCCCCGCCGTACAGACACTGTTGGTTTACAACTCGAGCAACCAGATCGCCGGGCGTATCTTCAGCTATAACCAATCGTTTCGTGATATTGGCAACGTTACCGGACCATTGATGGGAGCAGCGATTTCAGCGAACTACGGTTTCAGGGCGGTATTTCTCGTCACCGCTGGCGTAGTGTTATTCAACGCAGTCTATTCATGGAACAGTCTACGTCGTCGTCGAATACCCCAGGTATCGAACTGA	IFSVLLLIPMSYVQTPXQLGILRFLLGAADGAXLPAVQTLLVYNSSNQIAGRIFSYNQSFRDIGNVTGPLMGAAISANYGFRAVFLVTAGVVLFNAVYSWNSLRRRRIPQVSN	MSPCENDTPINWKRNLIVAWLGCFLTGAAFSLVMPFLPLYVEQLGVTGHSALNMWSGIVFSITFLFSAIASPFWGGLADRKGRKLMLLRSALGMGIVMVLMGLAQNIWQFLILRALLGLLGGFVPNANALIATQVPRNKSGWALGTLSTGGVSGALLGPMAGGLLADSYGLRPVFFITASVLILCFFVTLFCIREKFQPVSKKEMLHMREVVTSLKNPKLVLSLFVTTLIIQVATGSIAPILTLYVRELAGNVSNVAFISGMIASVPGVAALLSAPRLGKLGDRIGPEKILITALIFSVLLLIPMSYVQTPLQLGILRFLLGAADGALLPAVQTLLVYNSSNQIAGRIFSYNQSFRDIGNVTGPLMGAAISANYGFRAVFLVTAGVVLFNAVYSWNSLR…	27.7	gnl|BL_ORD_ID|565|hsp_num:0	603
EFF1_Assembly_Contig_827_1 # 2 # 853 # -1 # ID=827_1;partial=10;start_type=ATG;rbs_motif=GGA/GAG/AGG;rbs_spacer=5-10bp;gc_cont=0.582	EFF1_Assembly_Contig_827_1	2	853	-	Loose	700	475.3	mdtG	86.12	3001329	protein homolog model	n/a	n/a	fosfomycin	antibiotic efflux	major facilitator superfamily (MFS) antibiotic efflux pump	ATGCAACCCTCAGATGCCCCCATTAACTGGAAGCGTAACCTCGCTGTCGTTTGGCTCGGCTGTTTTTTAACCGGCGCAGCATTCAGCCTGGTCATGCCTTTCCTGCCGCTTTACGTTGAAGCGCTCGGCGTTACCGGCCACAGCTCGCTGAATATGTGGTCCGGCCTGGTCTTCAGTATCACCTTCCTGTTTTCTGCCATCGCCTCACCGCTATGGGGCGGCCTGGCCGACCGCAAAGGGCGTAAAATCATGCTGCTGCGCTCGGCGCTGGGTATGGCTATCGTCATGTTGTTAATGGGGCTGGCGCAGAATATCTGGCAGTTTCTGATTCTGCGCGCACTGCTGGGGCTGCTGGGGGGATTTATTCCTAACGCCAACGCGCTGATTGCCACCCAAATT…	MQPSDAPINWKRNLAVVWLGCFLTGAAFSLVMPFLPLYVEALGVTGHSSLNMWSGLVFSITFLFSAIASPLWGGLADRKGRKIMLLRSALGMAIVMLLMGLAQNIWQFLILRALLGLLGGFIPNANALIATQIPRHKSGWALGTLSTGAVSGALLGPLAGGFLADNYGLRPVFFMTAAVLFVCFVMTLFFIREQFTPVSKKEMLHVKEVFGSLKNRELVLSLFVTTLIIQVATGSIAPILTLYVRDLAGNISNIAFVSGMIASVPGVAALICAPRLGKLGDRIG	MSPCENDTPINWKRNLIVAWLGCFLTGAAFSLVMPFLPLYVEQLGVTGHSALNMWSGIVFSITFLFSAIASPFWGGLADRKGRKLMLLRSALGMGIVMVLMGLAQNIWQFLILRALLGLLGGFVPNANALIATQVPRNKSGWALGTLSTGGVSGALLGPMAGGLLADSYGLRPVFFITASVLILCFFVTLFCIREKFQPVSKKEMLHMREVVTSLKNPKLVLSLFVTTLIIQVATGSIAPILTLYVRELAGNVSNVAFISGMIASVPGVAALLSAPRLGKLGDRIGPEKILITALIFSVLLLIPMSYVQTPLQLGILRFLLGAADGALLPAVQTLLVYNSSNQIAGRIFSYNQSFRDIGNVTGPLMGAAISANYGFRAVFLVTAGVVLFNAVYSWNSLR…	69.61	gnl|BL_ORD_ID|565|hsp_num:0	603
EFF1_Assembly_Contig_12249_2 # 238 # 609 # -1 # ID=2249_2;partial=01;start_type=Edge;rbs_motif=None;rbs_spacer=None;gc_cont=0.594	EFF1_Assembly_Contig_12249_2	238	609	-	Loose	700	197.2	mdtG	85.37	3001329	protein homolog model	n/a	n/a	fosfomycin	antibiotic efflux	major facilitator superfamily (MFS) antibiotic efflux pump	ATTGGCCCGGAAAAGATTCTTATCGTGGCGCTGGTGGTCTCCGTGCTGCTGCTGATCCCGATGTCGTTTGTGCAGAACCCGCTGCAGCTCGGTATCCTGCGCTTCCTGCTGGGTGCGGCTGACGGCGCGCTGCTACCTGCGGTGCAAACGCTGCTGGTCTATAACTCCAGCAACCAGATTGCCGGGCGAATTTTCAGCTATAACCAGTCGTTCCGCGATATTGGTAACGTCACCGGGCCGCTGATTGGTGCCGCCGTGTCGGCAAACTACGGCTTCCGCGCGGTCTTCTGCGTAACCGCCGCCGTCGTGCTGTTCAACGCCATTTATACCGGTTTTAGCCTGCGTCGCAGCCCCGTCCCTTCCCGTTCTTAA	IGPEKILIVALVVSVLLLIPMSFVQNPLQLGILRFLLGAADGALLPAVQTLLVYNSSNQIAGRIFSYNQSFRDIGNVTGPLIGAAVSANYGFRAVFCVTAAVVLFNAIYTGFSLRRSPVPSRS	MSPCENDTPINWKRNLIVAWLGCFLTGAAFSLVMPFLPLYVEQLGVTGHSALNMWSGIVFSITFLFSAIASPFWGGLADRKGRKLMLLRSALGMGIVMVLMGLAQNIWQFLILRALLGLLGGFVPNANALIATQVPRNKSGWALGTLSTGGVSGALLGPMAGGLLADSYGLRPVFFITASVLILCFFVTLFCIREKFQPVSKKEMLHMREVVTSLKNPKLVLSLFVTTLIIQVATGSIAPILTLYVRELAGNVSNVAFISGMIASVPGVAALLSAPRLGKLGDRIGPEKILITALIFSVLLLIPMSYVQTPLQLGILRFLLGAADGALLPAVQTLLVYNSSNQIAGRIFSYNQSFRDIGNVTGPLMGAAISANYGFRAVFLVTAGVVLFNAVYSWNSLR…	30.15	gnl|BL_ORD_ID|565|hsp_num:0	603
EFF1_Assembly_Contig_126970_1 # 1 # 348 # 1 # ID=1970_1;partial=11;start_type=Edge;rbs_motif=None;rbs_spacer=None;gc_cont=0.580	EFF1_Assembly_Contig_126970_1	1	348	+	Loose	700	170.2	mdtG	78.26	3001329	protein homolog model	n/a	n/a	fosfomycin	antibiotic efflux	major facilitator superfamily (MFS) antibiotic efflux pump	ATGCTGCTGATGGGACTGGCGCAAAATATCTGGCAGTTCTTGATCCTGCGCGCCTTGTTGGGGCTGCTTGGTGGATTCATCCCCAATGCGAATGCACTGATCGCCACCCAGGTNCCNCGCAATAAAAGCGGCTGGGCGCTGGGAACNCTTTCNACCGGNGGCGTNAGTGGCGCACTGCTNGGNCCGCTNGCGGGNGGCNTNCTNGCNGANCANTACGGNNTGCGCCCCGTTTTCTTTATTACCGCCAGCGTGCTGCTGCTCTGTTTTATGCTGACGTTATTTTTTATTCGTGAGCATTTTCAACCGGTCAGCAAAAAAGAGATGTTGCACATTCGGGAGGTCGTCGGA	MLLMGLAQNIWQFLILRALLGLLGGFIPNANALIATQXXRNKSGWALGXLXTXGXSGALXXPXAXGXXXXXYXXRPVFFITASVLLLCFMLTLFFIREHFQPVSKKEMLHIREVVG	MSPCENDTPINWKRNLIVAWLGCFLTGAAFSLVMPFLPLYVEQLGVTGHSALNMWSGIVFSITFLFSAIASPFWGGLADRKGRKLMLLRSALGMGIVMVLMGLAQNIWQFLILRALLGLLGGFVPNANALIATQVPRNKSGWALGTLSTGGVSGALLGPMAGGLLADSYGLRPVFFITASVLILCFFVTLFCIREKFQPVSKKEMLHMREVVTSLKNPKLVLSLFVTTLIIQVATGSIAPILTLYVRELAGNVSNVAFISGMIASVPGVAALLSAPRLGKLGDRIGPEKILITALIFSVLLLIPMSYVQTPLQLGILRFLLGAADGALLPAVQTLLVYNSSNQIAGRIFSYNQSFRDIGNVTGPLMGAAISANYGFRAVFLVTAGVVLFNAVYSWNSLR…	28.43	gnl|BL_ORD_ID|565|hsp_num:0	603
EFF1_Assembly_Contig_69551_1 # 1 # 498 # -1 # ID=4551_1;partial=11;start_type=Edge;rbs_motif=None;rbs_spacer=None;gc_cont=0.673	EFF1_Assembly_Contig_69551_1	1	498	-	Loose	700	173.3	mdtG	76.32	3001329	protein homolog model	n/a	n/a	fosfomycin	antibiotic efflux	major facilitator superfamily (MFS) antibiotic efflux pump	CTTGGCGTAACCGGACATAGCGAACTCAATATGTGGTCAGGGCTGGTGTTCAGTATCACCTTCCTGTTTTCCGCTGTGGCTTCGCCGCTGTGGGGCGGTCTCGCCGATCGCAAGGGGCGTAAAATCATGCTGCTGCGTTCAGCGCTGGGCATGGGTATCGTNATGCTGNTGATGGGNCTGGCGCAGAATATCTGGCANTTTCTGNTNCTGCGCGCGCTGNTNGGNNTGNTNGGCGGNTTTATTCCNAANGCCAATGCGCTNATNGCNACNCAAATTCCCCGTCATAAGAGCGGCTGGGCGCTGGGGACCCTCTCCACCGGGGCGGGCAGCGGCGCGCTGCTGCNGGCNCGGCGCATGCAGACCGCCGNGGATCGCGTCTCGCTCGCCGTGCAGCCGGGC…	LGVTGHSELNMWSGLVFSITFLFSAVASPLWGGLADRKGRKIMLLRSALGMGIXMLXMXLAQNIWXFLXLRALXXXXGXFIXXANAXXXXQIPRHKSGWALGTLSTGAGSGALLXXRRMQTAXDRVSLAVQPGEXLALVGESGSGXTTLGRMLLGLTRPDRGAVLY	MSPCENDTPINWKRNLIVAWLGCFLTGAAFSLVMPFLPLYVEQLGVTGHSALNMWSGIVFSITFLFSAIASPFWGGLADRKGRKLMLLRSALGMGIVMVLMGLAQNIWQFLILRALLGLLGGFVPNANALIATQVPRNKSGWALGTLSTGGVSGALLGPMAGGLLADSYGLRPVFFITASVLILCFFVTLFCIREKFQPVSKKEMLHMREVVTSLKNPKLVLSLFVTTLIIQVATGSIAPILTLYVRELAGNVSNVAFISGMIASVPGVAALLSAPRLGKLGDRIGPEKILITALIFSVLLLIPMSYVQTPLQLGILRFLLGAADGALLPAVQTLLVYNSSNQIAGRIFSYNQSFRDIGNVTGPLMGAAISANYGFRAVFLVTAGVVLFNAVYSWNSLR…	40.69	gnl|BL_ORD_ID|565|hsp_num:0	603
EFF1_Assembly_Contig_58111_1 # 1 # 429 # -1 # ID=3111_1;partial=11;start_type=Edge;rbs_motif=None;rbs_spacer=None;gc_cont=0.583	EFF1_Assembly_Contig_58111_1	1	429	-	Loose	700	192.2	mdtG	75.52	3001329	protein homolog model	n/a	n/a	fosfomycin	antibiotic efflux	major facilitator superfamily (MFS) antibiotic efflux pump	TTCACGCCAGTGTCTAAAAAAGAGATGCTGCACGTCAAAGAGGTGTTTGGCTCNNTGAANAACCGCGANCTGGTNCTNAGCCTGTTTGTNACCACNTTNATNATTCAGGTCNCCACCGGNTCNATTGCGCCNATNCTGACGCTNTATGTGCGCGANNTNGCGGGNAATATCAGCNATATTGCATTTATCAGCGGCATGATTGCCTCGGTACCCGGCGTGGCCGCGCTGCTGTGCGCGCCGCGACTGGGCAAACTGGGCGATCGCATCGGCCCCGAAAAGATCCTGATCGCCGCCCTCATCATTTCAGTGCTGTTACTGATCCCCATGTCGTTTGTACAAACGCCATTACAGCTAGGCATCCTNCGGTTTCTNCTCGGCGCTGCCGATGGNGCGCTGCTA…	FTPVSKKEMLHVKEVFGXXXNRXLXXSLFXTXXXIQVXTXXIAXXLTXYVRXXAXNISXIAFISGMIASVPGVAALLCAPRLGKLGDRIGPEKILIAALIISVLLLIPMSFVQTPLQLGIXRFXLGAADXALLPAVQTLLVYN	MSPCENDTPINWKRNLIVAWLGCFLTGAAFSLVMPFLPLYVEQLGVTGHSALNMWSGIVFSITFLFSAIASPFWGGLADRKGRKLMLLRSALGMGIVMVLMGLAQNIWQFLILRALLGLLGGFVPNANALIATQVPRNKSGWALGTLSTGGVSGALLGPMAGGLLADSYGLRPVFFITASVLILCFFVTLFCIREKFQPVSKKEMLHMREVVTSLKNPKLVLSLFVTTLIIQVATGSIAPILTLYVRELAGNVSNVAFISGMIASVPGVAALLSAPRLGKLGDRIGPEKILITALIFSVLLLIPMSYVQTPLQLGILRFLLGAADGALLPAVQTLLVYNSSNQIAGRIFSYNQSFRDIGNVTGPLMGAAISANYGFRAVFLVTAGVVLFNAVYSWNSLR…	35.05	gnl|BL_ORD_ID|565|hsp_num:0	603
EFF1_Assembly_Contig_186436_1 # 3 # 233 # 1 # ID=1436_1;partial=11;start_type=Edge;rbs_motif=None;rbs_spacer=None;gc_cont=0.554	EFF1_Assembly_Contig_186436_1	3	233	+	Loose	700	85.1	mdtG	66.23	3001329	protein homolog model	n/a	n/a	fosfomycin	antibiotic efflux	major facilitator superfamily (MFS) antibiotic efflux pump	ATCCTGATCGTCGCGCTGATCGTTTCCGTGTTACTGCTAATTCCAATGTCNTTTGTNCANTCGCCCTGGCANCTTGGNNTNNTGCGCTTTNTATTGGGNGCNGCCGACGGNGCTCTGCTCCCGGCGGTACAAACGCTGCTGGTCTATAACTCGACNAATCANATNGCNGGNCGTATTTTCAGTTATAACCAGTCATTTCGNGANATNGGTAACGTAACNGGNCCGTTAATG	ILIVALIVSVLLLIPMXFXXSPWXLXXXRFXLXXADXALLPAVQTLLVYNSXNXXXXRIFSYNQSFXXXGNVXXPLM	MSPCENDTPINWKRNLIVAWLGCFLTGAAFSLVMPFLPLYVEQLGVTGHSALNMWSGIVFSITFLFSAIASPFWGGLADRKGRKLMLLRSALGMGIVMVLMGLAQNIWQFLILRALLGLLGGFVPNANALIATQVPRNKSGWALGTLSTGGVSGALLGPMAGGLLADSYGLRPVFFITASVLILCFFVTLFCIREKFQPVSKKEMLHMREVVTSLKNPKLVLSLFVTTLIIQVATGSIAPILTLYVRELAGNVSNVAFISGMIASVPGVAALLSAPRLGKLGDRIGPEKILITALIFSVLLLIPMSYVQTPLQLGILRFLLGAADGALLPAVQTLLVYNSSNQIAGRIFSYNQSFRDIGNVTGPLMGAAISANYGFRAVFLVTAGVVLFNAVYSWNSLR…	18.87	gnl|BL_ORD_ID|565|hsp_num:0	603
EFF1_Assembly_Contig_62051_1 # 204 # 359 # 1 # ID=2051_1;partial=01;start_type=ATG;rbs_motif=AATAA;rbs_spacer=13bp;gc_cont=0.372	EFF1_Assembly_Contig_62051_1	204	359	+	Loose	700	45.4	Acinetobacter baumannii AbaF	62.07	3004573	protein homolog model	n/a	n/a	fosfomycin	antibiotic efflux	major facilitator superfamily (MFS) antibiotic efflux pump	ATGGAACAAGTACAAGGAACGAGTCTGAAAAATAAAAAGTCTGCACATCGATTAGCGGGTATATCCAGTATGGTGGGTACAACCATAGAATGGTACGACTTTTTTATTTATGGTGCTGCTGCGGCACTAATTTTCAATAAACTATTTTTCCCTAAT	MEQVQGTSLKNKKSAHRLAGISSMVGTTIEWYDFFIYGAAAALIFNKLFFPN	MTTTLKKVVAASMVGSVAEWYEFFLYGTASALVFGELFFQQTGNAIDGILAAFALYAVGFLARPLGGLVFGHYGDKIGRKKLLQISLIIVGITTFLMGCIPTFHQIGYWAPTLLVILRLIQGFAFGGEWGGAVILVSEHSPDDRRGYWASWPQTGVPLGNLVATLVLLLLSKNLSPEQFLDWGWRCAFWFSAVVVLIGLWIRKNVDDAEVFKEAQAKQQLLEKQQLGIIEVLKYHKKSVIAGIGARFAENILYYMVVTFSISYLKLVVHKDTSQILLLMFGAHLIHFFIIPFMGHLSDIFGRKPIYLIGAVLTAFWGFVGFPLMDTGNDWLIMLAIVLGLFIESMTYSPYSALMTELFPTHIRYTALSFCYQVAPIMAGSLAPLIALTLLKEFNSSIPI…	12.12	gnl|BL_ORD_ID|2774|hsp_num:0	3277
EFF1_Assembly_Contig_3078_1 # 1 # 1095 # -1 # ID=3078_1;partial=10;start_type=ATG;rbs_motif=None;rbs_spacer=None;gc_cont=0.561	EFF1_Assembly_Contig_3078_1	1	1095	-	Loose	700	421.8	mdtG	59.78	3001329	protein homolog model	n/a	n/a	fosfomycin	antibiotic efflux	major facilitator superfamily (MFS) antibiotic efflux pump	ATGGAATCCTGGAAGGTTAACCTTATTTCAGTTTGGCTCGGTTGTTTTTTCACCGGGTTGGCTATCAGCCAGATCTTACCGTTTTTGCCGCTTTACGTGGCGCAGTTGGGCGTCACCTCCCATGAATCTCTCTCCATGTGGTCCGGGTTAACCTTCAGCGTCACCTTCCTGGTTTCTGCCATTGTTTCGCCAATGTGGGGCAGCCTGGCCGACCGTAAAGGCCGTAAGCTTATGCTGCTGCGTGCCTCGTTGGGGATGGCGATTGCTATCCTGCTGCAGGCTTTTGCAACCAACGTCTGGCAGCTCTTTTTCCTGCGTGCGGTAATGGGCTTAACCTCCGGCTACATTCCTAATGCGATGGCGCTGGTGGCCTCCCAGGTGCCGCGTGAGCGCAGCGGT…	MESWKVNLISVWLGCFFTGLAISQILPFLPLYVAQLGVTSHESLSMWSGLTFSVTFLVSAIVSPMWGSLADRKGRKLMLLRASLGMAIAILLQAFATNVWQLFFLRAVMGLTSGYIPNAMALVASQVPRERSGWALSTLSTAQITGVIGGPLLGXFLADHVGLRMVFYITAFLLLVSFLVTLFLIKEGPRPQFNKGXKLSGKAVFATLPYPGLVISLFVTTMVIQLCNGSISPILALFIKSMSPDSSNIAFLSGMIAAVPGVSALISAPRLGKLGDRIGTGRILLGTLTFAVVLFFAMSFVTTPFQLGVLRFILGFADGAMLPAVQTLLLKYISERVTGRIFGYNQSFMYLGNVAGPLIGASISA	MSPCENDTPINWKRNLIVAWLGCFLTGAAFSLVMPFLPLYVEQLGVTGHSALNMWSGIVFSITFLFSAIASPFWGGLADRKGRKLMLLRSALGMGIVMVLMGLAQNIWQFLILRALLGLLGGFVPNANALIATQVPRNKSGWALGTLSTGGVSGALLGPMAGGLLADSYGLRPVFFITASVLILCFFVTLFCIREKFQPVSKKEMLHMREVVTSLKNPKLVLSLFVTTLIIQVATGSIAPILTLYVRELAGNVSNVAFISGMIASVPGVAALLSAPRLGKLGDRIGPEKILITALIFSVLLLIPMSYVQTPLQLGILRFLLGAADGALLPAVQTLLVYNSSNQIAGRIFSYNQSFRDIGNVTGPLMGAAISANYGFRAVFLVTAGVVLFNAVYSWNSLR…	89.46	gnl|BL_ORD_ID|565|hsp_num:0	603
EFF1_Assembly_Contig_188970_1 # 2 # 229 # 1 # ID=3970_1;partial=11;start_type=Edge;rbs_motif=None;rbs_spacer=None;gc_cont=0.382	EFF1_Assembly_Contig_188970_1	2	229	+	Loose	700	82	Acinetobacter baumannii AbaF	59.02	3004573	protein homolog model	n/a	n/a	fosfomycin	antibiotic efflux	major facilitator superfamily (MFS) antibiotic efflux pump	TTGATGGGTGTAATGGCTGCGTTTGCAAGCTATGCAGTAGGTTTTATTGGTCGCCTATTAGGTGGCATTGTATTTGGTCATTTTGGAGATAAAGTTGGCCGTAAATCTATGTTGTTACTCACCTTAGTTTTAATAGGTATTCCTACAGTGTTAATTGGTTTATTGCCAACGTATGAATCGATTGGTTATATTGGGCAACACTCTTTTTGGTCATTCTCCGTTTCATAC	MMGVMAAFASYAVGFIGRLLGGIVFGHFGDKVGRKSMLLLTLVLIGIPTVLIGLLPTYESIGYIGQHSFWSFSVSY	MTTTLKKVVAASMVGSVAEWYEFFLYGTASALVFGELFFQQTGNAIDGILAAFALYAVGFLARPLGGLVFGHYGDKIGRKKLLQISLIIVGITTFLMGCIPTFHQIGYWAPTLLVILRLIQGFAFGGEWGGAVILVSEHSPDDRRGYWASWPQTGVPLGNLVATLVLLLLSKNLSPEQFLDWGWRCAFWFSAVVVLIGLWIRKNVDDAEVFKEAQAKQQLLEKQQLGIIEVLKYHKKSVIAGIGARFAENILYYMVVTFSISYLKLVVHKDTSQILLLMFGAHLIHFFIIPFMGHLSDIFGRKPIYLIGAVLTAFWGFVGFPLMDTGNDWLIMLAIVLGLFIESMTYSPYSALMTELFPTHIRYTALSFCYQVAPIMAGSLAPLIALTLLKEFNSSIPI…	17.72	gnl|BL_ORD_ID|2774|hsp_num:0	3277
EFF1_Assembly_Contig_51290_1 # 12 # 560 # 1 # ID=1290_1;partial=01;start_type=ATG;rbs_motif=GGA/GAG/AGG;rbs_spacer=5-10bp;gc_cont=0.534	EFF1_Assembly_Contig_51290_1	12	560	+	Loose	700	217.6	mdtG	57.46	3001329	protein homolog model	n/a	n/a	fosfomycin	antibiotic efflux	major facilitator superfamily (MFS) antibiotic efflux pump	ATGGAATCCTGGAGAGTTAACCTTATTTCCGTTTGGTTCGGGTGCTTTTTTACCGGACTGGCGATTAGCCAAATCTTGCCTTTTTTACCACTCTATATCTCCCAACTGGGCGTGACCTCGCATGAAGCGCTCTCAATGTGGTCCGGATTAACATTCAGCGTCACCTTCCTGATTTCAGCTATTGTCTCTCCAATGTGGGGCAGTTTAGACGACCGCAAAGGACGCAAGCTAATGCTGCTGCGGGCCTCACTGGGTATGGCCATTGCGATTTTGCTACAGGCATTTGCTACTAACGTCTGGCAGCTTTTTCTGCTGCGCGGGGTGATGGGGTTAACCTCCGGTTATATTCCTAATGCGATGGCGCTGGTCGCNTCACAGGTNCCGCGTGANCGCAGCGGT…	MESWRVNLISVWFGCFFTGLAISQILPFLPLYISQLGVTSHEALSMWSGLTFSVTFLISAIVSPMWGSLDDRKGRKLMLLRASLGMAIAILLQAFATNVWQLFLLRGVMGLTSGYIPNAMALVXSQXPRXRSGWALSTXSTAQXXXXIGGPLLGGFLADHVGLRMVFYITAFLLLVSFLITLF	MSPCENDTPINWKRNLIVAWLGCFLTGAAFSLVMPFLPLYVEQLGVTGHSALNMWSGIVFSITFLFSAIASPFWGGLADRKGRKLMLLRSALGMGIVMVLMGLAQNIWQFLILRALLGLLGGFVPNANALIATQVPRNKSGWALGTLSTGGVSGALLGPMAGGLLADSYGLRPVFFITASVLILCFFVTLFCIREKFQPVSKKEMLHMREVVTSLKNPKLVLSLFVTTLIIQVATGSIAPILTLYVRELAGNVSNVAFISGMIASVPGVAALLSAPRLGKLGDRIGPEKILITALIFSVLLLIPMSYVQTPLQLGILRFLLGAADGALLPAVQTLLVYNSSNQIAGRIFSYNQSFRDIGNVTGPLMGAAISANYGFRAVFLVTAGVVLFNAVYSWNSLR…	44.85	gnl|BL_ORD_ID|565|hsp_num:0	603
EFF1_Assembly_Contig_39718_1 # 3 # 554 # -1 # ID=4718_1;partial=10;start_type=ATG;rbs_motif=None;rbs_spacer=None;gc_cont=0.621	EFF1_Assembly_Contig_39718_1	3	554	-	Loose	700	199.5	mdtG	56.35	3001329	protein homolog model	n/a	n/a	fosfomycin	antibiotic efflux	major facilitator superfamily (MFS) antibiotic efflux pump	ATGGAATCCTGGAAAGTAAACCTCATCTCCGTCTGGTTTGGCTGCTTTTTTACCGGCCTTGCGATCAGCCAGATTTTGCCGTTCCTGCCGCTGTATGTCTCGCAGCTTGGCGTCTCGTCGCACGAGGCGCTGTCGATGTGGTCCGGNCTGACGTTCAGCNTCACNTTNCTGGTNTCNGCGATTGTNTCNCCCATGTGGGGCAGCCTGGCNGATCGAAAAGGCAGAAAACTGATGCTGCTGCGCGCCTCGCTCGGGATGGCNATAGCCATTCTGCTGCAGGCCTTCGCCACCAACGTCTGGCAGCTGTTCTTNNTGCGGGCGGTGATGGGGCTGACGTCCGGGTATATTCCNAACGCCATGGCGCTGGTNGCCTCNCAGGTGCCNCGCGAGCGNAGCGGC…	MESWKVNLISVWFGCFFTGLAISQILPFLPLYVSQLGVSSHEALSMWSXLTFSXXXLXXAIXXPMWGSLXDRKGRKLMLLRASLGMXIAILLQAFATNVWQLFXXRAVMGLTSGYIXNAMALXAXQVXREXSGWALSXXXTAQISGVIGGPLLGGFLADRVGLRMVFFITAILLTISFLVTLFL	MSPCENDTPINWKRNLIVAWLGCFLTGAAFSLVMPFLPLYVEQLGVTGHSALNMWSGIVFSITFLFSAIASPFWGGLADRKGRKLMLLRSALGMGIVMVLMGLAQNIWQFLILRALLGLLGGFVPNANALIATQVPRNKSGWALGTLSTGGVSGALLGPMAGGLLADSYGLRPVFFITASVLILCFFVTLFCIREKFQPVSKKEMLHMREVVTSLKNPKLVLSLFVTTLIIQVATGSIAPILTLYVRELAGNVSNVAFISGMIASVPGVAALLSAPRLGKLGDRIGPEKILITALIFSVLLLIPMSYVQTPLQLGILRFLLGAADGALLPAVQTLLVYNSSNQIAGRIFSYNQSFRDIGNVTGPLMGAAISANYGFRAVFLVTAGVVLFNAVYSWNSLR…	45.1	gnl|BL_ORD_ID|565|hsp_num:0	603
EFF1_Assembly_Contig_122933_2 # 217 # 357 # -1 # ID=2933_2;partial=01;start_type=Edge;rbs_motif=None;rbs_spacer=None;gc_cont=0.504	EFF1_Assembly_Contig_122933_2	217	357	-	Loose	700	51.2	Acinetobacter baumannii AbaF	54.29	3004573	protein homolog model	n/a	n/a	fosfomycin	antibiotic efflux	major facilitator superfamily (MFS) antibiotic efflux pump	CCAGAGTGGCTGCGTCAGGTACAGACATTCGGTATTTTTGCCGCTGGCTATCTTGCTCGCCCTCTGGGCGGGATTGTGATGGCTCACTTTGGCGATTTGGTTGGGCGTAAGAAAATGTTTACCCTCAGCATATTNANCTGA	PEWLRQVQTFGIFAAGYLARPLGGIVMAHFGDLVGRKKMFTLSIXX	MTTTLKKVVAASMVGSVAEWYEFFLYGTASALVFGELFFQQTGNAIDGILAAFALYAVGFLARPLGGLVFGHYGDKIGRKKLLQISLIIVGITTFLMGCIPTFHQIGYWAPTLLVILRLIQGFAFGGEWGGAVILVSEHSPDDRRGYWASWPQTGVPLGNLVATLVLLLLSKNLSPEQFLDWGWRCAFWFSAVVVLIGLWIRKNVDDAEVFKEAQAKQQLLEKQQLGIIEVLKYHKKSVIAGIGARFAENILYYMVVTFSISYLKLVVHKDTSQILLLMFGAHLIHFFIIPFMGHLSDIFGRKPIYLIGAVLTAFWGFVGFPLMDTGNDWLIMLAIVLGLFIESMTYSPYSALMTELFPTHIRYTALSFCYQVAPIMAGSLAPLIALTLLKEFNSSIPI…	10.72	gnl|BL_ORD_ID|2774|hsp_num:0	3277
EFF1_Assembly_Contig_199776_1 # 2 # 160 # -1 # ID=4776_1;partial=10;start_type=ATG;rbs_motif=AAA;rbs_spacer=8bp;gc_cont=0.553	EFF1_Assembly_Contig_199776_1	2	160	-	Loose	700	57.8	mdtG	53.19	3001329	protein homolog model	n/a	n/a	fosfomycin	antibiotic efflux	major facilitator superfamily (MFS) antibiotic efflux pump	ATGCGCGTAGTNATGGAATCCTGGAAGGTTAATCTNATNTCNGTNTGGNTNGGTTGCTTTTTTACCGGCCTGGCGATNAGNCAAATTNTNCCNTTTTTACCNCTNTACGTNNCNCAGCTCGGCGTCACCTCGCATGAAGCGCTATCGATGTGGTCGGGG	MRVXMESWKVNXXXXWXGCFFTGLAXXQIXXFLXXYXXQLGVTSHEALSMWSG	MSPCENDTPINWKRNLIVAWLGCFLTGAAFSLVMPFLPLYVEQLGVTGHSALNMWSGIVFSITFLFSAIASPFWGGLADRKGRKLMLLRSALGMGIVMVLMGLAQNIWQFLILRALLGLLGGFVPNANALIATQVPRNKSGWALGTLSTGGVSGALLGPMAGGLLADSYGLRPVFFITASVLILCFFVTLFCIREKFQPVSKKEMLHMREVVTSLKNPKLVLSLFVTTLIIQVATGSIAPILTLYVRELAGNVSNVAFISGMIASVPGVAALLSAPRLGKLGDRIGPEKILITALIFSVLLLIPMSYVQTPLQLGILRFLLGAADGALLPAVQTLLVYNSSNQIAGRIFSYNQSFRDIGNVTGPLMGAAISANYGFRAVFLVTAGVVLFNAVYSWNSLR…	12.99	gnl|BL_ORD_ID|565|hsp_num:0	603
EFF1_Assembly_Contig_112365_1 # 268 # 393 # 1 # ID=2365_1;partial=01;start_type=ATG;rbs_motif=AGGAG;rbs_spacer=5-10bp;gc_cont=0.524	EFF1_Assembly_Contig_112365_1	268	393	+	Loose	700	35.8	Acinetobacter baumannii AbaF	51.85	3004573	protein homolog model	n/a	n/a	fosfomycin	antibiotic efflux	major facilitator superfamily (MFS) antibiotic efflux pump	ATGAGCACAGCAACTGCGGGCAAGGTTCACCCAGCCCCGCGCCCGATGTCAAAAGAAGAGCGAAAAGTTATTTTCGCCTCGTCATTGGGCACGGTATTCGAGTGGTACGACTTTTACCTGTATGGT	MSTATAGKVHPAPRPMSKEERKVIFASSLGTVFEWYDFYLYG	MTTTLKKVVAASMVGSVAEWYEFFLYGTASALVFGELFFQQTGNAIDGILAAFALYAVGFLARPLGGLVFGHYGDKIGRKKLLQISLIIVGITTFLMGCIPTFHQIGYWAPTLLVILRLIQGFAFGGEWGGAVILVSEHSPDDRRGYWASWPQTGVPLGNLVATLVLLLLSKNLSPEQFLDWGWRCAFWFSAVVVLIGLWIRKNVDDAEVFKEAQAKQQLLEKQQLGIIEVLKYHKKSVIAGIGARFAENILYYMVVTFSISYLKLVVHKDTSQILLLMFGAHLIHFFIIPFMGHLSDIFGRKPIYLIGAVLTAFWGFVGFPLMDTGNDWLIMLAIVLGLFIESMTYSPYSALMTELFPTHIRYTALSFCYQVAPIMAGSLAPLIALTLLKEFNSSIPI…	9.79	gnl|BL_ORD_ID|2774|hsp_num:0	3277
EFF1_Assembly_Contig_187027_1 # 2 # 232 # -1 # ID=2027_1;partial=11;start_type=Edge;rbs_motif=None;rbs_spacer=None;gc_cont=0.442	EFF1_Assembly_Contig_187027_1	2	232	-	Loose	700	84.3	mdtG	50.68	3001329	protein homolog model	n/a	n/a	fosfomycin	antibiotic efflux	major facilitator superfamily (MFS) antibiotic efflux pump	AGTATAGGAAACATTAATTGGAGAAGGAATTTACTTGTTTTATGGANNGGAGTATTCCTGACTTGTGCAAGTTATACNATGGTNGTTCCTTTTCTTCCTCTCTATTTNCTGCAGGAAATGGGNGTTTCTTCNTCNTCNGTCAATATNTGGGCGGGTACGATTTTTTCTGTAACTTTTTTTGGCTCAGCAATCATGGCTCCCTATTGGGGTGCTATGGCTGACAGGGTGGGG	SIGNINWRRNLLVLWXGVFLTCASYXMXVPFLPLYXLQEMXVSXXXVNXWAGTIFSVTFFGSAIMAPYWGAMADRVG	MSPCENDTPINWKRNLIVAWLGCFLTGAAFSLVMPFLPLYVEQLGVTGHSALNMWSGIVFSITFLFSAIASPFWGGLADRKGRKLMLLRSALGMGIVMVLMGLAQNIWQFLILRALLGLLGGFVPNANALIATQVPRNKSGWALGTLSTGGVSGALLGPMAGGLLADSYGLRPVFFITASVLILCFFVTLFCIREKFQPVSKKEMLHMREVVTSLKNPKLVLSLFVTTLIIQVATGSIAPILTLYVRELAGNVSNVAFISGMIASVPGVAALLSAPRLGKLGDRIGPEKILITALIFSVLLLIPMSYVQTPLQLGILRFLLGAADGALLPAVQTLLVYNSSNQIAGRIFSYNQSFRDIGNVTGPLMGAAISANYGFRAVFLVTAGVVLFNAVYSWNSLR…	18.87	gnl|BL_ORD_ID|565|hsp_num:0	603
EFF1_Assembly_Contig_97860_1 # 2 # 169 # 1 # ID=2860_1;partial=10;start_type=Edge;rbs_motif=None;rbs_spacer=None;gc_cont=0.679	EFF1_Assembly_Contig_97860_1	2	169	+	Loose	600	67.8	vanA	59.18	3000010	protein homolog model	n/a	n/a	glycopeptide antibiotic	antibiotic target alteration	glycopeptide resistance gene cluster; van ligase	TTCGTGACCGCGGACGGCGAGGTCGTCCTGAACGAGGTGAACACGATGCCCGGCTTCACCGACATCTCGATGTACCCGCGCATGTGGGGGGCCACCGGAGTCGCCTACCCGGAGCTCGTCGACCGGCTGGTGGCCGATGCGCTGCGCAAGGGGACCGGACTGCACTAG	FVTADGEVVLNEVNTMPGFTDISMYPRMWGATGVAYPELVDRLVADALRKGTGLH	MNRIKVAILFGGCSEEHDVSVKSAIEIAANINKEKYEPLYIGITKSGVWKMCEKPCAEWENDNCYSAVLSPDKKMHGLLVKKNHEYEINHVDVAFSALHGKSGEDGSIQGLFELSGIPFVGCDIQSSAICMDKSLTYIVAKNAGIATPAFWVINKDDRPVAATFTYPVFVKPARSGSSFGVKKVNSADELDYAIESARQYDSKILIEQAVSGCEVGCAVLGNSAALVVGEVDQIRLQYGIFRIHQEVEPEKGSENAVITVPADLSAEERGRIQETAKKIYKALGCRGLARVDMFLQDNGRIVLNEVNTLPGFTSYSRYPRMMAAAGIALPELIDRLIVLALKG	16.03	gnl|BL_ORD_ID|1872|hsp_num:0	1981
EFF1_Assembly_Contig_200406_1 # 2 # 193 # 1 # ID=406_1;partial=11;start_type=Edge;rbs_motif=None;rbs_spacer=None;gc_cont=0.474	EFF1_Assembly_Contig_200406_1	2	193	+	Loose	650	65.5	vanE	54.24	3002907	protein homolog model	n/a	n/a	glycopeptide antibiotic	antibiotic target alteration	glycopeptide resistance gene cluster; van ligase	CGTGAATATGCGCTGAAAGCGTTTAGTCAGCTGGGTCTGAAAGACCTGTCGCGCATCGATTTCTTCCTGACCGAAGACAACGAAATTCTGTTGAATGAAATCAATACTTTCCCTGGTATGACGCCAATCTCCATGTTCCCGAAACTGCTGGAACACAACGGGCATGTATTTGCGGAATTCCTCGAAGGCACA	REYALKAFSQLGLKDLSRIDFFLTEDNEILLNEINTFPGMTPISMFPKLLEHNGHVFAEFLEGT	MKTVAIIFGGVSSEYEVSLKSAVAIIKNMESIDYNVMKIGITEEGHWYLFEGTTDKIKKDRWFLDESCEEIVVDFAKKSFVLKNSKKIIKPDILFPVLHGGYGENGAMQGVFELLDIPYVGCGIGAAAISMNKIMLHQFAEAIGVKSTPSMIIEKGQDLQKVDAFAKIHGFPLYIKPNEAGSSKGISKVERKSDLYKAIDEASKYDSRILIQKEVKGVEIGCGILGNEQLVVGECDQISLVDGFFDYEEKYNLVTAEILLPAKLSIDKKEDIQMKAKKLYRLLGCKGLARIDFFLTDDGEILLNEINTMPGFTEHSRFPMMMNEIGMDYKEIIENLLVLAVENHEKKLSTID	18.18	gnl|BL_ORD_ID|1519|hsp_num:0	1617
EFF1_Assembly_Contig_442_6 # 4999 # 5331 # 1 # ID=442_6;partial=01;start_type=GTG;rbs_motif=AGGA;rbs_spacer=5-10bp;gc_cont=0.483	EFF1_Assembly_Contig_442_6	4999	5331	+	Loose	650	57	vanO	53.85	3002913	protein homolog model	n/a	n/a	glycopeptide antibiotic	antibiotic target alteration	glycopeptide resistance gene cluster; van ligase	GTGTCAAATGCTTCAAAATTCGGCAAAGTAGCGGTGTTGCTTGGTGGTAAGTCTGCTGAGCGTGAGGTTTCTCTAGATAGTGGTGCAGCTGTACTTGAAGCATTGGTTCGTTCGGGTGTAAATGCAGAAGCTTTTGATCCGCAAGAGCGTAGTGTGACCGAATTGGTCGGTTATGACCGTGCGTTTATTGTGTTACATGGTCGCGGTGGAGAAGACGGTCAAATCCAAGGNGTCTTGGAGTGGCTCAATATCCCGTATACCGGAACAGGCGTACAGGGTTCTGCTATTGGCATGGATAAAGTTAAAACCAAGCAAGTTTGGCAGGGTTCAGAC	MSNASKFGKVAVLLGGKSAEREVSLDSGAAVLEALVRSGVNAEAFDPQERSVTELVGYDRAFIVLHGRGGEDGQIQXVLEWLNIPYTGTGVQGSAIGMDKVKTKQVWQGSD	MSRLKVGVIFGGASEEHPVSIKSAREVARSLDTEKYEPFWIGITTGGEWKLCDGPDADWENRSARPAVLSPDRSVHGLLVMEQGGYETVRLDLVFPVLHGKLGEDGAIQGLLELAGIPYVGCDIQGSAVCMDKALAYIVAKSAGIATPSFWVVAENEKVDADHLRYPVFVKPARSGSSFGVSKVTREDELPNALSAARQYDSKVLIEEAVAGSEIGCAVMGELFGLITGEVDRVDLSHGFFRIHQEDSPETGSENSTFIVPADISDESRRLVQETAKAIYRTLGCKGLARVDMFLTDDGRVVLNEVNTMPGMTSYSRYPRMMAAAGLPISDMIDRLISMTMHGKKR	32.08	gnl|BL_ORD_ID|1654|hsp_num:0	1754
EFF1_Assembly_Contig_115702_2 # 215 # 382 # 1 # ID=702_2;partial=01;start_type=ATG;rbs_motif=AGGAG;rbs_spacer=5-10bp;gc_cont=0.333	EFF1_Assembly_Contig_115702_2	215	382	+	Loose	650	62	vanE	51.85	3002907	protein homolog model	n/a	n/a	glycopeptide antibiotic	antibiotic target alteration	glycopeptide resistance gene cluster; van ligase	ATGAAAAAGAATGTAGTAGTGATCTTTGGAGGAGATTCCTCTGAACATGATGTTTCATGTTTGTCAGCAACAACAGTCATCAAGAACATGGACACTGAAAAATATAATGTGATCTTAGTTGGTATCACAAAAGAAGGAAGATGGTTATTAGTAGATAGTGTTAAAGAT	MKKNVVVIFGGDSSEHDVSCLSATTVIKNMDTEKYNVILVGITKEGRWLLVDSVKD	MKTVAIIFGGVSSEYEVSLKSAVAIIKNMESIDYNVMKIGITEEGHWYLFEGTTDKIKKDRWFLDESCEEIVVDFAKKSFVLKNSKKIIKPDILFPVLHGGYGENGAMQGVFELLDIPYVGCGIGAAAISMNKIMLHQFAEAIGVKSTPSMIIEKGQDLQKVDAFAKIHGFPLYIKPNEAGSSKGISKVERKSDLYKAIDEASKYDSRILIQKEVKGVEIGCGILGNEQLVVGECDQISLVDGFFDYEEKYNLVTAEILLPAKLSIDKKEDIQMKAKKLYRLLGCKGLARIDFFLTDDGEILLNEINTMPGFTEHSRFPMMMNEIGMDYKEIIENLLVLAVENHEKKLSTID	15.91	gnl|BL_ORD_ID|1519|hsp_num:0	1617
EFF1_Assembly_Contig_41408_1 # 1 # 408 # -1 # ID=1408_1;partial=10;start_type=ATG;rbs_motif=GGAG/GAGG;rbs_spacer=5-10bp;gc_cont=0.686	EFF1_Assembly_Contig_41408_1	1	408	-	Loose	600	63.2	vanA	50	3000010	protein homolog model	n/a	n/a	glycopeptide antibiotic	antibiotic target alteration	glycopeptide resistance gene cluster; van ligase	ATGAACACAGGAAAGAACATGGACGTGAAGGCACTCGGCAAAGTGGCCGTGCTCATGGGNGGGCGCTCTGCCGAGCGCGAGGTCTCGNNGATGTCGGGCNCNGGCGTGCTGGNCGCGCTGCGGTCGCGCGGNGTCGATGCCCACGCTTTCGACCCCGCCCAGCAGGACTTGGGCGAGCTGCGCCGCCAGGGCTTTGCCCGCTGCTTTATCGCGCTGCATGGCCGCCANGGCGAAGACGGCACGGTGCAGGGCGCNCTCGAGTTGCTGGGCATTCCCTACACCGGCTCCGGTGTCATGGCCTCCGCCATTTCCATGGACAAGGTCATGACCAAGCGCATCTGGCGCTTCGAGGGCCTGTCCACCCCCGCCTGGCAGCAGGTCACCAGCGCCGCGCAAACC…	MNTGKNMDVKALGKVAVLMXGRSAEREVSXMSGXGVLXALRSRXVDAHAFDPAQQDLGELRRQGFARCFIALHGRXGEDGTVQGXLELLGIPYTGSGVMASAISMDKVMTKRIWRFEGLSTPAWQQVTSAAQTHAA	MNRIKVAILFGGCSEEHDVSVKSAIEIAANINKEKYEPLYIGITKSGVWKMCEKPCAEWENDNCYSAVLSPDKKMHGLLVKKNHEYEINHVDVAFSALHGKSGEDGSIQGLFELSGIPFVGCDIQSSAICMDKSLTYIVAKNAGIATPAFWVINKDDRPVAATFTYPVFVKPARSGSSFGVKKVNSADELDYAIESARQYDSKILIEQAVSGCEVGCAVLGNSAALVVGEVDQIRLQYGIFRIHQEVEPEKGSENAVITVPADLSAEERGRIQETAKKIYKALGCRGLARVDMFLQDNGRIVLNEVNTLPGFTSYSRYPRMMAAAGIALPELIDRLIVLALKG	39.65	gnl|BL_ORD_ID|1872|hsp_num:0	1981
EFF1_Assembly_Contig_195586_1 # 1 # 210 # 1 # ID=586_1;partial=11;start_type=Edge;rbs_motif=None;rbs_spacer=None;gc_cont=0.619	EFF1_Assembly_Contig_195586_1	1	210	+	Loose	300	47.8	vanI	50	3003723	protein homolog model	n/a	n/a	glycopeptide antibiotic	antibiotic target alteration	glycopeptide resistance gene cluster; van ligase	GTTTCAATCATGTCTGGCAGTGGCGTGCTGCAGGCGCTGCGCGCACGCGGCGTGGATGCGCATGCCTTTGATCNTGCCTACACCGGACTCAATACGCTCAAGCAAGAAGGCTATGGCCGCTGCTTTATCGCGCTGCACGGTCGCCACGGTGAAGACGGCACGGTGCAAGGCGCGCTCGAACTGATGGGCATTCCCTATACCGGCTCTGGC	VSIMSGSGVLQALRARGVDAHAFDXAYTGLNTLKQEGYGRCFIALHGRHGEDGTVQGALELMGIPYTGSG	MTKLKIAIIFGGCSEEHPVSVKSAGEVAKNLDPEKYEPFYIGITKDGVWQLCHYPEVNWEKGSCRPAILSPDRSVQGLLVLEQGQYQRIPLDLVFPVLHGKFGEDGAMQGLLELSGIPYVGCDIPSSALCMDKSLAYIVAGKAGIATPKFRTVTVKETIDAERLTYPVYVKPARSGSSFGVTKVCRQEELLNAVEIASQYDSKVLIEETVIGTEIGCAIFGNDLDLIAGEVDQIRLSHGFFRIHQENEPEKGSENSTLIVPAGISAEARSRVQETAKAIYRALGCRGLARVDMFLKEDGTVILNEVNTLPGMTSYSRFPRMMAAAGLPFAEVIDRLVSLALKGKTGTN	20.11	gnl|BL_ORD_ID|2092|hsp_num:0	2241
EFF1_Assembly_Contig_58174_1 # 3 # 215 # 1 # ID=3174_1;partial=10;start_type=Edge;rbs_motif=None;rbs_spacer=None;gc_cont=0.704	EFF1_Assembly_Contig_58174_1	3	215	+	Loose	700	78.6	vanKI	54.41	3003727	protein homolog model	n/a	n/a	glycopeptide antibiotic	antibiotic target alteration	glycopeptide resistance gene cluster; vanK	GCGATGATCCGCGACGCGATCGCGGCCGGCGCCGACGTCTACGACCTGCGCGGCATCACCGACACCCTGGCCGCCGACGACCCGCACCTGGGCCTGATCCAGTTCAAGGTCGGCACCGGCGGCGAGGCCGTCGAGTACGTCGGGGAGTGGGACCTGCCGCTCAACAAGCCGCTCTACCGCGCCTTCGCGCTCTACATGAGCCGCCGGTCATGA	AMIRDAIAAGADVYDLRGITDTLAADDPHLGLIQFKVGTGGEAVEYVGEWDLPLNKPLYRAFALYMSRRS	MLNVDKISEETYYAFISQADLGNFMQYPSWAKVKTEWTSDLLGWFTPDNKLAGCGLILYRKMPCLNRYLAYCPRGPLIDWQSPNLREWFEPLVAYLRSKQVFSIKIDPPVVQAKWSAPTIKTFLGQAREQGSKGKVLRDLPPDEDYTTVQQVQQQLRQMGWRKQRGDTGFAATQPQYVYRLPLEGRSLEEVFAGFHTNWRRNVKKAERLGVKVRVGTEQDLPAFYELLKVTSERDHFKVRSFSYFSNLYRSLKAEAADRIALYLAEDEEELLAATLAVHSNAHSWYLYGASSNVKREKAPNHAIQWRMIQDAYQLKAYTYDFRGISPTLDESDPLFGLLRFKLGFGGEACEMISAWDYPLQPLLYRAFQLYLKRR	18.67	gnl|BL_ORD_ID|2093|hsp_num:0	2245
EFF1_Assembly_Contig_113949_1 # 3 # 389 # 1 # ID=3949_1;partial=11;start_type=Edge;rbs_motif=None;rbs_spacer=None;gc_cont=0.411	EFF1_Assembly_Contig_113949_1	3	389	+	Loose	400	162.5	vanRA	62.79	3002919	protein homolog model	n/a	n/a	glycopeptide antibiotic	antibiotic target alteration	glycopeptide resistance gene cluster; vanR	ATCATAATGCTAACGGCTAAAATTGAGGAAACGGATAAAATAACGGGGCTGACATTGGGAGCGGACGATTATGTGACAAAACCCTTTCGCCNACTTGAANTAGTTGCCAGAGTGAAAGCGCAGTTAAGACGTTACAAGAAATATTCACCCGGTATCATCACAGAGAAAATTCCATCGGAACTTTCCTATAACAATTTGTGCCTGAATGTGCAGACCCATGAATGTCTGTTAGACGGTGAGACTGTTTCTCTGACACCGACAGAGTTTTCTATCCTTCAGGTTCTTTTGGAAAGCACTGGGAATGTTGTAAGTATTGAGGAACTGTTTCATGCAGTTTGGAAAGATGAATACTATTCTAAAAACAGCAGCACAATTACTGTGCATATC	IIMLTAKIEETDKITGLTLGADDYVTKPFRXLEXVARVKAQLRRYKKYSPGIITEKIPSELSYNNLCLNVQTHECLLDGETVSLTPTEFSILQVLLESTGNVVSIEELFHAVWKDEYYSKNSSTITVHI	MSDKILIVDDEHEIADLVELYLKNENYTVFKYYTAKEALECIDKSEIDLAILDIMLPGTSGLTICQKIRDKHTYPIIMLTGKDTEVDKITGLTIGADDYITKPFRPLELIARVKAQLRRYKKFSGVKEQNENVIVHSGLVINVNTHECYLNEKQLSLTPTEFSILRILCENKGNVVSSELLFHEIWGDEYFSKSNNTITVHIRHLREKMNDTIDNPKYIKTVWGVGYKIEK	55.84	gnl|BL_ORD_ID|681|hsp_num:0	722
EFF1_Assembly_Contig_99444_1 # 2 # 241 # -1 # ID=4444_1;partial=11;start_type=Edge;rbs_motif=None;rbs_spacer=None;gc_cont=0.629	EFF1_Assembly_Contig_99444_1	2	241	-	Loose	400	75.5	vanRI	57.53	3003728	protein homolog model	n/a	n/a	glycopeptide antibiotic	antibiotic target alteration	glycopeptide resistance gene cluster; vanR	GTGCCGGTCATCATGCTGACGGCCAAGGGCGCAGAACAGGACAAGATCGATGGCCTGGAAGCCGGCGCCGACGACTACATTACCAAACCGTTCTCACCCAAGGAGCTGATGGCGCGGATCAAGGCGGTGCTGCGCCGCCGCGCACCCCAACTGACCGACGACATGATCGCCGTTGACGGGCTCACGCTGGATCCTGTCTCTCACCGCCTTTCCGGCAGAGGACAGACACTGCCCATCGGT	MPVIMLTAKGAEQDKIDGLEAGADDYITKPFSPKELMARIKAVLRRRAPQLTDDMIAVDGLTLDPVSHRLSGRGQTLPIG	MAANILIVDDEQAIADLVEVYLKNENYNLFKFYNGKDALDCIEKEKLDLAILDVMLPDVDGFSICRQIREKHNFPVIMLTAKEEEIDKITGLTLGADDYITKPFRPLELIARVKAQLRRFTKYNSAEPNQEEHVIAFSGLVLDMDTHECTLNEKKLSLTPTEFSILWVLCSNRGRVVSSEELFSEVWGDKYFTNSNNTVMVHIRHLREKMQDSAEHPKYIKTVWGVGYKIEK	34.48	gnl|BL_ORD_ID|2094|hsp_num:0	2246
EFF1_Assembly_Contig_81328_2 # 216 # 386 # -1 # ID=1328_2;partial=01;start_type=Edge;rbs_motif=None;rbs_spacer=None;gc_cont=0.620	EFF1_Assembly_Contig_81328_2	216	386	-	Loose	400	49.7	vanRC	54.55	3002922	protein homolog model	n/a	n/a	glycopeptide antibiotic	antibiotic target alteration	glycopeptide resistance gene cluster; vanR	AGCAACCCCGACATCGCCGGCACAAGCCTCCTCATGCTCTCGGCCAAGGGGCGCGACACCGATTTGGCCAAGGGCATGGCGCTGGGAGCCGACGGCTACATGACCAAGCCCTTTGCCACGCGCGAGCTGGTGGCACGCGTGGCAGAAATGCTTGCCAAGAAAAATTCATGA	SNPDIAGTSLLMLSAKGRDTDLAKGMALGADGYMTKPFATRELVARVAEMLAKKNS	MSEKIVVVDDEKEIADLVTTFLQNEGFSVQPFYDGTSAIAYIEKEAIDLAVLDVMLPDIDGFQLLQQIRKTHFFPVLMLTAKGEDLDKITGLSLGADDYVTKPFNPLEVVARVKTQLRRYQRYNHSTASPTVEEYEKDGLILKINSHQCILYGKEVFLTPIEFKILLYLFEHQGSVVSSETLFEAVWKEKYLDNNNTVMAHIARLREKLHEEPRKPKLIKTVWGVGYIIEK	24.24	gnl|BL_ORD_ID|1456|hsp_num:0	1547
EFF1_Assembly_Contig_171771_1 # 3 # 122 # -1 # ID=1771_1;partial=10;start_type=ATG;rbs_motif=GGA/GAG/AGG;rbs_spacer=5-10bp;gc_cont=0.608	EFF1_Assembly_Contig_171771_1	3	122	-	Loose	400	35.4	vanRM	54.05	3002928	protein homolog model	n/a	n/a	glycopeptide antibiotic	antibiotic target alteration	glycopeptide resistance gene cluster; vanR	ATGATTCGCATCCTGCTTGCTGAAGATGAGGAAGCGATGCGCGTCTATCTCGCGCGCGCGTTGGAGAATGCCGGCTACGAAGTCGTCGCGGTCAGCCGTGGCACCGAAGCCCTGCCCTAT	MIRILLAEDEEAMRVYLARALENAGYEVVAVSRGTEALPY	MRRISILIAEDEEEIADLLAIHLEKEGYDVIKVHDGQEALHVIQAQSIDLIILDIMMPKMDGYEVTRQVRAQYNMPIIFLSAKTSDFDKVHGLVIGGDDYITKPFTPIELVARVNAQLRRSMKLNHPQADDKKSILEFGEIVISPDQRTVFLYGENIGLTPKEFDILYLLASHPKKVYSVENIFQQVWNDAYFGGGNTVMVHIRTLRKKLGEDKRKNKLIKTVWGVGYTFNG	17.24	gnl|BL_ORD_ID|710|hsp_num:0	752
EFF1_Assembly_Contig_67965_1 # 3 # 131 # 1 # ID=2965_1;partial=10;start_type=Edge;rbs_motif=None;rbs_spacer=None;gc_cont=0.279	EFF1_Assembly_Contig_67965_1	3	131	+	Loose	400	46.6	vanRC	53.85	3002922	protein homolog model	n/a	n/a	glycopeptide antibiotic	antibiotic target alteration	glycopeptide resistance gene cluster; vanR	ATTATAGTTTCAGCTTTAGGTAAAGAAGATCTAACTGTAATTGAAGGATTCAAATTAGGTGTTGATGATTTTATAGCAAAACCATTTAATCCAATCGAATTAGTACTGAGAGTTAAACGTTTTGTATAA	IIVSALGKEDLTVIEGFKLGVDDFIAKPFNPIELVLRVKRFV	MSEKIVVVDDEKEIADLVTTFLQNEGFSVQPFYDGTSAIAYIEKEAIDLAVLDVMLPDIDGFQLLQQIRKTHFFPVLMLTAKGEDLDKITGLSLGADDYVTKPFNPLEVVARVKTQLRRYQRYNHSTASPTVEEYEKDGLILKINSHQCILYGKEVFLTPIEFKILLYLFEHQGSVVSSETLFEAVWKEKYLDNNNTVMAHIARLREKLHEEPRKPKLIKTVWGVGYIIEK	18.18	gnl|BL_ORD_ID|1456|hsp_num:0	1547
EFF1_Assembly_Contig_74840_2 # 320 # 436 # -1 # ID=4840_2;partial=01;start_type=Edge;rbs_motif=None;rbs_spacer=None;gc_cont=0.650	EFF1_Assembly_Contig_74840_2	320	436	-	Loose	400	35.4	vanRF	53.33	3002925	protein homolog model	n/a	n/a	glycopeptide antibiotic	antibiotic target alteration	glycopeptide resistance gene cluster; vanR	CTGGACGTGCAAGTCTCGCGCCTGCGCAAGCTGGTGGAAGTGGACGCTGCAGCGCCCCGCTACATCCAGACCGTGTGGGGCGTGGGCTACGTGTTTGTACCGGACGGAACGAGCTGA	LDVQVSRLRKLVEVDAAAPRYIQTVWGVGYVFVPDGTS	MKNITILIADDDAEIADLVAIHLEKEGYRVIKVSDGQETIDVIQNQPIDLLILDIMMPKMDGFEVTRRIREKHNMPIIFLSAKTSDFDKVQGLVIGADDYMTKPFIPIELVARVNAQLRRFMKLNQPKTKQNSNLEFGGLTISPEQRTVTLYGKNIELTPKEFEILFLLASNPNKVYRAEDIFQKVWGDAYYEGGNTVMVHIRTLRKKLEEDKRKNKLIQTVWGVGYKFNG	16.45	gnl|BL_ORD_ID|224|hsp_num:0	240
EFF1_Assembly_Contig_167812_1 # 1 # 267 # -1 # ID=2812_1;partial=11;start_type=Edge;rbs_motif=None;rbs_spacer=None;gc_cont=0.416	EFF1_Assembly_Contig_167812_1	1	267	-	Loose	400	81.6	vanRI	51.81	3003728	protein homolog model	n/a	n/a	glycopeptide antibiotic	antibiotic target alteration	glycopeptide resistance gene cluster; vanR	TTGATGGCTACTAACGGTCAAGAAGGCGTGGATATGGCTATGAAAGAGTTGCCGGATTTGATAATTTGTGATGTCATGATGCCGATAAAAGACGGATTTGAATGTTGCCGTGAAGTAAAAGAATGNCCGGAAACTTGTAGTATCCCTTTTATTATGCTGACAGCGAAGGTAGAGGATGACGATATTATCCATGGTTTGGAGTTGGGAGCAGATGATTATGTGTTGAAACCTTTCACACCCGGTATTCTGAAAGCGAAAGTTGGTAAT	MMATNGQEGVDMAMKELPDLIICDVMMPIKDGFECCREVKEXPETCSIPFIMLTAKVEDDDIIHGLELGADDYVLKPFTPGILKAKVGN	MAANILIVDDEQAIADLVEVYLKNENYNLFKFYNGKDALDCIEKEKLDLAILDVMLPDVDGFSICRQIREKHNFPVIMLTAKEEEIDKITGLTLGADDYITKPFRPLELIARVKAQLRRFTKYNSAEPNQEEHVIAFSGLVLDMDTHECTLNEKKLSLTPTEFSILWVLCSNRGRVVSSEELFSEVWGDKYFTNSNNTVMVHIRHLREKMQDSAEHPKYIKTVWGVGYKIEK	38.36	gnl|BL_ORD_ID|2094|hsp_num:0	2246
EFF1_Assembly_Contig_86994_2 # 232 # 348 # -1 # ID=1994_2;partial=01;start_type=Edge;rbs_motif=None;rbs_spacer=None;gc_cont=0.564	EFF1_Assembly_Contig_86994_2	232	348	-	Loose	400	35.8	vanRB	51.72	3002921	protein homolog model	n/a	n/a	glycopeptide antibiotic	antibiotic target alteration	glycopeptide resistance gene cluster; vanR	GCGGTAGACAGCAATGCGGTAGAGGTGCATATCCACCATTTGCGGCGCAAGCTGGGCAGCCATTGCATTCAAACCATGCGGGGGGTCGGTTACTTCATTCCCCGGGACGATGCGTGA	AVDSNAVEVHIHHLRRKLGSHCIQTMRGVGYFIPRDDA	MSIRILLVEDDDHICNTVRAFLAEARYEVDACTDGNEAHTKFYENTYQLVILDIMLPGMNGHELLREFRAQNDTPILMMTALSDDENQIRAFDAEADDYVTKPFKMRILLKRVEALLRRSGALAKEFRVGRLTLLPEDFRVLCDGTELPLTRKEFEILLLLVQNKGRTLTHEIILSRIWGYDFDGDGSTVHTHIKNLRAKLPENIIKTIRGVGYRLEESL	17.27	gnl|BL_ORD_ID|127|hsp_num:0	141
EFF1_Assembly_Contig_125805_1 # 2 # 349 # 1 # ID=805_1;partial=11;start_type=Edge;rbs_motif=None;rbs_spacer=None;gc_cont=0.678	EFF1_Assembly_Contig_125805_1	2	349	+	Loose	400	119.4	vanRI	50.43	3003728	protein homolog model	n/a	n/a	glycopeptide antibiotic	antibiotic target alteration	glycopeptide resistance gene cluster; vanR	CGCATCCTGCTGCTGGAAGACGAACAGGCCATTGCCGACACCCTGCTGTTCGCGCTGCGGCGCGAGGGCTTCGAGGTGCAGCACTGGCAACTGGCCCGCGAGGCCCTGGCGGCCTTTGCNGCGCAGCCGCCTGACCTGGCCATCCTCGACGTGGGCGTGCCCGATGGCAACGGTTTTGACGTGTGCCGCGCCATCCGCAAAACCAGCGAGCTGCCCATCGTCTTCCTCACGGCGCGGAGCGAAGAGATCGACCGCATTCTGGGTCTGGAGCTGGGGGCCGACGACTACGTGAGCAAGCCGTTTTCTCCGCGCGAGGTGTGTGCGCGGGTCAAGGCCATCCTGCGCCGC	RILLLEDEQAIADTLLFALRREGFEVQHWQLAREALAAFXAQPPDLAILDVGVPDGNGFDVCRAIRKTSELPIVFLTARSEEIDRILGLELGADDYVSKPFSPREVCARVKAILRR	MAANILIVDDEQAIADLVEVYLKNENYNLFKFYNGKDALDCIEKEKLDLAILDVMLPDVDGFSICRQIREKHNFPVIMLTAKEEEIDKITGLTLGADDYITKPFRPLELIARVKAQLRRFTKYNSAEPNQEEHVIAFSGLVLDMDTHECTLNEKKLSLTPTEFSILWVLCSNRGRVVSSEELFSEVWGDKYFTNSNNTVMVHIRHLREKMQDSAEHPKYIKTVWGVGYKIEK	50	gnl|BL_ORD_ID|2094|hsp_num:0	2246
EFF1_Assembly_Contig_10216_3 # 1001 # 1180 # -1 # ID=216_3;partial=01;start_type=Edge;rbs_motif=None;rbs_spacer=None;gc_cont=0.339	EFF1_Assembly_Contig_10216_3	1001	1180	-	Loose	400	47	vanRF	50	3002925	protein homolog model	n/a	n/a	glycopeptide antibiotic	antibiotic target alteration	glycopeptide resistance gene cluster; vanR	ACTTGCGCATTAATCAAAAATTCTCAGAATTATCAAAATATTCCAGTCATCATGCTATCGAGTAAAGATGGTTTGTTTGATCAGGCAAAAGGTCGTGTTGTGGGGTCGGATGAATATTTAACCAAACCCTTTAGTAAAGATGAATTATTAAACGCAATTCGAAATCACGTAACAGCATAA	TCALIKNSQNYQNIPVIMLSSKDGLFDQAKGRVVGSDEYLTKPFSKDELLNAIRNHVTA	MKNITILIADDDAEIADLVAIHLEKEGYRVIKVSDGQETIDVIQNQPIDLLILDIMMPKMDGFEVTRRIREKHNMPIIFLSAKTSDFDKVQGLVIGADDYMTKPFIPIELVARVNAQLRRFMKLNQPKTKQNSNLEFGGLTISPEQRTVTLYGKNIELTPKEFEILFLLASNPNKVYRAEDIFQKVWGDAYYEGGNTVMVHIRTLRKKLEEDKRKNKLIQTVWGVGYKFNG	25.54	gnl|BL_ORD_ID|224|hsp_num:0	240
EFF1_Assembly_Contig_156095_1 # 3 # 284 # 1 # ID=1095_1;partial=11;start_type=Edge;rbs_motif=None;rbs_spacer=None;gc_cont=0.447	EFF1_Assembly_Contig_156095_1	3	284	+	Loose	400	46.2	vanRO	50	3002930	protein homolog model	n/a	n/a	glycopeptide antibiotic	antibiotic target alteration	glycopeptide resistance gene cluster; vanR	CATATTCCTATCATTCTTCTTACGGCGAAGGATTCTTTCGAAGCCAAGGAGAAGGGCTATGATTCGGGTGCCGATTCGTATATCACCAAACCTTTCACGCATTTGCTCTTGCGTAGCCGAATCCTTAACCTCTTGCAGCAGCGTCGGCGTGACAAGATGCTGATACAGGAATCGAAGGAAACCAATTTGGCACGGAAGAAAGANCAGTTGAGGGAATCGCTCAATAAGGTAGATCAGGAATTCTTTGACAAGTTGAATAAGCTGATAGAAGAGAATATCAGT	HIPIILLTAKDSFEAKEKGYDSGADSYITKPFTHLLLRSRILNLLQQRRRDKMLIQESKETNLARKKXQLRESLNKVDQEFFDKLNKLIEENIS	MASMRVLVVEDERFMAEAIRDGLRLEAIAADIAGDGDTALDLLGVNAYDIAVLDRDIPGPSGDEIAQRIVASGGGIPILMLTAADRMDDKASGFELGADDYLTKPFELQELVLRLRALDRRRAHSRPPVREIAGLQLDPFRREVYRDGRYVALTRKQFAVLEVLVAAEGGVISAEELLERAWDENADPFTNAVRITVSTLRKRLGEPWLIATVPGVGYRIDTEPDARGGGDGG	40.34	gnl|BL_ORD_ID|1594|hsp_num:0	1689
EFF1_Assembly_Contig_134654_1 # 16 # 327 # -1 # ID=4654_1;partial=01;start_type=Edge;rbs_motif=None;rbs_spacer=None;gc_cont=0.721	EFF1_Assembly_Contig_134654_1	16	327	-	Loose	600	52	vanHD	62.22	3002944	protein homolog model	n/a	n/a	glycopeptide antibiotic	antibiotic target alteration	vanH; glycopeptide resistance gene cluster	GCAGCGGAGCTGGCCGCCATGAAGCCCGGCGCCCTGCTCATCAACACCGCCCGCGGCGGCCTGGTGGATGAGGCAGCCCTGGCCGAGGCCCTGCGCCAAAGACAGATCGGCGGCGCCGGCTTCGACGTGCTGACCGAGGAGCCACCNCGGGACAANCCNCTNCTNGCNCCCGANNTNCTGGNNGCGGGCAANTTCATCCTNACCCCCCACGTGGCNTGGTCCAGCCGGGAGGCCATGCAGGCCNTGGCGGACCAGTTGATCGGCAACATCGAAGCCTTTGCCGCCGGGGAGGCGCGCAACCGGGTGGCGTGA	AAELAAMKPGALLINTARGGLVDEAALAEALRQRQIGGAGFDVLTEEPXRDXXXXXPXXLXAGXFIXTPHVXWSSREAMQAXADQLIGNIEAFAAGEARNRVA	MQEKIDITVFGCERDEAAVFRKLSSEYGVTVSLIEDVVSEHNAKLADGCQCVSVSHKAELSEQLLLALKHAGVKYISTRSIGFNHIDIQAAGQLGMAVGTVAYSPGSVADYTVMLMLMLLRGTKSVLRGTQKQNYCLNDCRGKELQDLTVGVLGTGRIGQAVMERLEGIGCKVLAYDRTHKAGANYVSFCELLKSSDIVTLHVPLAEDTRHMIGREQLEMMKREALLINTARGALVDTAALVAALKEQKIGGAALDVLEGEEGIFYHECTQKTIGHPYLSVLQKMPNVIVTPHTAYHTDRVLVDTVSNTIRNCLNFERSLGNV	31.89	gnl|BL_ORD_ID|1257|hsp_num:0	1333
EFF1_Assembly_Contig_117119_1 # 2 # 376 # 1 # ID=2119_1;partial=11;start_type=Edge;rbs_motif=None;rbs_spacer=None;gc_cont=0.360	EFF1_Assembly_Contig_117119_1	2	376	+	Loose	700	160.6	vanSG	66.94	3002937	protein homolog model	n/a	n/a	glycopeptide antibiotic	antibiotic target alteration	vanS; glycopeptide resistance gene cluster	ACTTTACTGCGTGATGAGTCGCAAATCTCAAAGGAACTTCGAGAAAAGTACCTTTCAATCACTCTTGGTAAGGCAGAACGGTTAGAGGATCTGATTAATGAGTTTTTCGAGATAACACGATTCAATATATACGATATTACATTACAATACACGAAAATCAATTTAACTCGCCTGCTGGAGCAACTTGTATATGAATTTAAGCCTATGCTCAAATCAAAGAATTTGCAATGTAATCTTTGTGTTGATGATGATATAATGCTTCGATGTGACGCAGACAAAATTCAGCGTGTTTTTGATAACCTTTTGAGAAATGCGGTTATCTACAGTTTTGAAAATACGGATATCACGATCAGCGCACAATGTCATGAAGATACG	TLLRDESQISKELREKYLSITLGKAERLEDLINEFFEITRFNIYDITLQYTKINLTRLLEQLVYEFKPMLKSKNLQCNLCVDDDIMLRCDADKIQRVFDNLLRNAVIYSFENTDITISAQCHEDT	MDSDYTQLQTKILIRTAVVLFGAFALISASLSLLSGHFSRAVVGILEIFYKDYEKALVVYTYVFRDNKEWFVMIAAFVSFLIVLRLYLKGFTKYFNEINRGINALKEESSEDVVLSSELAATEKTINTIKHTLEQQKTAALVAEQRKNDLVVYLAHDLKTPLTSVIGYLTLLRDEKQISDELREKYICISLEKAERLENLINEFFEITRFNLSNIILEYSVVNLTRMLEQLVFEFNPMLAEKKLNCVLKTMPNKMIRCDANKMQRVFDNLLRNAVNYSFENTEISITVTQNENMVHIKFVNHGNTIPKEKLERIFEQFYRLDTSRSTGNGGAGLGLAIAREIVMLHGGTITARSEDEKIEFEVTILSS	33.97	gnl|BL_ORD_ID|364|hsp_num:0	390
EFF1_Assembly_Contig_37600_1 # 3 # 398 # -1 # ID=2600_1;partial=11;start_type=Edge;rbs_motif=None;rbs_spacer=None;gc_cont=0.667	EFF1_Assembly_Contig_37600_1	3	398	-	Loose	700	37.4	vanSE	55.17	3002935	protein homolog model	n/a	n/a	glycopeptide antibiotic	antibiotic target alteration	vanS; glycopeptide resistance gene cluster	GCGCACGGTGATGCGCCCCCGATTCTGGCCATGACCGCGCATGCCAGCGACGCTGCCCGCGAACAAAGCCTGGCCGCCGGCATGAACGACCATCTGACCAAGCCGATTGACCCGGAGCGTTTTGTCCATGCGCTGTCCTTGTGGCTGCATGGCGGCGATGGCACCGCAGCGCCCGGGCCCGCGCTCGCCGTGCGAGATGTGCACGCGCCGCAGGGTGCGCCGGATCAGGTGCTGGCGCATGTCCTGCACGATCTGCGCTCGCCACTGACGTCCATCCTGGGCTATGCGCAGTTGTTATGCGCAGAGAAAGGCGAGGTGGGACACATGGCAGCCATCATCCACGCCAGCGCAAGCCACATGCTGGGCCTGACGAACGGGCTCCAGGTGCAGGCCACC	AHGDAPPILAMTAHASDAAREQSLAAGMNDHLTKPIDPERFVHALSLWLHGGDGTAAPGPALAVRDVHAPQGAPDQVLAHVLHDLRSPLTSILGYAQLLCAEKGEVGHMAAIIHASASHMLGLTNGLQVQAT	MKNNLTVQITKKYFYTMIIITTILVILPLVAKMFLSLRVWQGTEFFYPILYILNRSLGVWLIVTPLFIWLIVTYMFFRKMISYLEEMIVATKSLIETPNEKIVLRVELAEFENEINHIRIDSLENKKMAEEAGKKRDDLLTYLAHDLRTPLTSIIGYISLLQNEQTYLELDSTKRKNYIDIISDKANRLEHLLNDFFEIAKTGKSREEVYKEEVDLSLMLSQISSEFLPLLDEKKLEWDFKIEPNVFVQLNINKFERVLDNLIRNAISYSLNDTTIKLTLEKVDEKVVVSVGNITDKVSEKDIDQLFEPFYRGDKSRNTKTGNAGLGLAIAKQIISEHGGTIEAELQNNDFKVSIIL	36.97	gnl|BL_ORD_ID|1478|hsp_num:0	1571
EFF1_Assembly_Contig_58851_2 # 218 # 418 # -1 # ID=3851_2;partial=01;start_type=Edge;rbs_motif=None;rbs_spacer=None;gc_cont=0.672	EFF1_Assembly_Contig_58851_2	218	418	-	Loose	650	45.1	vanSO	53.85	3002941	protein homolog model	n/a	n/a	glycopeptide antibiotic	antibiotic target alteration	vanS; glycopeptide resistance gene cluster	GTCCGACCCTTTGTGCGGCTTGATGCCGCGCGTACGCGCAGCGGCAATGTCGGCCTGGGCCTTGCGGTTGCCGACGTGATTGCCCGGGCGCACGCCGGTTCGCTTTCGCTCGGGCAGGGTTCGGAAGGCGGGTTGCAGGTCGAGGTGCGGCTGCCGCTTTACAGCACCACCGAACCAACACAGGCGTCGGATCCGGCCTGA	VRPFVRLDAARTRSGNVGLGLAVADVIARAHAGSLSLGQGSEGGLQVEVRLPLYSTTEPTQASDPA	MLAGVLLLAAVWVFLLRGRSTNFQFPALADFARVFDPSNFGPVVFVPAAILALGFLLVFGLVGGWILAGRMLAPLARITRAAREAGSGSLSYRIELEGRNDEFRELADAFDAMLARLEARDAAQQRFAANASHELRTPLAITQTLLDVARNDPNRDGGELDERLRAVNARAIELTEALLLLSRTDQRSFSREDVDLSLIAEEAAETLLPFAEKHGVSIETSGDIAPVIGSHALLLQLTTNLLHNAIVHNVPEHGSVQISTAIGSESVMLTVENTGDKLSPQLVSTLTEPFQRGTARTRGDDARVGLGLAIVKSITQAHDGSLTLSPRAAGGLSVAVRLPAAQRRP	19.13	gnl|BL_ORD_ID|432|hsp_num:0	465
EFF1_Assembly_Contig_39389_1 # 460 # 663 # -1 # ID=4389_1;partial=01;start_type=Edge;rbs_motif=None;rbs_spacer=None;gc_cont=0.627	EFF1_Assembly_Contig_39389_1	460	663	-	Loose	700	63.9	vanSG	50.79	3002937	protein homolog model	n/a	n/a	glycopeptide antibiotic	antibiotic target alteration	vanS; glycopeptide resistance gene cluster	GGCGACACCATCCCGGCGGCCTACCTGGATCGCATTTTTGACCGCTTTTTCCGGGTGGATGCCTCGCGCCAGCGCAGCGAAGGCACCGGCCTGGGCCTGGCGATTGCCAAGTCCATCGTGCTGGCGCATGGCGGCAGTATCTCNGCCAGCTCGTCGGATCAGCTCACCTGCTTTACCGTCAAGCTGCCNTTGACGATGAGNTGA	GDTIPAAYLDRIFDRFFRVDASRQRSEGTGLGLAIAKSIVLAHGGSIXASSSDQLTCFTVKLXLTMX	MDSDYTQLQTKILIRTAVVLFGAFALISASLSLLSGHFSRAVVGILEIFYKDYEKALVVYTYVFRDNKEWFVMIAAFVSFLIVLRLYLKGFTKYFNEINRGINALKEESSEDVVLSSELAATEKTINTIKHTLEQQKTAALVAEQRKNDLVVYLAHDLKTPLTSVIGYLTLLRDEKQISDELREKYICISLEKAERLENLINEFFEITRFNLSNIILEYSVVNLTRMLEQLVFEFNPMLAEKKLNCVLKTMPNKMIRCDANKMQRVFDNLLRNAVNYSFENTEISITVTQNENMVHIKFVNHGNTIPKEKLERIFEQFYRLDTSRSTGNGGAGLGLAIAREIVMLHGGTITARSEDEKIEFEVTILSS	18.21	gnl|BL_ORD_ID|364|hsp_num:0	390
EFF1_Assembly_Contig_43858_2 # 342 # 491 # -1 # ID=3858_2;partial=01;start_type=Edge;rbs_motif=None;rbs_spacer=None;gc_cont=0.407	EFF1_Assembly_Contig_43858_2	342	491	-	Loose	700	40	vanSL	50	3002938	protein homolog model	n/a	n/a	glycopeptide antibiotic	antibiotic target alteration	vanS; glycopeptide resistance gene cluster	TCCAAGGAGGTCATGGAAAAGAGTGGTACAGGAATCGGACTTTTTCTATCGAGAGAAATTATCGAAAAACACGCAGGTACGATNANGGTAACCTCCGGCAAAAAGAAAAAAGGAAGCACGTTTGTGATTCAATTACCATATGTTGGTTAA	SKEVMEKSGTGIGLFLSREIIEKHAGTXXVTSGKKKKGSTFVIQLPYVG	MKSKAETTTIKQILIKYLVTIGLSMLAYLVFLLTILIIMRNFVWDGTEPIYRVLHFFYRLFNFEGILIIGVILILFVVTLFFVMKIIGYLKQIIEATKQLLEKPEQRVKLSSGLFELQEEMNQLREKNNADNRAAKEAEKRKNDLIVYLAHDLRTPLTSVIGYLTLLKEEPEISVQTRAKYTNIALSKAFRLEELLSEFFDVTRFNLTNLTINEELVDLSVMLEQISYEFLPILEEKKLSWNLHVESNIKSLLDPGKMERVFDNLMRNAINYSFEDTIIDLSLEKKESQAIFKITNRTYTIPKEKLEKIFEPFYRMDTSRSSSTGGTGLGLPIVREIIEASKGTINVSSSNNEMTFIIYLPYID	13.46	gnl|BL_ORD_ID|702|hsp_num:0	744
EFF1_Assembly_Contig_51022_2 # 418 # 567 # -1 # ID=1022_2;partial=01;start_type=Edge;rbs_motif=None;rbs_spacer=None;gc_cont=0.687	EFF1_Assembly_Contig_51022_2	418	567	-	Loose	700	38.9	vanSA	50	3002931	protein homolog model	n/a	n/a	glycopeptide antibiotic	antibiotic target alteration	vanS; glycopeptide resistance gene cluster	CTCGGTCTTGCACTCGTCGCCAAGATCGTCGGCGACCACGGCGGCGTCATCGAGTGCGAATCGCAGCCGCGACGGACGACCTTCCGCATCCTCATGCCGGCCTTCGTCGCCCGCGGCGCAACCAGGAGCCCCGAAAGGGCCGGACAATAA	LGLALVAKIVGDHGGVIECESQPRRTTFRILMPAFVARGATRSPERAGQ	MVIKLKNKKNDYSKLERKLYMYIVAIVVVAIVFVLYIRSMIRGKLGDWILSILENKYDLNHLDAMKLYQYSIRNNIDIFIYVAIVISILILCRVMLSKFAKYFDEINTGIDVLIQNEDKQIELSAEMDVMEQKLNTLKRTLEKREQDAKLAEQRKNDVVMYLAHDIKTPLTSIIGYLSLLDEAPDMPVDQKAKYVHITLDKAYRLEQLIDEFFEITRYNLQTITLTKTHIDLYYMLVQMTDEFYPQLSAHGKQAVIHAPEDLTVSGDPDKLARVFNNILKNAAAYSEDNSIIDITAGLSGDVVSIEFKNTGSIPKDKLAAIFEKFYRLDNARSSDTGGAGLGLAIAKEIIVQHGGQIYAESNDNYTTFRVELPAMPDLVDKRRS	12.76	gnl|BL_ORD_ID|1802|hsp_num:0	1907
EFF1_Assembly_Contig_143241_1 # 3 # 308 # 1 # ID=3241_1;partial=11;start_type=Edge;rbs_motif=None;rbs_spacer=None;gc_cont=0.356	EFF1_Assembly_Contig_143241_1	3	308	+	Loose	750	207.2	tetX	99.02	3000205	protein homolog model	n/a	n/a	glycylcycline; tetracycline antibiotic	antibiotic inactivation	tetracycline inactivation enzyme	GGAACCCTTGACCTACACAAAGGTTCAGGTCAGGAAGCAATGAAAAAAGCGGGATTGTTACAAACTTATTATNACTTAGCCTTACCAATGGGTGTAAATATTGCTGATAAAAAAGGCAATATTTTATCCACAAAAAATGTAAAGCCCGAAAATCGATTTGACAATCCTGAAATAAACAGAAATGACTTAAGGGCTATCTTGTTGAATAGTTTAGAAAACGACACGGTTATTTGGGATAGAAAACTTGTTATGCTTGAACCTGGTAAGAAGAAGTGGACACTAACTTTTGAGAATAAACCGAGTGAA	GTLDLHKGSGQEAMKKAGLLQTYYXLALPMGVNIADKKGNILSTKNVKPENRFDNPEINRNDLRAILLNSLENDTVIWDRKLVMLEPGKKKWTLTFENKPSE	MTMRIDTDKQMNLLSDKNVAIIGGGPVGLTMAKLLQQNGIDVSVYERDNDREARIFGGTLDLHKGSGQEAMKKAGLLQTYYDLALPMGVNIADKKGNILSTKNVKPENRFDNPEINRNDLRAILLNSLENDTVIWDRKLVMLEPGKKKWTLTFENKPSETADLVILANGGMSKVRKFVTDTEVEETGTFNIQADIHQPEINCPGFFQLCNGNRLMASHQGNLLFANPNNNGALHFGISFKTPDEWKNQTQVDFQNRNSVVDFLLKEFSDWDERYKELIHTTLSFVGLATRIFPLEKPWKSKRPLPITMIGDAAHLMPPFAGQGVNSGLVDALILSDNLADGKFNSIEEAVKNYEQQMFMYGKEAQEESTQNEIEMFKPDFTFQQLLNV	26.29	gnl|BL_ORD_ID|733|hsp_num:0	776
EFF1_Assembly_Contig_57913_1 # 1 # 432 # -1 # ID=2913_1;partial=11;start_type=Edge;rbs_motif=None;rbs_spacer=None;gc_cont=0.417	EFF1_Assembly_Contig_57913_1	1	432	-	Loose	700	43.5	Tet(X4)	60.61	3004720	protein homolog model	n/a	n/a	glycylcycline; tetracycline antibiotic	antibiotic inactivation	tetracycline inactivation enzyme	ACTTGTGCAATTCGTACAGCACAGCCACATCAACATATTGCTCGACAAATTTTCTTGGAAACAGGTCCTTTGGCATTTTTGCCAATGGCAAGTTTAAAAGCGGAGCAAGATGGCTATTGGCAATCGATTGTTTGGACATTGCCAGACGATTATGCAGATGAATATTCAGCATTNAGTGATGATGATTTTAAAGCATTGCTCACACGTGAAAGTCATCATATGTTGGGTGAAATTTTAGAAGCGACGCCACGTGCTAAATTTCCACTTAAAGCACGTGCTGCACAGCAATATGTGAAAGAAGGTTTAGCTATCATTGGCGATGCTGCGCATGTGATTCATCCTCTTGCGGGACAGGGTGTGAATATTGGTTGCTTAGATGCTGCGATATTATGTGATGTG…	TCAIRTAQPHQHIARQIFLETGPLAFLPMASLKAEQDGYWQSIVWTLPDDYADEYSAXSDDDFKALLTRESHHMLGEILEATPRAKFPLKARAAQQYVKEGLAIIGDAAHVIHPLAGQGVNIGCLDAAILCDVLLHDYQRGVWA	MSNKEKQMNLLSDKNVAIIGGGPVGLTMAKLLQQNGIDVSVYERDNDREARIFGGTLDLHKGSGQEAMKKAGLLQTYYDLALPMGVNIADEKGNILSTKNVKPENRFDNPEINRNDLRAILLNSLENDTVIWDRKLVMLEPGKKKWTLTFENKPSETADLVIIANGGMSKVRKFVTDTEVEETGTFNIQADIHHPEVNCPGFFQLCNGNRLMAAHQGNLLFANPNNNGALHFGISFKTPDEWKNQTQVDFQNRNSVVDFLLKEFSDWDERYKELIRVTSSFVGLATRIFPLGKSWKSKRPLPITMIGDAAHLMPPFAGQGVNSGLMDALILSDNLTNGKFNSIEEAIENYEQQMFIYGKEAQEESTQNEIEMFKPDFTFQQLLNV	37.4	gnl|BL_ORD_ID|2320|hsp_num:0	3402
EFF1_Assembly_Contig_29919_1 # 14 # 559 # -1 # ID=4919_1;partial=01;start_type=Edge;rbs_motif=None;rbs_spacer=None;gc_cont=0.566	EFF1_Assembly_Contig_29919_1	14	559	-	Loose	700	42.7	Tet(X4)	57.58	3004720	protein homolog model	n/a	n/a	glycylcycline; tetracycline antibiotic	antibiotic inactivation	tetracycline inactivation enzyme	CCACACCTGTGTTCTATCGTCTGGTCGCTCTCGCCGCAGGAAGCAGAACGTATGCAGCAGGCAAGCGTTGACGAGTTTAATCAGGCGCTGAATATCGCTTTTGATAATCGTCTGGGGCTGTGCAGCCTTGAAAGCGAACGCCAGGCATTTCCGCTGACGGGACGTTATGCCCGTCAGTTCGCCGCCCATCGTCTGGCGCTGGTGGGGGATGCGGCGCATACCATCCACCCGCTGGCGGGTCAGGGGGTTAACCTTGGCTTTATGGATGCGGCGGAGCTGATCGATGAACTTAAGCGGCTACANCGTCAGGGTAAAGATATTGGNCAGTATCTNTATTTACGCCGCTACGAACGCAGCCGTAAGCACAGCGCAGCGCTGATGCTGGCAGGGATGCAGGGA…	PHLCSIVWSLSPQEAERMQQASVDEFNQALNIAFDNRLGLCSLESERQAFPLTGRYARQFAAHRLALVGDAAHTIHPLAGQGVNLGFMDAAELIDELKRLXRQGKDIXQYXYLRRYERSRKHSAALMLAGMQGFRELFAGENPAKKLLRDIGLKLADTLPGVKPQLIRQAMGLNDLPEWLR	MSNKEKQMNLLSDKNVAIIGGGPVGLTMAKLLQQNGIDVSVYERDNDREARIFGGTLDLHKGSGQEAMKKAGLLQTYYDLALPMGVNIADEKGNILSTKNVKPENRFDNPEINRNDLRAILLNSLENDTVIWDRKLVMLEPGKKKWTLTFENKPSETADLVIIANGGMSKVRKFVTDTEVEETGTFNIQADIHHPEVNCPGFFQLCNGNRLMAAHQGNLLFANPNNNGALHFGISFKTPDEWKNQTQVDFQNRNSVVDFLLKEFSDWDERYKELIRVTSSFVGLATRIFPLGKSWKSKRPLPITMIGDAAHLMPPFAGQGVNSGLMDALILSDNLTNGKFNSIEEAIENYEQQMFIYGKEAQEESTQNEIEMFKPDFTFQQLLNV	47.01	gnl|BL_ORD_ID|2320|hsp_num:0	3402
EFF1_Assembly_Contig_8134_1 # 3 # 731 # -1 # ID=3134_1;partial=10;start_type=GTG;rbs_motif=GGAGG;rbs_spacer=5-10bp;gc_cont=0.683	EFF1_Assembly_Contig_8134_1	3	731	-	Loose	750	39.7	tetX	53.12	3000205	protein homolog model	n/a	n/a	glycylcycline; tetracycline antibiotic	antibiotic inactivation	tetracycline inactivation enzyme	GTGCGGATCGCGGTCATCGGCGCGGGGCCGCATGGGCTCAGCGCGCTGAAGGCACTCCTGCAGAACGGCATCGACGCGCAGGCGTTCGAGCGCGAGGCCGATCTCGGGGGCAACTGGAACTACGGTGCGCAGACGAGCCGCGTCTACCGGTCCACGCACCTCATCTCGAGCAAGCCGTTCACGCAGTTCCCCGACTTCCCGATGCCGGACGGCTACCCCGACTACCCCAGCCACTTTCAGGTGAAGGAGTACTTCACCTCGTACGCCCGGCACTTCGGCCTCGTCGAGCACATCCGGTTCGGCAGCGAGGTCGTGAGCGTCGCACCCGTCGGCGACGGCGCCATCTGGACGGTGACCGTGCGCGACCGGCACTCCGGCGACCTCCACGTGGAGGAGTTC…	MRIAVIGAGPHGLSALKALLQNGIDAQAFEREADLGGNWNYGAQTSRVYRSTHLISSKPFTQFPDFPMPDGYPDYPSHFQVKEYFTSYARHFGLVEHIRFGSEVVSVAPVGDGAIWTVTVRDRHSGDLHVEEFDGVVIANGHNWNPKVPRYPGQESFGGEIIHSADYKDAXVLRGRRVLVVGAGNTGCDVAVESAQNAARTWHSTRRGYYYNPKYLMGRPSDQTADLLLALRIPLAVRRQMFK	MTMRIDTDKQMNLLSDKNVAIIGGGPVGLTMAKLLQQNGIDVSVYERDNDREARIFGGTLDLHKGSGQEAMKKAGLLQTYYDLALPMGVNIADKKGNILSTKNVKPENRFDNPEINRNDLRAILLNSLENDTVIWDRKLVMLEPGKKKWTLTFENKPSETADLVILANGGMSKVRKFVTDTEVEETGTFNIQADIHQPEINCPGFFQLCNGNRLMASHQGNLLFANPNNNGALHFGISFKTPDEWKNQTQVDFQNRNSVVDFLLKEFSDWDERYKELIHTTLSFVGLATRIFPLEKPWKSKRPLPITMIGDAAHLMPPFAGQGVNSGLVDALILSDNLADGKFNSIEEAVKNYEQQMFMYGKEAQEESTQNEIEMFKPDFTFQQLLNV	62.63	gnl|BL_ORD_ID|733|hsp_num:0	776
EFF1_Assembly_Contig_101289_1 # 1 # 498 # -1 # ID=1289_1;partial=11;start_type=Edge;rbs_motif=None;rbs_spacer=None;gc_cont=0.406	EFF1_Assembly_Contig_101289_1	1	498	-	Loose	750	38.9	tetX	51.52	3000205	protein homolog model	n/a	n/a	glycylcycline; tetracycline antibiotic	antibiotic inactivation	tetracycline inactivation enzyme	TTATGCCCTGCTCCATGCGAAAAATCATGCGTATTAGGTATTATTGCAGAACCTGTAGCTATCGAAAATATCGAAAAAAGCATAATTGAAAGGGGTTTTGCTGAGGGTTGGATAAAACCCCAACCACCTCAAACTCGCACAGGAAAAACTGTTGCGGTTGTAGGATCAGGTCCTGCAGGTTTGGCAGCGGCACAACAATTGAATCGTGCTGGACATACTGTTACCGTTTTTGAAAGAGACAATGCNATTGGTGGATTATTGCGCTACGGAATTCCAAATTTTAAACTAGAAAAACGGATTATCGACAGACGAGTTGCCATTCTAGAAGCTGAAGGAATTACTTTTAAAACGAATGTAAATGTTGGCGTTAATTATAGCGTTGATCAATTGAGTGCATTT…	LCPAPCEKSCVLGIIAEPVAIENIEKSIIERGFAEGWIKPQPPQTRTGKTVAVVGSGPAGLAAAQQLNRAGHTVTVFERDNXIGGLLRYGIPNFKLEKRIIDRRVAILEAEGITFKTNVNVGVNYSVDQLSAFDSIVLCGGATERRNLPTKGIESKGVVQAMTFLT	MTMRIDTDKQMNLLSDKNVAIIGGGPVGLTMAKLLQQNGIDVSVYERDNDREARIFGGTLDLHKGSGQEAMKKAGLLQTYYDLALPMGVNIADKKGNILSTKNVKPENRFDNPEINRNDLRAILLNSLENDTVIWDRKLVMLEPGKKKWTLTFENKPSETADLVILANGGMSKVRKFVTDTEVEETGTFNIQADIHQPEINCPGFFQLCNGNRLMASHQGNLLFANPNNNGALHFGISFKTPDEWKNQTQVDFQNRNSVVDFLLKEFSDWDERYKELIHTTLSFVGLATRIFPLEKPWKSKRPLPITMIGDAAHLMPPFAGQGVNSGLVDALILSDNLADGKFNSIEEAVKNYEQQMFMYGKEAQEESTQNEIEMFKPDFTFQQLLNV	42.78	gnl|BL_ORD_ID|733|hsp_num:0	776
EFF1_Assembly_Contig_64256_1 # 1 # 183 # -1 # ID=4256_1;partial=10;start_type=ATG;rbs_motif=AGGAG;rbs_spacer=5-10bp;gc_cont=0.639	EFF1_Assembly_Contig_64256_1	1	183	-	Loose	750	37.4	tetX	50	3000205	protein homolog model	n/a	n/a	glycylcycline; tetracycline antibiotic	antibiotic inactivation	tetracycline inactivation enzyme	ATGAAAACCCAGGTTTGCATCATTGGCGGAGGCCCCTCGGGCCTCATGCTCTCGCAGCTCTTGCACCTCAAGGGCATCGACACCATCGTGCTGGAGCGCCAAAGCCGCGAATACGTGCTGGGCCGCATACGGGCAGGCGTGCTGGAGCACGGCTTTGCTGCGTTGATGCGCGAGGCCCAGTGC	MKTQVCIIGGGPSGLMLSQLLHLKGIDTIVLERQSREYVLGRIRAGVLEHGFAALMREAQC	MTMRIDTDKQMNLLSDKNVAIIGGGPVGLTMAKLLQQNGIDVSVYERDNDREARIFGGTLDLHKGSGQEAMKKAGLLQTYYDLALPMGVNIADKKGNILSTKNVKPENRFDNPEINRNDLRAILLNSLENDTVIWDRKLVMLEPGKKKWTLTFENKPSETADLVILANGGMSKVRKFVTDTEVEETGTFNIQADIHQPEINCPGFFQLCNGNRLMASHQGNLLFANPNNNGALHFGISFKTPDEWKNQTQVDFQNRNSVVDFLLKEFSDWDERYKELIHTTLSFVGLATRIFPLEKPWKSKRPLPITMIGDAAHLMPPFAGQGVNSGLVDALILSDNLADGKFNSIEEAVKNYEQQMFMYGKEAQEESTQNEIEMFKPDFTFQQLLNV	15.72	gnl|BL_ORD_ID|733|hsp_num:0	776
EFF1_Assembly_Contig_73925_1 # 1 # 444 # 1 # ID=3925_1;partial=11;start_type=Edge;rbs_motif=None;rbs_spacer=None;gc_cont=0.462	EFF1_Assembly_Contig_73925_1	1	444	+	Loose	1320	239.6	lmrD	78.23	3002882	protein homolog model	n/a	n/a	lincosamide antibiotic	antibiotic efflux	ATP-binding cassette (ABC) antibiotic efflux pump	CAATACTACCAACCTGTGATGCAAATTTCATCGTCATTTGCACAGCTCCAAATGGCAGTCACAGGCGCACGTCGCTTGCAGGAAATGTTTGATGAACCAGAAGAAGTCCGCCCGGAAAACGGGGTCATCTTCGACGGNATCAAAGACGGTGTTCAGATTGAGCATCTTGACTTTAGCTATCTACCAGGTAAACCCATCCTTAAAGATGTCAGCATCAACGTTAAAAAAGGCCAAATGGTCGCCGTTGTTGGTCCGACAGGTTCAGGTAAAACAACCATCATGAACTTGATGAACCGCTTTTATGACGTGGACAATGGTAGCATTAAATTTGACGGCGTTGATATCCGTGATATGGACTTGGACTCACTGCGCCGTGGCGTCGGGATTGTCCTGCAAGAC…	QYYQPVMQISSSFAQLQMAVTGARRLQEMFDEPEEVRPENGVIFDXIKDGVQIEHLDFSYLPGKPILKDVSINVKKGQMVAVVGPTGSGKTTIMNLMNRFYDVDNGSIKFDGVDIRDMDLDSLRRGVGIVLQDSVLFSGTIKDNIKFG	MENTKSTRKMSDTTRAIRFFYLYLKRYKLQFAVIMIFIILATWLQVVSPSLLGDAITNLTKYVTDFFTHQHAGQSQDALQQIAQQLSQQMHQTVDWHNVPEVVKSLPQAAQDQITANLPKGTTLETLKTVATSHAASTSTFMKGMWQLLAVYVATGVSMLIYTLLFSRIVAHSTNRMRKGLFGKLERLTISYFDRHQDGDILARFTSDLDNIQNTLNQALVSVISNAAVFVGVIIQIFNKDVTFAWLTVAASPVAILSAVIIIRQSKKATDKQQEEVSQLNAYMDEKISGQKAIIVEGLQEDSINGFLEHNENVKKRTFAAQAWSGMIFPLMNGFQLLSIAIVIFGGTAYVLNDDSMSIATGLGLLVAFVQYVQSYYNPIMQISSNFGQLQLAITGATR…	22.29	gnl|BL_ORD_ID|1531|hsp_num:0	1624
EFF1_Assembly_Contig_157502_1 # 1 # 282 # -1 # ID=2502_1;partial=11;start_type=Edge;rbs_motif=None;rbs_spacer=None;gc_cont=0.401	EFF1_Assembly_Contig_157502_1	1	282	-	Loose	1320	131.7	lmrD	70.21	3002882	protein homolog model	n/a	n/a	lincosamide antibiotic	antibiotic efflux	ATP-binding cassette (ABC) antibiotic efflux pump	CTTGGCCTAGTCGTGATGTTCGTCCAATATTCGCAACAGTACTACCAACCACTGATGCAGATTTCATCTTCATTTTCTCAATTACAGATGGCCATCACAGGTGCNCATCGTNTGCAAGAAATGTTTGATGAAAAAGAAGAAGTGAGACCTGAAAANGGCCTTGTCTTTGATGATATCAAAGAAGGTGTGCAAATCGAACATATCGATTTCAGTTATCTACCAGGAAAACCGGTTTTAAATGATGTCAGTATTGATGTTAAAAAAGGTCAGATGGTTGCAGTT	LGLVVMFVQYSQQYYQPLMQISSSFSQLQMAITGXHRXQEMFDEKEEVRPEXGLVFDDIKEGVQIEHIDFSYLPGKPVLNDVSIDVKKGQMVAV	MENTKSTRKMSDTTRAIRFFYLYLKRYKLQFAVIMIFIILATWLQVVSPSLLGDAITNLTKYVTDFFTHQHAGQSQDALQQIAQQLSQQMHQTVDWHNVPEVVKSLPQAAQDQITANLPKGTTLETLKTVATSHAASTSTFMKGMWQLLAVYVATGVSMLIYTLLFSRIVAHSTNRMRKGLFGKLERLTISYFDRHQDGDILARFTSDLDNIQNTLNQALVSVISNAAVFVGVIIQIFNKDVTFAWLTVAASPVAILSAVIIIRQSKKATDKQQEEVSQLNAYMDEKISGQKAIIVEGLQEDSINGFLEHNENVKKRTFAAQAWSGMIFPLMNGFQLLSIAIVIFGGTAYVLNDDSMSIATGLGLLVAFVQYVQSYYNPIMQISSNFGQLQLAITGATR…	14.16	gnl|BL_ORD_ID|1531|hsp_num:0	1624
EFF1_Assembly_Contig_114730_1 # 41 # 385 # -1 # ID=4730_1;partial=01;start_type=Edge;rbs_motif=None;rbs_spacer=None;gc_cont=0.446	EFF1_Assembly_Contig_114730_1	41	385	-	Loose	1320	110.5	lmrD	53.27	3002882	protein homolog model	n/a	n/a	lincosamide antibiotic	antibiotic efflux	ATP-binding cassette (ABC) antibiotic efflux pump	TATGACTCAGTCTTGAAAGACGCTGATGAATTATCAGTAGGTGCACGTCAGCTCTTAACCAATGCCCCTGCGCTCTTGAAAAAAGCACCAATGTTGAATCTAGATGAAGCGACATCATCAGTNGATACGCGGACTGAAGAATTNATCCAAAAAGCCATGGATAAACTCATGGAAGGTCGGACAAGTTTTGTCATCGCNCACAGACTGTCTACCATCAAAAATGCTGANTTGATTCTCGTCATGAAAGACGGNGACATCATCGAAAGTGGCAACCATGAAGCCTTGCTTGCGCAAGGTGGCTTCTACGCTGATTTGTATAATTCACAGTTTGAAAGCGTGGCTTAA	YDSVLKDADELSVGARQLLTNAPALLKKAPMLNLDEATSSXDTRTEEXIQKAMDKLMEGRTSFVIXHRLSTIKNAXLILVMKDXDIIESGNHEALLAQGGFYADLYNSQFESVA	MENTKSTRKMSDTTRAIRFFYLYLKRYKLQFAVIMIFIILATWLQVVSPSLLGDAITNLTKYVTDFFTHQHAGQSQDALQQIAQQLSQQMHQTVDWHNVPEVVKSLPQAAQDQITANLPKGTTLETLKTVATSHAASTSTFMKGMWQLLAVYVATGVSMLIYTLLFSRIVAHSTNRMRKGLFGKLERLTISYFDRHQDGDILARFTSDLDNIQNTLNQALVSVISNAAVFVGVIIQIFNKDVTFAWLTVAASPVAILSAVIIIRQSKKATDKQQEEVSQLNAYMDEKISGQKAIIVEGLQEDSINGFLEHNENVKKRTFAAQAWSGMIFPLMNGFQLLSIAIVIFGGTAYVLNDDSMSIATGLGLLVAFVQYVQSYYNPIMQISSNFGQLQLAITGATR…	17.17	gnl|BL_ORD_ID|1531|hsp_num:0	1624
EFF1_Assembly_Contig_205769_1 # 1 # 156 # 1 # ID=769_1;partial=11;start_type=Edge;rbs_motif=None;rbs_spacer=None;gc_cont=0.436	EFF1_Assembly_Contig_205769_1	1	156	+	Loose	1320	56.2	lmrD	50	3002882	protein homolog model	n/a	n/a	lincosamide antibiotic	antibiotic efflux	ATP-binding cassette (ABC) antibiotic efflux pump	GTGAGAAAGCTGACCCTTGAGAGTCTGCGTAATCAGATTGGTCTTGTGCAGCAGGATGTTTATCTTTTCTGTGGAAGTATCCGTGAAAATATTGCATATGGTAAGCCTGACGCTACGATGGAAGAGATTGAAGATGCGGCAAAGAAAGCCAATATC	MRKLTLESLRNQIGLVQQDVYLFCGSIRENIAYGKPDATMEEIEDAAKKANI	MENTKSTRKMSDTTRAIRFFYLYLKRYKLQFAVIMIFIILATWLQVVSPSLLGDAITNLTKYVTDFFTHQHAGQSQDALQQIAQQLSQQMHQTVDWHNVPEVVKSLPQAAQDQITANLPKGTTLETLKTVATSHAASTSTFMKGMWQLLAVYVATGVSMLIYTLLFSRIVAHSTNRMRKGLFGKLERLTISYFDRHQDGDILARFTSDLDNIQNTLNQALVSVISNAAVFVGVIIQIFNKDVTFAWLTVAASPVAILSAVIIIRQSKKATDKQQEEVSQLNAYMDEKISGQKAIIVEGLQEDSINGFLEHNENVKKRTFAAQAWSGMIFPLMNGFQLLSIAIVIFGGTAYVLNDDSMSIATGLGLLVAFVQYVQSYYNPIMQISSNFGQLQLAITGATR…	7.83	gnl|BL_ORD_ID|1531|hsp_num:0	1624
EFF1_Assembly_Contig_102952_1 # 3 # 458 # 1 # ID=2952_1;partial=11;start_type=Edge;rbs_motif=None;rbs_spacer=None;gc_cont=0.577	EFF1_Assembly_Contig_102952_1	3	458	+	Loose	500	241.9	LlmA 23S ribosomal RNA methyltransferase	70.39	3003982	protein homolog model	n/a	n/a	lincosamide antibiotic	antibiotic target alteration	Llm 23S ribosomal RNA methyltransferase	TTCAAACACACCGGCCTTTTCCCGGAGCAGGCAACGAACTGGGACTGGTTCGGCGATCTGATCCGCCGTGCCAACCGCCCGATTAAAGTGCTGAACCTGTTCGCCTACACGGGAGGCGCAACGCTCGCAGCGGCCGCAGCAGGCGCAAGCGTCACACATGTCGATGCATCCAAAGGCATGGTCAACTGGGCAAAAGAGAACGCTGCCGTGTCCGGCCTTTCGGACAAGCCGATCCGCTGGCTTGTGGATGACTGCACCAAATTTGTCGAGCGCGAGATCCGCAGAGGCAACCACTACGACGCGATCATCATGGACCCGCCGTCCTACGGAAGAGGACCAAAGGGCGAGATCTGGAAAATCGAGGAGTCGATTCATCCGTTCATCAGGCTCTGCACGCAG…	FKHTGLFPEQATNWDWFGDLIRRANRPIKVLNLFAYTGGATLAAAAAGASVTHVDASKGMVNWAKENAAVSGLSDKPIRWLVDDCTKFVEREIRRGNHYDAIIMDPPSYGRGPKGEIWKIEESIHPFIRLCTQLLSDDPLFFLVNSYTTGLA	MYVAQDWQDYEVIDTGGGEKLERWGDVILRRPDPQIIWPIEREDGQWRSVHGHYHRSSSGGGQWDMKKQLPDRWTISYDQLKFHIRPTNFKHTGLFPEQAANWRWMMDKIASAGRPVSVLNLFAYTGGATVAAASAGAQVVHVDAAKGMVQWAKENAALSGLADRPIRYITDDVFKFVQREQRRGNKYDAIIMDPPSYGRGPSGETWKLEQSLYPFLESCMSIVSDNPLFMLINSYTTGISPTVLNNMLTMTMKPKYGGTISAGEIGLPITRSGMNLPCGILGRWES	52.96	gnl|BL_ORD_ID|2290|hsp_num:0	2519
EFF1_Assembly_Contig_143154_1 # 3 # 152 # 1 # ID=3154_1;partial=10;start_type=Edge;rbs_motif=None;rbs_spacer=None;gc_cont=0.507	EFF1_Assembly_Contig_143154_1	3	152	+	Loose	500	59.7	LlmA 23S ribosomal RNA methyltransferase	51.02	3003982	protein homolog model	n/a	n/a	lincosamide antibiotic	antibiotic target alteration	Llm 23S ribosomal RNA methyltransferase	ACAGGTCTGGCACCGGCAGTTCTTACTTATATGTTGTCTACTGAATTGAAAAAGTTTGGCGGGCATGTGGACTCTCAGGAGATCGGGCTTCCGGTAAGCTCTAACGGACTGGTTCTTCCATGTGGTGCTTCTGGAAGATGGGAGGNGTAG	TGLAPAVLTYMLSTELKKFGGHVDSQEIGLPVSSNGLVLPCGASGRWEX	MYVAQDWQDYEVIDTGGGEKLERWGDVILRRPDPQIIWPIEREDGQWRSVHGHYHRSSSGGGQWDMKKQLPDRWTISYDQLKFHIRPTNFKHTGLFPEQAANWRWMMDKIASAGRPVSVLNLFAYTGGATVAAASAGAQVVHVDAAKGMVQWAKENAALSGLADRPIRYITDDVFKFVQREQRRGNKYDAIIMDPPSYGRGPSGETWKLEQSLYPFLESCMSIVSDNPLFMLINSYTTGISPTVLNNMLTMTMKPKYGGTISAGEIGLPITRSGMNLPCGILGRWES	17.07	gnl|BL_ORD_ID|2290|hsp_num:0	2519
EFF1_Assembly_Contig_115354_1 # 2 # 187 # 1 # ID=354_1;partial=10;start_type=Edge;rbs_motif=None;rbs_spacer=None;gc_cont=0.586	EFF1_Assembly_Contig_115354_1	2	187	+	Loose	600	41.6	cfrA	53.85	3003441	protein homolog model	n/a	n/a	lincosamide antibiotic; streptogramin antibiotic; oxazolidinone antibiotic; phenicol antibiotic; pleuromutilin antibiotic	antibiotic target alteration	Cfr 23S ribosomal RNA methyltransferase	CAGCATCGAGTGCTGGCATTTGCCAAATTGCTTAGCGATGCAGGTATCGTCACGACCGTGCGCAAGACACGCGGGGACGATATCGACGCTGCTTGCGGGCAATTGGCCGGCGACGTCAAAGACAGGACGCGTGCGGCCGAGCGTATGGCTAAGCAACGCACCATTGTGCTGAAGCCGATCACTTGA	QHRVLAFAKLLSDAGIVTTVRKTRGDDIDAACGQLAGDVKDRTRAAERMAKQRTIVLKPIT	MNFNNKTKYGKIQEFLRSNNEPDYRIKQITNAIFKQRISRFEDMKVLPKLLREDLINNFGETVLNIKLLAEQNSEQVTKVLFEVSKNERVETVNMKYKAGWESFCISSQCGCNFGCKFCATGDIGLKKNLTVDEITDQVLYFHLLGHQIDSISFMGMGEALANRQVFDALDSFTDPNLFALSPRRLSISTIGIIPSIKKITQEYPQVNLTFSLHSPYSEERSKLMPINDRYPIDEVMNILDEHIRLTSRKVYIAYIMLPGVNDSLEHANEVVSLLKSRYKSGKLYHVNLIRYNPTISAPEMYGEANEGQVEAFYKVLKSAGIHVTIRSQFGIDIDAACGQLYGNYQNSQ	17.48	gnl|BL_ORD_ID|656|hsp_num:0	696
EFF1_Assembly_Contig_133722_1 # 150 # 329 # -1 # ID=3722_1;partial=01;start_type=Edge;rbs_motif=None;rbs_spacer=None;gc_cont=0.533	EFF1_Assembly_Contig_133722_1	150	329	-	Loose	600	38.9	cfrA	50	3003441	protein homolog model	n/a	n/a	lincosamide antibiotic; streptogramin antibiotic; oxazolidinone antibiotic; phenicol antibiotic; pleuromutilin antibiotic	antibiotic target alteration	Cfr 23S ribosomal RNA methyltransferase	CGTATCGATCGTTTCTCCAAAGTGTTGATGAGCTATGGTTTCACCACCATTGTGCGTAAAACACGTGGCGATGACATCGATGCAGCCTGTGGTCAGTTGGCGGGCGACGTTATCGACCGTACCAAGCGTACTNTGCGTAAGCGTNTGCAGGGCGACGCTATCGACATTAAGACCGTTTGA	RIDRFSKVLMSYGFTTIVRKTRGDDIDAACGQLAGDVIDRTKRTXRKRXQGDAIDIKTV	MNFNNKTKYGKIQEFLRSNNEPDYRIKQITNAIFKQRISRFEDMKVLPKLLREDLINNFGETVLNIKLLAEQNSEQVTKVLFEVSKNERVETVNMKYKAGWESFCISSQCGCNFGCKFCATGDIGLKKNLTVDEITDQVLYFHLLGHQIDSISFMGMGEALANRQVFDALDSFTDPNLFALSPRRLSISTIGIIPSIKKITQEYPQVNLTFSLHSPYSEERSKLMPINDRYPIDEVMNILDEHIRLTSRKVYIAYIMLPGVNDSLEHANEVVSLLKSRYKSGKLYHVNLIRYNPTISAPEMYGEANEGQVEAFYKVLKSAGIHVTIRSQFGIDIDAACGQLYGNYQNSQ	16.91	gnl|BL_ORD_ID|656|hsp_num:0	696
EFF1_Assembly_Contig_88200_1 # 2 # 340 # 1 # ID=3200_1;partial=11;start_type=Edge;rbs_motif=None;rbs_spacer=None;gc_cont=0.581	EFF1_Assembly_Contig_88200_1	2	340	+	Loose	1280	135.6	macB	63.96	3000535	protein homolog model	n/a	n/a	macrolide antibiotic	antibiotic efflux	ATP-binding cassette (ABC) antibiotic efflux pump	GTGTATGCTGGCATGGAACGCAAAGCCCGGCTGGAAAGGGCGAAGCAGTTGTTACAGCGTCTGGGGATGCAGGACCGAGTTGACTACGCTCCGTCTCAGCTTTCCGGCGGCCAGCAGCAGCGAGTCAGTATTGCGCGTGCGCTGATGAACGGCGGTCAGGTGATTCTGGCAGATGAACCGACCGGCGCGCTGGACAGCCATTCCGGCGAAGAGGTGATGGCAATTCTCCATCAGCTTAAAGAGCAGGGCCATACCATNATNATCGTCACCCACGATCCGCTGGTCGCCGCGCAGGCTGAACGGGTGATTGAAATTCGTGACGGTGAAATTATTCGCAAC	MYAGMERKARLERAKQLLQRLGMQDRVDYAPSQLSGGQQQRVSIARALMNGGQVILADEPTGALDSHSGEEVMAILHQLKEQGHTXXIVTHDPLVAAQAERVIEIRDGEIIRN	MSLIECKNINRYFGSGENRVHILKDISLSIEKGDFVAIIGQSGSGKSTLMNILGCLDTAGSGSYRIDGIETAKMQPDELAALRRERFGFIFQRYNLLSSLTARDNVALPAVYMGMGGKERSARADKLLQDLGLASKEGNKPGELSGGQQQRVSIARALMNGGEIIFADEPTGALDTASGKNVMEIIRRLHEAGHTVIMVTHDPGIAANANRVIEIRDGEIISDTSKNPEIPASNVGRIQEKASWSFYYDQFVEAFRMSVQAVLAHKMRSLLTMLGIIIGIASVVSVVALGNGSQKKILEDISSMGTNTISIFPGRGFGDRRSGKIKTLTIDDAKIIAKQSYVASATPMTSSGGTLTYRNTDLTASLYGVGEQYFDVRGLKLETGRLFDENDVKEDAQVV…	17.55	gnl|BL_ORD_ID|460|hsp_num:0	487
EFF1_Assembly_Contig_15146_2 # 324 # 995 # 1 # ID=146_2;partial=01;start_type=ATG;rbs_motif=GGA/GAG/AGG;rbs_spacer=5-10bp;gc_cont=0.698	EFF1_Assembly_Contig_15146_2	324	995	+	Loose	600	270.4	oleC	63.08	3003748	protein homolog model	n/a	n/a	macrolide antibiotic	antibiotic efflux	ATP-binding cassette (ABC) antibiotic efflux pump	ATGACGTCCACCCATGCCGTGGAGGCCGAGGGCCTCGTCAAGCACTTCGGTGAGGTCGTCGCCCTCGACGGCATCGACCTCACGGTCGAGCGCGGCCAGGTCGTCGGACTCCTCGGCCCGAACGGTGCCGGCAAGACGACGACCGTCCGCATCCTCTCGACGCTGCTCCAGCCCACGTCGGGGGTGGCGCGGGTCGCCGGCTTCGACGTCGTGCGCAAGCCTGATGAGGTGCGCCGCGCGATCGGGCTCACGGGGCAGTACGCCGCGGTCGACGAGTACCTCACCGGGCGCGAGAACCTCCGGATGTTCGGCGACCTGTACCACCTCTCCGCGAAGTACGTGAAGCAGCGGAGCGAGGAGCTGCTCGAGTGGTTCGACCTCGCGGATGCCGCCGACCGG…	MTSTHAVEAEGLVKHFGEVVALDGIDLTVERGQVVGLLGPNGAGKTTTVRILSTLLQPTSGVARVAGFDVVRKPDEVRRAIGLTGQYAAVDEYLTGRENLRMFGDLYHLSAKYVKQRSEELLEWFDLADAADRPARTYSGGMRRRLDLASSLIAKPSILFLDEPTTXLDXRSRQGMWGVIQDLVNEGTTVLLTTQYLEEADQLAQDIVVIDHGRVIAHGTAEVL	MTVRGLVKHYGETKALDGVDLDVREGTVMGVLGPNGAGKTTLVRILSTLITPDSGQATVAGYDVVRQPRQLRRVIGLTGQYASVDEKLPGWENLYLIGRLLDLSRKEARARADELLERFSLTEAARRPAGTYSGGMRRRLDLAASMIGRPAVLYLDEPTTGLDPRTRNEVWDEVKAMVGDGVTVLLTTQYMEEAEQLASELTVVDRGRVIAKGGIEELKARVGGRTLRVRPVDPLQLRPLAGMLDELGITGLASTTVDTETGALLVPILSDEQLTAVVGAVTARGITLSSITTELPSLDEVFLSLTGHRASAPQDAEPARQEVAV	68.92	gnl|BL_ORD_ID|2103|hsp_num:0	2264
EFF1_Assembly_Contig_2633_1 # 2 # 595 # -1 # ID=2633_1;partial=10;start_type=ATG;rbs_motif=None;rbs_spacer=None;gc_cont=0.591	EFF1_Assembly_Contig_2633_1	2	595	-	Loose	1280	237.3	macB	62.76	3000535	protein homolog model	n/a	n/a	macrolide antibiotic	antibiotic efflux	ATP-binding cassette (ABC) antibiotic efflux pump	ATGACCGCACTGCTTGAACTGAGCAACATCCGCCGCAGCTACCCGTCCGGTGANGGCAGCGTGGATGTGCTTAAAGGTATCTCNCTGCAAATTAACGCCGGTGAGATGGTGGCGATTGTCGGCGCTTCCGGCTCGGGTAAATCCACCCTGATGAATATCCTGGGCTGTCTTGATAAGCCTACAAGCGGGACTTATCGGGTTGCCGGGGTCGATGTCGCGACGCTGGATAGCGATGCGCTGGCTGCGCTGCGGCGCGAGCATTTTGGCTTTATCTTTCAGCGCTACCATCTGCTGTCTCACCTGACGGCCGCGCAGAATGTTGAAGTGCCAGCCGTCTATGCAGGCATGGAGCGCAAAGCCCGTCTTGAACGGGCCGGGCAACTGCTGCAGCGTCTTGGG…	MTALLELSNIRRSYPSGXGSVDVLKGIXLQINAGEMVAIVGASGSGKSTLMNILGCLDKPTSGTYRVAGVDVATLDSDALAALRREHFGFIFQRYHLLSHLTAAQNVEVPAVYAGMERKARLERAGQLLQRLGLADRVDYAPSQLSGGQQQRVSIARALMNGGQVILADEPTGALDTHSGEEVMAILHQLKEQGHTII	MSLIECKNINRYFGSGENRVHILKDISLSIEKGDFVAIIGQSGSGKSTLMNILGCLDTAGSGSYRIDGIETAKMQPDELAALRRERFGFIFQRYNLLSSLTARDNVALPAVYMGMGGKERSARADKLLQDLGLASKEGNKPGELSGGQQQRVSIARALMNGGEIIFADEPTGALDTASGKNVMEIIRRLHEAGHTVIMVTHDPGIAANANRVIEIRDGEIISDTSKNPEIPASNVGRIQEKASWSFYYDQFVEAFRMSVQAVLAHKMRSLLTMLGIIIGIASVVSVVALGNGSQKKILEDISSMGTNTISIFPGRGFGDRRSGKIKTLTIDDAKIIAKQSYVASATPMTSSGGTLTYRNTDLTASLYGVGEQYFDVRGLKLETGRLFDENDVKEDAQVV…	30.75	gnl|BL_ORD_ID|460|hsp_num:0	487
EFF1_Assembly_Contig_64530_1 # 2 # 298 # 1 # ID=4530_1;partial=11;start_type=Edge;rbs_motif=None;rbs_spacer=None;gc_cont=0.593	EFF1_Assembly_Contig_64530_1	2	298	+	Loose	1280	119.4	macB	61.62	3000535	protein homolog model	n/a	n/a	macrolide antibiotic	antibiotic efflux	ATP-binding cassette (ABC) antibiotic efflux pump	ATTCAGGCCGGGGAAATGGTGGCGATTGTCGGGGCGTCGGGTTCGGGTAAATNNACGCTGATGAACATTCTCGGCTGTCTGGACAAACCTACCAGCGGTACGTACCGGGTTGCCGGGCGGGATGTTTCCACGCTGGATAGCGATGCGCTGGCACAGCTGCGCCGTGAGCATTTCGGCTTTATCTTCCAGCGCTATCATTTGCTGTCACATTTAACCGCGGCGCAAAATGTCGAGGTGCCTGCGGTCTACGCTGGCACCGAGCGTAAGCAGCGCCTGGCGCGTGCGCAGGAATTACTC	IQAGEMVAIVGASGSGKXTLMNILGCLDKPTSGTYRVAGRDVSTLDSDALAQLRREHFGFIFQRYHLLSHLTAAQNVEVPAVYAGTERKQRLARAQELL	MSLIECKNINRYFGSGENRVHILKDISLSIEKGDFVAIIGQSGSGKSTLMNILGCLDTAGSGSYRIDGIETAKMQPDELAALRRERFGFIFQRYNLLSSLTARDNVALPAVYMGMGGKERSARADKLLQDLGLASKEGNKPGELSGGQQQRVSIARALMNGGEIIFADEPTGALDTASGKNVMEIIRRLHEAGHTVIMVTHDPGIAANANRVIEIRDGEIISDTSKNPEIPASNVGRIQEKASWSFYYDQFVEAFRMSVQAVLAHKMRSLLTMLGIIIGIASVVSVVALGNGSQKKILEDISSMGTNTISIFPGRGFGDRRSGKIKTLTIDDAKIIAKQSYVASATPMTSSGGTLTYRNTDLTASLYGVGEQYFDVRGLKLETGRLFDENDVKEDAQVV…	15.37	gnl|BL_ORD_ID|460|hsp_num:0	487
EFF1_Assembly_Contig_109029_1 # 3 # 410 # 1 # ID=4029_1;partial=11;start_type=Edge;rbs_motif=None;rbs_spacer=None;gc_cont=0.652	EFF1_Assembly_Contig_109029_1	3	410	+	Loose	1280	164.1	macB	60.45	3000535	protein homolog model	n/a	n/a	macrolide antibiotic	antibiotic efflux	ATP-binding cassette (ABC) antibiotic efflux pump	CACCACTTTGGCTTCATCTTTCAACGCTACCATCTGCTGCCACACCTCAACGCCGCCGCCAACGTGGAGATCCCGGCCGTCTATGCCGGCACCTCCCGCCCCGATCGGCAGGCGCGATCCAACGCATTGCTGACACGGCTGGGCTTGAGTGATCGCAGCCATCACACCCCGGGACAGCTTTCCGGCGGTCAACAGCAGAGGGTCAGCATNGCCCGGGCGCTGGCCAATGGCGGCGANGTGATCCTGGCGGACGAGCCCACCGGCGCCCTCGACAGCCACAGCGGCAAGGAGGTGATGGCCATCCTGAAGGAGCTGCACGAGCAGGGTCACACCATCATTCTGGTGACCCACGACATGGCGGTGGCCAACCACGCCAATCGCATCATCACCCTGCGGGAC…	HHFGFIFQRYHLLPHLNAAANVEIPAVYAGTSRPDRQARSNALLTRLGLSDRSHHTPGQLSGGQQQRVSXARALANGGXVILADEPTGALDSHSGKEVMAILKELHEQGHTIILVTHDMAVANHANRIITLRDGRV	MSLIECKNINRYFGSGENRVHILKDISLSIEKGDFVAIIGQSGSGKSTLMNILGCLDTAGSGSYRIDGIETAKMQPDELAALRRERFGFIFQRYNLLSSLTARDNVALPAVYMGMGGKERSARADKLLQDLGLASKEGNKPGELSGGQQQRVSIARALMNGGEIIFADEPTGALDTASGKNVMEIIRRLHEAGHTVIMVTHDPGIAANANRVIEIRDGEIISDTSKNPEIPASNVGRIQEKASWSFYYDQFVEAFRMSVQAVLAHKMRSLLTMLGIIIGIASVVSVVALGNGSQKKILEDISSMGTNTISIFPGRGFGDRRSGKIKTLTIDDAKIIAKQSYVASATPMTSSGGTLTYRNTDLTASLYGVGEQYFDVRGLKLETGRLFDENDVKEDAQVV…	21.12	gnl|BL_ORD_ID|460|hsp_num:0	487
EFF1_Assembly_Contig_89958_1 # 2 # 325 # 1 # ID=4958_1;partial=11;start_type=Edge;rbs_motif=None;rbs_spacer=None;gc_cont=0.522	EFF1_Assembly_Contig_89958_1	2	325	+	Loose	1280	123.2	macB	60.19	3000535	protein homolog model	n/a	n/a	macrolide antibiotic	antibiotic efflux	ATP-binding cassette (ABC) antibiotic efflux pump	GTGAAGGATGGTTTTGACAGTGCCCAGGCCGAACAGCAACTGACCCGACTGTTGACGTTGCGCCACGGTAAGAAGGATTTCTTCACCTGGAATATGGACGGNNTCTTGAAAACCGCTGAAAAGACCACACGTACATTACAACTCTTCCTGACGCTGGTGGCGGTGATTTCGCTGGTGGTTGGTGGGATTGGCGTGATGAATATTATGCTGGTTTCGGTAACCGAACGAACGCGTGAGATTGGCATTCGTATGGCGGTAGGCGCGCGTGCCAGTGATGTGCTGCAACAGTTCTTAATTGAAGCGGTGTTAGTGTGTCTGGTTGGC	MKDGFDSAQAEQQLTRLLTLRHGKKDFFTWNMDXXLKTAEKTTRTLQLFLTLVAVISLVVGGIGVMNIMLVSVTERTREIGIRMAVGARASDVLQQFLIEAVLVCLVG	MSLIECKNINRYFGSGENRVHILKDISLSIEKGDFVAIIGQSGSGKSTLMNILGCLDTAGSGSYRIDGIETAKMQPDELAALRRERFGFIFQRYNLLSSLTARDNVALPAVYMGMGGKERSARADKLLQDLGLASKEGNKPGELSGGQQQRVSIARALMNGGEIIFADEPTGALDTASGKNVMEIIRRLHEAGHTVIMVTHDPGIAANANRVIEIRDGEIISDTSKNPEIPASNVGRIQEKASWSFYYDQFVEAFRMSVQAVLAHKMRSLLTMLGIIIGIASVVSVVALGNGSQKKILEDISSMGTNTISIFPGRGFGDRRSGKIKTLTIDDAKIIAKQSYVASATPMTSSGGTLTYRNTDLTASLYGVGEQYFDVRGLKLETGRLFDENDVKEDAQVV…	16.77	gnl|BL_ORD_ID|460|hsp_num:0	487
EFF1_Assembly_Contig_90533_1 # 1 # 321 # -1 # ID=533_1;partial=11;start_type=Edge;rbs_motif=None;rbs_spacer=None;gc_cont=0.477	EFF1_Assembly_Contig_90533_1	1	321	-	Loose	1280	126.3	macB	59.43	3000535	protein homolog model	n/a	n/a	macrolide antibiotic	antibiotic efflux	ATP-binding cassette (ABC) antibiotic efflux pump	GCTGGGGAAAACACCATTCAGATTCTAAAGGGCATCAATTTAGAGATTTATGCTGGAGAACTGGTCGCCATTGTTGGGCAATCGGGTTCGGGTAAATCCACCCTGATGAACATTCTTGGATGTTTAGACCAACCGACATCCGGCAGTTATCAGGTCAAAGGACGTGAAACTCGCAAATTAGAAGCCGATGAACTNGCACAACTACGGCGTGAATATTTTGGTTTTATTTTTCAGCGTTATCACTTACTGGGAGATTTGACNGCNGCGGGCAANGTCGAAGTTCCAGCCATTTATGCAGGGGTCGATGCCTCTGCTCGGCAG	AGENTIQILKGINLEIYAGELVAIVGQSGSGKSTLMNILGCLDQPTSGSYQVKGRETRKLEADEXAQLRREYFGFIFQRYHLLGDLXXAGXVEVPAIYAGVDASARQ	MSLIECKNINRYFGSGENRVHILKDISLSIEKGDFVAIIGQSGSGKSTLMNILGCLDTAGSGSYRIDGIETAKMQPDELAALRRERFGFIFQRYNLLSSLTARDNVALPAVYMGMGGKERSARADKLLQDLGLASKEGNKPGELSGGQQQRVSIARALMNGGEIIFADEPTGALDTASGKNVMEIIRRLHEAGHTVIMVTHDPGIAANANRVIEIRDGEIISDTSKNPEIPASNVGRIQEKASWSFYYDQFVEAFRMSVQAVLAHKMRSLLTMLGIIIGIASVVSVVALGNGSQKKILEDISSMGTNTISIFPGRGFGDRRSGKIKTLTIDDAKIIAKQSYVASATPMTSSGGTLTYRNTDLTASLYGVGEQYFDVRGLKLETGRLFDENDVKEDAQVV…	16.61	gnl|BL_ORD_ID|460|hsp_num:0	487
EFF1_Assembly_Contig_25289_2 # 158 # 637 # -1 # ID=289_2;partial=01;start_type=Edge;rbs_motif=None;rbs_spacer=None;gc_cont=0.423	EFF1_Assembly_Contig_25289_2	158	637	-	Loose	1280	158.7	macB	59.06	3000535	protein homolog model	n/a	n/a	macrolide antibiotic	antibiotic efflux	ATP-binding cassette (ABC) antibiotic efflux pump	GATGTATTTACGCAAAACTCTGACAGTATTCGTGAAACTATCCAACAGACCACGCAAACAATGACACTACTTGTTTCAGCAATTGCTGTGATTTCCCTTGTGGTGGGTGGTATTGGCGTAATGAATATTATGCTTGTATCTGTNACCGAACGTACCCAAGAAATTGGTGTTCGTATGGCAGTTGGGGCGCGTCAAAGTGACATCTTGCAACAGTTCCTGATTGAAGCCGTTTTGGTTTGTATTTTGGGTGGTATTTTAGGTGTGCTCCTTTCTTTAGGAATTGGTCAGCTCATTACTCATTTTGCAGGTGGATCATTCCAAATGGCGTATTCAACAACTTCAATTGTTGCAGCCTTTGTATGNTCAAGNTTAATTGGTATTGTGTTTGGCTTTATTCCT…	DVFTQNSDSIRETIQQTTQTMTLLVSAIAVISLVVGGIGVMNIMLVSXTERTQEIGVRMAVGARQSDILQQFLIEAVLVCILGGILGVLLSLGIGQLITHFAGGSFQMAYSTTSIVAAFVXSXLIGIVFGFIPAXXAXQXNPVDALXREXGXNHANTFN	MSLIECKNINRYFGSGENRVHILKDISLSIEKGDFVAIIGQSGSGKSTLMNILGCLDTAGSGSYRIDGIETAKMQPDELAALRRERFGFIFQRYNLLSSLTARDNVALPAVYMGMGGKERSARADKLLQDLGLASKEGNKPGELSGGQQQRVSIARALMNGGEIIFADEPTGALDTASGKNVMEIIRRLHEAGHTVIMVTHDPGIAANANRVIEIRDGEIISDTSKNPEIPASNVGRIQEKASWSFYYDQFVEAFRMSVQAVLAHKMRSLLTMLGIIIGIASVVSVVALGNGSQKKILEDISSMGTNTISIFPGRGFGDRRSGKIKTLTIDDAKIIAKQSYVASATPMTSSGGTLTYRNTDLTASLYGVGEQYFDVRGLKLETGRLFDENDVKEDAQVV…	24.69	gnl|BL_ORD_ID|460|hsp_num:0	487
EFF1_Assembly_Contig_113453_1 # 262 # 390 # 1 # ID=3453_1;partial=01;start_type=GTG;rbs_motif=GGGG;rbs_spacer=9bp;gc_cont=0.690	EFF1_Assembly_Contig_113453_1	262	390	+	Loose	1280	51.2	macB	58.97	3000535	protein homolog model	n/a	n/a	macrolide antibiotic	antibiotic efflux	ATP-binding cassette (ABC) antibiotic efflux pump	GTGTACGGCTCGGGGGAGACCCGGGTCGTCGCCCTGGACGACGTGACCCTCGACCTGTACGCGGGGGAGTTCACCGCGATCATGGGCAAGTCCGGGTCGGGGAAGTCCACGCTGATGCACTGTGCGGCG	MYGSGETRVVALDDVTLDLYAGEFTAIMGKSGSGKSTLMHCAA	MSLIECKNINRYFGSGENRVHILKDISLSIEKGDFVAIIGQSGSGKSTLMNILGCLDTAGSGSYRIDGIETAKMQPDELAALRRERFGFIFQRYNLLSSLTARDNVALPAVYMGMGGKERSARADKLLQDLGLASKEGNKPGELSGGQQQRVSIARALMNGGEIIFADEPTGALDTASGKNVMEIIRRLHEAGHTVIMVTHDPGIAANANRVIEIRDGEIISDTSKNPEIPASNVGRIQEKASWSFYYDQFVEAFRMSVQAVLAHKMRSLLTMLGIIIGIASVVSVVALGNGSQKKILEDISSMGTNTISIFPGRGFGDRRSGKIKTLTIDDAKIIAKQSYVASATPMTSSGGTLTYRNTDLTASLYGVGEQYFDVRGLKLETGRLFDENDVKEDAQVV…	6.68	gnl|BL_ORD_ID|460|hsp_num:0	487
EFF1_Assembly_Contig_167413_1 # 2 # 268 # -1 # ID=2413_1;partial=11;start_type=Edge;rbs_motif=None;rbs_spacer=None;gc_cont=0.599	EFF1_Assembly_Contig_167413_1	2	268	-	Loose	1280	55.5	macB	57.78	3000535	protein homolog model	n/a	n/a	macrolide antibiotic	antibiotic efflux	ATP-binding cassette (ABC) antibiotic efflux pump	GTGGCCGCCACGACCGACCTACCCGCTACGGCGAAGGCTTTGCACAATTACCTGACCCGGTGGCTGGATGGCCGCGAGGTGGAGGTGCAAATACCACAACACCTGCTTGATGGTCTCAAACGCCAGGCCAGTACGTTTTCCTATCTGCTCGCTGGCCTAGGGGGTATTTCCCTGCTCGTAGGCGGTGTAGGTGTGATGAATGTCATGTTGATGAACGTCTCGGAGCGGCGGCGAGAGATCGGTGTTCGCATGGCGCTGGGGGCTCGA	MAATTDLPATAKALHNYLTRWLDGREVEVQIPQHLLDGLKRQASTFSYLLAGLGGISLLVGGVGVMNVMLMNVSERRREIGVRMALGAR	MSLIECKNINRYFGSGENRVHILKDISLSIEKGDFVAIIGQSGSGKSTLMNILGCLDTAGSGSYRIDGIETAKMQPDELAALRRERFGFIFQRYNLLSSLTARDNVALPAVYMGMGGKERSARADKLLQDLGLASKEGNKPGELSGGQQQRVSIARALMNGGEIIFADEPTGALDTASGKNVMEIIRRLHEAGHTVIMVTHDPGIAANANRVIEIRDGEIISDTSKNPEIPASNVGRIQEKASWSFYYDQFVEAFRMSVQAVLAHKMRSLLTMLGIIIGIASVVSVVALGNGSQKKILEDISSMGTNTISIFPGRGFGDRRSGKIKTLTIDDAKIIAKQSYVASATPMTSSGGTLTYRNTDLTASLYGVGEQYFDVRGLKLETGRLFDENDVKEDAQVV…	13.82	gnl|BL_ORD_ID|460|hsp_num:0	487
EFF1_Assembly_Contig_105937_1 # 3 # 224 # -1 # ID=937_1;partial=10;start_type=ATG;rbs_motif=None;rbs_spacer=None;gc_cont=0.347	EFF1_Assembly_Contig_105937_1	3	224	-	Loose	1280	77.4	macB	57.58	3000535	protein homolog model	n/a	n/a	macrolide antibiotic	antibiotic efflux	ATP-binding cassette (ABC) antibiotic efflux pump	ATGGCAAANCCGTTAATCAAAATAACCAATATCAAAAGAGATTTTCCTTTAGGAAACGAAATCGTNTATGTATTAAAAGGCATCGATTTAGAAATCAATAAAGGCGAATATGTAGCGTTGATGGGACCTTCAGGTTCTGGAAAATCAACTTTGATGAACATTTTAGGTTGTTTAGATACACCAACTTCTGGAACTTACATTTTGAACGGAAAACACGTTAGT	MAXPLIKITNIKRDFPLGNEIXYVLKGIDLEINKGEYVALMGPSGSGKSTLMNILGCLDTPTSGTYILNGKHVS	MSLIECKNINRYFGSGENRVHILKDISLSIEKGDFVAIIGQSGSGKSTLMNILGCLDTAGSGSYRIDGIETAKMQPDELAALRRERFGFIFQRYNLLSSLTARDNVALPAVYMGMGGKERSARADKLLQDLGLASKEGNKPGELSGGQQQRVSIARALMNGGEIIFADEPTGALDTASGKNVMEIIRRLHEAGHTVIMVTHDPGIAANANRVIEIRDGEIISDTSKNPEIPASNVGRIQEKASWSFYYDQFVEAFRMSVQAVLAHKMRSLLTMLGIIIGIASVVSVVALGNGSQKKILEDISSMGTNTISIFPGRGFGDRRSGKIKTLTIDDAKIIAKQSYVASATPMTSSGGTLTYRNTDLTASLYGVGEQYFDVRGLKLETGRLFDENDVKEDAQVV…	11.49	gnl|BL_ORD_ID|460|hsp_num:0	487
EFF1_Assembly_Contig_23307_2 # 745 # 921 # 1 # ID=3307_2;partial=01;start_type=ATG;rbs_motif=AGGAG;rbs_spacer=5-10bp;gc_cont=0.610	EFF1_Assembly_Contig_23307_2	745	921	+	Loose	600	51.2	oleC	57.14	3003748	protein homolog model	n/a	n/a	macrolide antibiotic	antibiotic efflux	ATP-binding cassette (ABC) antibiotic efflux pump	ATGACTGAATACGTCCTCCAGGCGCAAGACGTGGCCATCCATTACGGTGGTGTCAAGGCGCTCGATGGTGTTTCCCTCACCCTAAAAAAAGGGCAGATCCGGGGCCTGATCGGACCCAATGGCGCAGGCAAATCGACCGTGATCGACGCGATTACCGGGCGGCGCGCGCTCACCCGG	MTEYVLQAQDVAIHYGGVKALDGVSLTLKKGQIRGLIGPNGAGKSTVIDAITGRRALTR	MTVRGLVKHYGETKALDGVDLDVREGTVMGVLGPNGAGKTTLVRILSTLITPDSGQATVAGYDVVRQPRQLRRVIGLTGQYASVDEKLPGWENLYLIGRLLDLSRKEARARADELLERFSLTEAARRPAGTYSGGMRRRLDLAASMIGRPAVLYLDEPTTGLDPRTRNEVWDEVKAMVGDGVTVLLTTQYMEEAEQLASELTVVDRGRVIAKGGIEELKARVGGRTLRVRPVDPLQLRPLAGMLDELGITGLASTTVDTETGALLVPILSDEQLTAVVGAVTARGITLSSITTELPSLDEVFLSLTGHRASAPQDAEPARQEVAV	18.15	gnl|BL_ORD_ID|2103|hsp_num:0	2264
EFF1_Assembly_Contig_206085_1 # 1 # 150 # 1 # ID=1085_1;partial=11;start_type=Edge;rbs_motif=None;rbs_spacer=None;gc_cont=0.540	EFF1_Assembly_Contig_206085_1	1	150	+	Loose	760	53.5	macA	57.14	3000533	protein homolog model	n/a	n/a	macrolide antibiotic	antibiotic efflux	ATP-binding cassette (ABC) antibiotic efflux pump	AACTACATCACCGCGCCAGTGACGCGCGGCGATTTGGAACAAACCGTACTCGCAACGGGTATTGTCAAACCGTACAAACAGGTCGCCGTGGGTGCTCAAGTCACGGGCGAGATCAAATCGCTCAAGGTCAAATTGGGGCAAACGGTGAAA	NYITAPVTRGDLEQTVLATGIVKPYKQVAVGAQVTGEIKSLKVKLGQTVK	MAKMMKWSAVAAVAAAAVWGGWHYLKPEPQAAYITETVRRGGISRTVSATGEISPSNLVSVGAQASGQIKKLYVKLGQQVKKGDLIAEINSTTQTNTLNMEKSKLETYQAKLVSAQIALGSAEKKYKRQTALWKDDATSKEDLESAQDALAAAKANVAELKALIRQSKISINTAESDLGYTRITATMDGTVVAIPVEEGQTVNAAQSTPTIVQLANLDMMLNKMQIAEGDITKVKAGQDISFTILSEPDTPIKAKLDSVDPGLTTMSSGGYNSSTDTASNAVYYYARSFVPNPDGKLATGMTTQNTVEIDGVKNVLLIPSLTVKNRGGKAFVRVLGADGKAAEREIRTGMRDSMNTEVKSGLKEGDKVVISEITAAEQQESGERALGGPPRR	12.76	gnl|BL_ORD_ID|1585|hsp_num:0	1680
EFF1_Assembly_Contig_155803_2 # 132 # 284 # 1 # ID=803_2;partial=01;start_type=ATG;rbs_motif=GGA/GAG/AGG;rbs_spacer=5-10bp;gc_cont=0.464	EFF1_Assembly_Contig_155803_2	132	284	+	Loose	600	60.1	oleC	55.32	3003748	protein homolog model	n/a	n/a	macrolide antibiotic	antibiotic efflux	ATP-binding cassette (ABC) antibiotic efflux pump	ATGTCTTCTGCTGTTTCCATCGTTGACGTAGTCAAACATTTTGGTTCGCTCAAGGCGCTGGATGGTGTTTCTCTTGAAATTGAAGAAGGTGAATTTTTCGGCTTGCTTGGCCCGAATGGGGCTGGAAAAACGACACTGATTTCCACGTTAGCC	MSSAVSIVDVVKHFGSLKALDGVSLEIEEGEFFGLLGPNGAGKTTLISTLA	MTVRGLVKHYGETKALDGVDLDVREGTVMGVLGPNGAGKTTLVRILSTLITPDSGQATVAGYDVVRQPRQLRRVIGLTGQYASVDEKLPGWENLYLIGRLLDLSRKEARARADELLERFSLTEAARRPAGTYSGGMRRRLDLAASMIGRPAVLYLDEPTTGLDPRTRNEVWDEVKAMVGDGVTVLLTTQYMEEAEQLASELTVVDRGRVIAKGGIEELKARVGGRTLRVRPVDPLQLRPLAGMLDELGITGLASTTVDTETGALLVPILSDEQLTAVVGAVTARGITLSSITTELPSLDEVFLSLTGHRASAPQDAEPARQEVAV	15.69	gnl|BL_ORD_ID|2103|hsp_num:0	2264
EFF1_Assembly_Contig_151495_1 # 1 # 201 # -1 # ID=1495_1;partial=10;start_type=ATG;rbs_motif=AGGAG;rbs_spacer=5-10bp;gc_cont=0.488	EFF1_Assembly_Contig_151495_1	1	201	-	Loose	1280	72	macB	54.84	3000535	protein homolog model	n/a	n/a	macrolide antibiotic	antibiotic efflux	ATP-binding cassette (ABC) antibiotic efflux pump	ATGAAAGAGATAATCAAATTAGAAAACATCAAGCGTGACTTCAAGGTCGGAGACGAAACGGTCCATGCCTTGCGTGGCGTCTCCTTCACGATCTANGAAGGCGAATTTGTCACCATCATGGGGACATCCGGCTCAGGAAAGAGTACCCTGCTGAACACGTTAGGTTGCCTGGATACACCGACCAGCGGAGAATATTACCTC	MKEIIKLENIKRDFKVGDETVHALRGVSFTIXEGEFVTIMGTSGSGKSTLLNTLGCLDTPTSGEYYL	MSLIECKNINRYFGSGENRVHILKDISLSIEKGDFVAIIGQSGSGKSTLMNILGCLDTAGSGSYRIDGIETAKMQPDELAALRRERFGFIFQRYNLLSSLTARDNVALPAVYMGMGGKERSARADKLLQDLGLASKEGNKPGELSGGQQQRVSIARALMNGGEIIFADEPTGALDTASGKNVMEIIRRLHEAGHTVIMVTHDPGIAANANRVIEIRDGEIISDTSKNPEIPASNVGRIQEKASWSFYYDQFVEAFRMSVQAVLAHKMRSLLTMLGIIIGIASVVSVVALGNGSQKKILEDISSMGTNTISIFPGRGFGDRRSGKIKTLTIDDAKIIAKQSYVASATPMTSSGGTLTYRNTDLTASLYGVGEQYFDVRGLKLETGRLFDENDVKEDAQVV…	10.4	gnl|BL_ORD_ID|460|hsp_num:0	487
EFF1_Assembly_Contig_120334_1 # 3 # 365 # 1 # ID=334_1;partial=11;start_type=Edge;rbs_motif=None;rbs_spacer=None;gc_cont=0.466	EFF1_Assembly_Contig_120334_1	3	365	+	Loose	1280	95.9	macB	54.08	3000535	protein homolog model	n/a	n/a	macrolide antibiotic	antibiotic efflux	ATP-binding cassette (ABC) antibiotic efflux pump	CATAAGCTGAAAGCTTCGGATGACGATGATTTCACAATCCGTACCCAACAGGAATTGAGTACAATGCTCAACTCAACCACCGATTTGATGACAACCCTGCTGGCTTGTATCGCAGGTATTTCATTGGTAGTAGGTGGTATCGGAATTATGAATATCATGTATGTATCCGTTACGGAACGTACCCGTGAAATCGGTCTGCGTATGTCTGTCGGTGCACGTGGAGTCGATATTCTAAGCCAATTCCTTATCGAGGCCATCATGATTAGTATCACAGGAGGTATCATCGGAGTGATTATCGGTTGCGGGGCTAGCTGGATTGTCAAGAGCGTAGCGCATTGGCCTATCTATATCCAGCCGTGGAGT	HKLKASDDDDFTIRTQQELSTMLNSTTDLMTTLLACIAGISLVVGGIGIMNIMYVSVTERTREIGLRMSVGARGVDILSQFLIEAIMISITGGIIGVIIGCGASWIVKSVAHWPIYIQPWS	MSLIECKNINRYFGSGENRVHILKDISLSIEKGDFVAIIGQSGSGKSTLMNILGCLDTAGSGSYRIDGIETAKMQPDELAALRRERFGFIFQRYNLLSSLTARDNVALPAVYMGMGGKERSARADKLLQDLGLASKEGNKPGELSGGQQQRVSIARALMNGGEIIFADEPTGALDTASGKNVMEIIRRLHEAGHTVIMVTHDPGIAANANRVIEIRDGEIISDTSKNPEIPASNVGRIQEKASWSFYYDQFVEAFRMSVQAVLAHKMRSLLTMLGIIIGIASVVSVVALGNGSQKKILEDISSMGTNTISIFPGRGFGDRRSGKIKTLTIDDAKIIAKQSYVASATPMTSSGGTLTYRNTDLTASLYGVGEQYFDVRGLKLETGRLFDENDVKEDAQVV…	18.79	gnl|BL_ORD_ID|460|hsp_num:0	487
EFF1_Assembly_Contig_54658_2 # 339 # 485 # 1 # ID=4658_2;partial=01;start_type=GTG;rbs_motif=TAAA;rbs_spacer=11bp;gc_cont=0.435	EFF1_Assembly_Contig_54658_2	339	485	+	Loose	1280	58.2	macB	54	3000535	protein homolog model	n/a	n/a	macrolide antibiotic	antibiotic efflux	ATP-binding cassette (ABC) antibiotic efflux pump	GTGATACAACTAAAAGACATTAACAAGACCTACAACAACGGAGCACCGCTGCATGTGCTCAAAGGTATCAACCTCGACATTCAGAAAGGCGAATTTGTTTCCATCATGGGCTCATCGGGTTCGGGAAAGTCCACTTTACTCAATATA	MIQLKDINKTYNNGAPLHVLKGINLDIQKGEFVSIMGSSGSGKSTLLNI	MSLIECKNINRYFGSGENRVHILKDISLSIEKGDFVAIIGQSGSGKSTLMNILGCLDTAGSGSYRIDGIETAKMQPDELAALRRERFGFIFQRYNLLSSLTARDNVALPAVYMGMGGKERSARADKLLQDLGLASKEGNKPGELSGGQQQRVSIARALMNGGEIIFADEPTGALDTASGKNVMEIIRRLHEAGHTVIMVTHDPGIAANANRVIEIRDGEIISDTSKNPEIPASNVGRIQEKASWSFYYDQFVEAFRMSVQAVLAHKMRSLLTMLGIIIGIASVVSVVALGNGSQKKILEDISSMGTNTISIFPGRGFGDRRSGKIKTLTIDDAKIIAKQSYVASATPMTSSGGTLTYRNTDLTASLYGVGEQYFDVRGLKLETGRLFDENDVKEDAQVV…	7.61	gnl|BL_ORD_ID|460|hsp_num:0	487
EFF1_Assembly_Contig_10333_1 # 3 # 1085 # 1 # ID=333_1;partial=11;start_type=Edge;rbs_motif=None;rbs_spacer=None;gc_cont=0.412	EFF1_Assembly_Contig_10333_1	3	1085	+	Loose	1280	363.2	macB	53.99	3000535	protein homolog model	n/a	n/a	macrolide antibiotic	antibiotic efflux	ATP-binding cassette (ABC) antibiotic efflux pump	TCTACACTCATGAATATTCTAGGGTGTTTAGATCAACCATCAGAAGGCAGCTACAAAGTGAGTGGCCGTGAAACGCGTGAACTTGAGCCAGATGAACTTGCACAGTTACGTCGTGAATATTTTGGCTTCATTTTTCAGCGTTATCACCTACTTGGCGATTTAAACGCAGCAGGAAATGTCGAAGTTCCCTCTATTTATGCAGGTGCAGATGCAACTGANCGTCAAAAGCGTGCAACTGAACTTCTCACCAATTTAGGTTTAGGCGATAAAACACAAAACAGACCAAGTCAGCTTTCTGGTGGTCAACAACAACGTGTTTCTATTGCTCGTGCTTTAATGAATGGCGGTGACGTTATTCTTGCCGATGAACCAACAGGTGCATTGGACAAAAATAGCGGT…	STLMNILGCLDQPSEGSYKVSGRETRELEPDELAQLRREYFGFIFQRYHLLGDLNAAGNVEVPSIYAGADATXRQKRATELLTNLGLGDKTQNRPSQLSGGQQQRVSIARALMNGGDVILADEPTGALDKNSGIEVMRILRELNAKGHTIILVTHDHNVAKNATRIIEISDGNIISDLPNVPENTENEVLEKQTLVRAPQKKIPAWRALADRLGEAFRMALLAMNAHRMRTFLTMLXIXIGXASVVSVVALGNGSQKQILENISSLGTNTITIYQGRGFGDNSRASQVKTLIPADGEALADQPYVDGVSPSVNSSVTARYKDTEASATVNGVSADFFYVKGLTFKSGQAFDKNSVIEQAQD	MSLIECKNINRYFGSGENRVHILKDISLSIEKGDFVAIIGQSGSGKSTLMNILGCLDTAGSGSYRIDGIETAKMQPDELAALRRERFGFIFQRYNLLSSLTARDNVALPAVYMGMGGKERSARADKLLQDLGLASKEGNKPGELSGGQQQRVSIARALMNGGEIIFADEPTGALDTASGKNVMEIIRRLHEAGHTVIMVTHDPGIAANANRVIEIRDGEIISDTSKNPEIPASNVGRIQEKASWSFYYDQFVEAFRMSVQAVLAHKMRSLLTMLGIIIGIASVVSVVALGNGSQKKILEDISSMGTNTISIFPGRGFGDRRSGKIKTLTIDDAKIIAKQSYVASATPMTSSGGTLTYRNTDLTASLYGVGEQYFDVRGLKLETGRLFDENDVKEDAQVV…	56.06	gnl|BL_ORD_ID|460|hsp_num:0	487
EFF1_Assembly_Contig_49037_2 # 531 # 668 # 1 # ID=4037_2;partial=01;start_type=ATG;rbs_motif=GGAG/GAGG;rbs_spacer=5-10bp;gc_cont=0.290	EFF1_Assembly_Contig_49037_2	531	668	+	Loose	1280	44.7	macB	53.85	3000535	protein homolog model	n/a	n/a	macrolide antibiotic	antibiotic efflux	ATP-binding cassette (ABC) antibiotic efflux pump	ATGAATATGTATGATTTAGTAAAATCCTCGATAAGAAGTTTAAAAGCAAATAAAATGAGAGCATTTCTAACAATGTTAGGAATTATAATAGGTATATCATCAGTAATTGCCATGTCAGCAATAGGAAAAGGTGGACAA	MNMYDLVKSSIRSLKANKMRAFLTMLGIIIGISSVIAMSAIGKGGQ	MSLIECKNINRYFGSGENRVHILKDISLSIEKGDFVAIIGQSGSGKSTLMNILGCLDTAGSGSYRIDGIETAKMQPDELAALRRERFGFIFQRYNLLSSLTARDNVALPAVYMGMGGKERSARADKLLQDLGLASKEGNKPGELSGGQQQRVSIARALMNGGEIIFADEPTGALDTASGKNVMEIIRRLHEAGHTVIMVTHDPGIAANANRVIEIRDGEIISDTSKNPEIPASNVGRIQEKASWSFYYDQFVEAFRMSVQAVLAHKMRSLLTMLGIIIGIASVVSVVALGNGSQKKILEDISSMGTNTISIFPGRGFGDRRSGKIKTLTIDDAKIIAKQSYVASATPMTSSGGTLTYRNTDLTASLYGVGEQYFDVRGLKLETGRLFDENDVKEDAQVV…	7.14	gnl|BL_ORD_ID|460|hsp_num:0	487
EFF1_Assembly_Contig_117278_1 # 2 # 376 # -1 # ID=2278_1;partial=11;start_type=Edge;rbs_motif=None;rbs_spacer=None;gc_cont=0.483	EFF1_Assembly_Contig_117278_1	2	376	-	Loose	1280	122.1	macB	53.57	3000535	protein homolog model	n/a	n/a	macrolide antibiotic	antibiotic efflux	ATP-binding cassette (ABC) antibiotic efflux pump	TGTAACATGACTCAAGATCAAACACATTCATCACAGCCACTGCTTGAAATCAGCAACCTCACCCGTGAGTTTCCCGCAGGTGAGGCTACAGTCCAGATTCTCAAAGGTATCAATCTAAAGATTTATGCAGGTGAGCTGGTTGCCATCGTCGGTCAGTCAGGTTCTGGTAAATCNACCCTNATGAANATNNTGGGCTGTCTNGATAANCCNANNGCAGGNAGNTANNAGGTCAATGGTCGNGAAACCCGCCAGTTAGAGCCTGATGAACTGGCACAACTACGCCGTGAATATTTTGGTTTTATTTTCCAGCGTTATCACTTACTCGGTGATTTGAGTGCTTCTGGTAATGTTGAAGTCCCAGCCATTTACGCAGGC	CNMTQDQTHSSQPLLEISNLTREFPAGEATVQILKGINLKIYAGELVAIVGQSGSGKXTXMXXXGCXDXXXAXXXXVNGXETRQLEPDELAQLRREYFGFIFQRYHLLGDLSASGNVEVPAIYAG	MSLIECKNINRYFGSGENRVHILKDISLSIEKGDFVAIIGQSGSGKSTLMNILGCLDTAGSGSYRIDGIETAKMQPDELAALRRERFGFIFQRYNLLSSLTARDNVALPAVYMGMGGKERSARADKLLQDLGLASKEGNKPGELSGGQQQRVSIARALMNGGEIIFADEPTGALDTASGKNVMEIIRRLHEAGHTVIMVTHDPGIAANANRVIEIRDGEIISDTSKNPEIPASNVGRIQEKASWSFYYDQFVEAFRMSVQAVLAHKMRSLLTMLGIIIGIASVVSVVALGNGSQKKILEDISSMGTNTISIFPGRGFGDRRSGKIKTLTIDDAKIIAKQSYVASATPMTSSGGTLTYRNTDLTASLYGVGEQYFDVRGLKLETGRLFDENDVKEDAQVV…	19.41	gnl|BL_ORD_ID|460|hsp_num:0	487
EFF1_Assembly_Contig_143488_1 # 137 # 307 # -1 # ID=3488_1;partial=01;start_type=Edge;rbs_motif=None;rbs_spacer=None;gc_cont=0.632	EFF1_Assembly_Contig_143488_1	137	307	-	Loose	1280	41.2	macB	53.57	3000535	protein homolog model	n/a	n/a	macrolide antibiotic	antibiotic efflux	ATP-binding cassette (ABC) antibiotic efflux pump	ACCGGGGCGTCGGTGGGTCTGTCGGCCCTGATGGATGTCCCCTACCTTTTCAACCCCAGTGTGAATCTGCTGTCGTTCCTNTTCTCGGCAGGTATCGGCGTGGTGTTTGGTTATTTCCCCGCACGCCGCGCGGCGCGCATGGACCCCATTGACGCGCTGCGGCATGAATGA	TGASVGLSALMDVPYLFNPSVNLLSFXFSAGIGVVFGYFPARRAARMDPIDALRHE	MSLIECKNINRYFGSGENRVHILKDISLSIEKGDFVAIIGQSGSGKSTLMNILGCLDTAGSGSYRIDGIETAKMQPDELAALRRERFGFIFQRYNLLSSLTARDNVALPAVYMGMGGKERSARADKLLQDLGLASKEGNKPGELSGGQQQRVSIARALMNGGEIIFADEPTGALDTASGKNVMEIIRRLHEAGHTVIMVTHDPGIAANANRVIEIRDGEIISDTSKNPEIPASNVGRIQEKASWSFYYDQFVEAFRMSVQAVLAHKMRSLLTMLGIIIGIASVVSVVALGNGSQKKILEDISSMGTNTISIFPGRGFGDRRSGKIKTLTIDDAKIIAKQSYVASATPMTSSGGTLTYRNTDLTASLYGVGEQYFDVRGLKLETGRLFDENDVKEDAQVV…	8.7	gnl|BL_ORD_ID|460|hsp_num:0	487
EFF1_Assembly_Contig_40327_2 # 61 # 615 # -1 # ID=327_2;partial=01;start_type=Edge;rbs_motif=None;rbs_spacer=None;gc_cont=0.677	EFF1_Assembly_Contig_40327_2	61	615	-	Loose	1280	196.4	macB	53.33	3000535	protein homolog model	n/a	n/a	macrolide antibiotic	antibiotic efflux	ATP-binding cassette (ABC) antibiotic efflux pump	GGCAAGTCCACCCTGATGAATATTTTGGGCTGCCTGGATGTGCCCACCACCGGCCACTACGCGCTGGCGGGCGAGGCCGTCGAAGGCATGAGCCCCGACGAACTGGCCGGGGTGCGCAACCGCCGCATCGGCTTTGTGTTCCAGCAGTTCAACCTGCTGCCCCGCACCAGTGCCCTCGAAAACGTCGAGCTGCCCATGATTTACGCCGGGGTGAAGGCCGCCGACCGCCACCCCCGCGCCATGCAGGCCTTGCAGCGCGTGGGCCTGGGCGAGCGCACCGGCCACACGCCCGCCGAGCTGTCGGGCGGGCAGCAGCAGCGCGTGGCCATTGCGCGGGCGTTGGTCAACAATCCGCAGCTCATCCTGGCCGACGAACCCACCGGCGCACTCGACACCACC…	GKSTLMNILGCLDVPTTGHYALAGEAVEGMSPDELAGVRNRRIGFVFQQFNLLPRTSALENVELPMIYAGVKAADRHPRAMQALQRVGLGERTGHTPAELSGGQQQRVAIARALVNNPQLILADEPTGALDTTTSEEVMRLLRDLNAQGITIVLVTHEPDIAAWARRKIVVRDGRILEDTGVPA	MSLIECKNINRYFGSGENRVHILKDISLSIEKGDFVAIIGQSGSGKSTLMNILGCLDTAGSGSYRIDGIETAKMQPDELAALRRERFGFIFQRYNLLSSLTARDNVALPAVYMGMGGKERSARADKLLQDLGLASKEGNKPGELSGGQQQRVSIARALMNGGEIIFADEPTGALDTASGKNVMEIIRRLHEAGHTVIMVTHDPGIAANANRVIEIRDGEIISDTSKNPEIPASNVGRIQEKASWSFYYDQFVEAFRMSVQAVLAHKMRSLLTMLGIIIGIASVVSVVALGNGSQKKILEDISSMGTNTISIFPGRGFGDRRSGKIKTLTIDDAKIIAKQSYVASATPMTSSGGTLTYRNTDLTASLYGVGEQYFDVRGLKLETGRLFDENDVKEDAQVV…	28.57	gnl|BL_ORD_ID|460|hsp_num:0	487
EFF1_Assembly_Contig_72539_1 # 3 # 458 # -1 # ID=2539_1;partial=11;start_type=Edge;rbs_motif=None;rbs_spacer=None;gc_cont=0.485	EFF1_Assembly_Contig_72539_1	3	458	-	Loose	1280	141	macB	53.33	3000535	protein homolog model	n/a	n/a	macrolide antibiotic	antibiotic efflux	ATP-binding cassette (ABC) antibiotic efflux pump	TCTGCACGGCAACAACGCTCGACCCAACTGCTTTCTGATTTAGGTCTAGCTGAAAAAACCCAAAACCGCCCGAGTCAACTTTCAGGTGGTCAGCAACAACGTGTTTCGATTGCGCGTGCATTAATGAACGGCGGCGATGTGATCTTAGCCGATGAACCGACTGGTGCATTGGATAAAAACAGTGGCATTGAAGTGATACGTATTTTACGTGAACTCAATGCCCAAGGTCATACCATCATCCTTGTTACTCATGATATGAACGTGGCGAAAAATGCCTCACGTATTATTGAAATTAGTGACGGNAATATTATTTCCGATCGCNTCAATNTCCCTGAGTCGGATGGNGAAGTGCTNGANNANCAGCANCTTGACCGTACACCGCAAAAGAAAACGCCTTCT…	SARQQRSTQLLSDLGLAEKTQNRPSQLSGGQQQRVSIARALMNGGDVILADEPTGALDKNSGIEVIRILRELNAQGHTIILVTHDMNVAKNASRIIEISDXNIISDRXNXPESDXEVXXXQXLDRTPQKKTPSWRSAADRLAEAFRMALLAM	MSLIECKNINRYFGSGENRVHILKDISLSIEKGDFVAIIGQSGSGKSTLMNILGCLDTAGSGSYRIDGIETAKMQPDELAALRRERFGFIFQRYNLLSSLTARDNVALPAVYMGMGGKERSARADKLLQDLGLASKEGNKPGELSGGQQQRVSIARALMNGGEIIFADEPTGALDTASGKNVMEIIRRLHEAGHTVIMVTHDPGIAANANRVIEIRDGEIISDTSKNPEIPASNVGRIQEKASWSFYYDQFVEAFRMSVQAVLAHKMRSLLTMLGIIIGIASVVSVVALGNGSQKKILEDISSMGTNTISIFPGRGFGDRRSGKIKTLTIDDAKIIAKQSYVASATPMTSSGGTLTYRNTDLTASLYGVGEQYFDVRGLKLETGRLFDENDVKEDAQVV…	23.6	gnl|BL_ORD_ID|460|hsp_num:0	487
EFF1_Assembly_Contig_2921_4 # 2589 # 2687 # -1 # ID=2921_4;partial=01;start_type=Edge;rbs_motif=None;rbs_spacer=None;gc_cont=0.636	EFF1_Assembly_Contig_2921_4	2589	2687	-	Loose	1280	42.7	macB	53.12	3000535	protein homolog model	n/a	n/a	macrolide antibiotic	antibiotic efflux	ATP-binding cassette (ABC) antibiotic efflux pump	GCATTTATCTGCTCGACGCTGACCGGTGTGCTGTTTGGTTGGCTACCTGCGCGCAACGCCGCCCGGCTCGATCCGGTCGATGCGCTGGCGCGGGAATAA	AFICSTLTGVLFGWLPARNAARLDPVDALARE	MSLIECKNINRYFGSGENRVHILKDISLSIEKGDFVAIIGQSGSGKSTLMNILGCLDTAGSGSYRIDGIETAKMQPDELAALRRERFGFIFQRYNLLSSLTARDNVALPAVYMGMGGKERSARADKLLQDLGLASKEGNKPGELSGGQQQRVSIARALMNGGEIIFADEPTGALDTASGKNVMEIIRRLHEAGHTVIMVTHDPGIAANANRVIEIRDGEIISDTSKNPEIPASNVGRIQEKASWSFYYDQFVEAFRMSVQAVLAHKMRSLLTMLGIIIGIASVVSVVALGNGSQKKILEDISSMGTNTISIFPGRGFGDRRSGKIKTLTIDDAKIIAKQSYVASATPMTSSGGTLTYRNTDLTASLYGVGEQYFDVRGLKLETGRLFDENDVKEDAQVV…	4.97	gnl|BL_ORD_ID|460|hsp_num:0	487
EFF1_Assembly_Contig_37_14 # 9344 # 11335 # -1 # ID=37_14;partial=00;start_type=ATG;rbs_motif=GGA/GAG/AGG;rbs_spacer=5-10bp;gc_cont=0.476	EFF1_Assembly_Contig_37_14	9344	11335	-	Loose	1280	634.8	macB	53.11	3000535	protein homolog model	n/a	n/a	macrolide antibiotic	antibiotic efflux	ATP-binding cassette (ABC) antibiotic efflux pump	ATGACCAAAAAAGCCTTGCTTGAAGTCAGCAATTTGGTGCGAGAGTTTCCAGCTGGCGAAAGTACTGTCCAAATTCTCAAAGGCATTGANCTGACCATTTACGAAGGTGAATTGGTTGCCATTGTCGGCCAGTCGGGTTCAGGTAAATCNACCCTGATGAATATTTTGGGTTGTCTCGACCGCCCAACCTCAGGAAGTTATCAGGTTAATGGTCGCGAAACGGGTAAACTCGAACCGGATCAATTGGCCGAATTACGTCGTGAGTATTTTGGTTTTATTTTCCAGCGTTACCACCTTTTAGGCGACTTAACCGCAGAAGGTAATGTTGAAGTCCCTGCGGTTTATGCAGGGGCAACACCGTATGCACGTAAACAACGTGCCACTGCTTTACTGACAGAA…	MTKKALLEVSNLVREFPAGESTVQILKGIXLTIYEGELVAIVGQSGSGKXTLMNILGCLDRPTSGSYQVNGRETGKLEPDQLAELRREYFGFIFQRYHLLGDLTAEGNVEVPAVYAGATPYARKQRATALLTELGLGNKTQNRPSQLSGGQQQRVSIARALMNGGDVILADEPTGALDSHSGVEVMRILRELNAAGHTIILVTHDMQVAKNASRIIEISDGQIIADRVNQXEHDTELHXDPDAETAISAQQEKNKSVSAWRSLLDRLGEAFRMALLSMNAHRMRTFLTMLGIIIGIASVVTVVALGNGSQQQILSNISSLGTNTITVFQGRGFGDNSKTANFKTLVPADAEALATQPYVSAXSXMVSSSKTIRYQQSEANATINGVGGDYFTVKGLTFK…	MSLIECKNINRYFGSGENRVHILKDISLSIEKGDFVAIIGQSGSGKSTLMNILGCLDTAGSGSYRIDGIETAKMQPDELAALRRERFGFIFQRYNLLSSLTARDNVALPAVYMGMGGKERSARADKLLQDLGLASKEGNKPGELSGGQQQRVSIARALMNGGEIIFADEPTGALDTASGKNVMEIIRRLHEAGHTVIMVTHDPGIAANANRVIEIRDGEIISDTSKNPEIPASNVGRIQEKASWSFYYDQFVEAFRMSVQAVLAHKMRSLLTMLGIIIGIASVVSVVALGNGSQKKILEDISSMGTNTISIFPGRGFGDRRSGKIKTLTIDDAKIIAKQSYVASATPMTSSGGTLTYRNTDLTASLYGVGEQYFDVRGLKLETGRLFDENDVKEDAQVV…	102.95	gnl|BL_ORD_ID|460|hsp_num:0	487
EFF1_Assembly_Contig_203692_1 # 2 # 175 # 1 # ID=3692_1;partial=11;start_type=Edge;rbs_motif=None;rbs_spacer=None;gc_cont=0.678	EFF1_Assembly_Contig_203692_1	2	175	+	Loose	1280	56.6	macB	52.73	3000535	protein homolog model	n/a	n/a	macrolide antibiotic	antibiotic efflux	ATP-binding cassette (ABC) antibiotic efflux pump	TCGGAGGCCGAGCTTGCGCATCTGCGCAACCGTGGCATCGGCTTTGTGTTTCAAAGCTTCAATCTGCTGCCGCGGCTGTCGGCGCTGGGCAATGTCGCGCTGCCGCTGGTCTACTCCGGTGTGCCGCGCAGCGAGCGCGACGCGCGCGCGCAGGCGATGCTCGATGCTGTCGGG	SEAELAHLRNRGIGFVFQSFNLLPRLSALGNVALPLVYSGVPRSERDARAQAMLDAVG	MSLIECKNINRYFGSGENRVHILKDISLSIEKGDFVAIIGQSGSGKSTLMNILGCLDTAGSGSYRIDGIETAKMQPDELAALRRERFGFIFQRYNLLSSLTARDNVALPAVYMGMGGKERSARADKLLQDLGLASKEGNKPGELSGGQQQRVSIARALMNGGEIIFADEPTGALDTASGKNVMEIIRRLHEAGHTVIMVTHDPGIAANANRVIEIRDGEIISDTSKNPEIPASNVGRIQEKASWSFYYDQFVEAFRMSVQAVLAHKMRSLLTMLGIIIGIASVVSVVALGNGSQKKILEDISSMGTNTISIFPGRGFGDRRSGKIKTLTIDDAKIIAKQSYVASATPMTSSGGTLTYRNTDLTASLYGVGEQYFDVRGLKLETGRLFDENDVKEDAQVV…	9.01	gnl|BL_ORD_ID|460|hsp_num:0	487
EFF1_Assembly_Contig_37595_1 # 35 # 397 # -1 # ID=2595_1;partial=01;start_type=Edge;rbs_motif=None;rbs_spacer=None;gc_cont=0.744	EFF1_Assembly_Contig_37595_1	35	397	-	Loose	1280	101.7	macB	52.53	3000535	protein homolog model	n/a	n/a	macrolide antibiotic	antibiotic efflux	ATP-binding cassette (ABC) antibiotic efflux pump	CGCGAGCGCGCGCGCAGCCTGCTGGCCGCCGTGGGCCTGGCGCAGGCCATGGATAAGCGCCCGGGCGAGCTGTCGGGTGGCATGCAGCAGCGCGTGGCGATTGCGCGCGCACTGGTGATGGACCCCCCGCTTGTGCTGGCCGACGAGCCCACGGGCAACCTCGACACCGCCTCGTCGGCCGAAGTGTTTGCGTTGCTGCGCCGCATCCATGCCGAGCGCGGCACGAGTTTCGTGGTGGTCACGCACGACCCGCGGCTGGCCGCGCGCTGCGACCGGCTGGTGGAGCTGATCGACGGCCGCATTGCGCGCGANGAGGCCATCGCCGNNGGCGTGGAGCCGGCGCCCGGCGCGCTGNCGGTGTGA	RERARSLLAAVGLAQAMDKRPGELSGGMQQRVAIARALVMDPPLVLADEPTGNLDTASSAEVFALLRRIHAERGTSFVVVTHDPRLAARCDRLVELIDGRIARXEAIAXGVEPAPGALXV	MSLIECKNINRYFGSGENRVHILKDISLSIEKGDFVAIIGQSGSGKSTLMNILGCLDTAGSGSYRIDGIETAKMQPDELAALRRERFGFIFQRYNLLSSLTARDNVALPAVYMGMGGKERSARADKLLQDLGLASKEGNKPGELSGGQQQRVSIARALMNGGEIIFADEPTGALDTASGKNVMEIIRRLHEAGHTVIMVTHDPGIAANANRVIEIRDGEIISDTSKNPEIPASNVGRIQEKASWSFYYDQFVEAFRMSVQAVLAHKMRSLLTMLGIIIGIASVVSVVALGNGSQKKILEDISSMGTNTISIFPGRGFGDRRSGKIKTLTIDDAKIIAKQSYVASATPMTSSGGTLTYRNTDLTASLYGVGEQYFDVRGLKLETGRLFDENDVKEDAQVV…	18.63	gnl|BL_ORD_ID|460|hsp_num:0	487
EFF1_Assembly_Contig_101803_1 # 1 # 195 # -1 # ID=1803_1;partial=10;start_type=ATG;rbs_motif=AGGA/GGAG/GAGG;rbs_spacer=11-12bp;gc_cont=0.549	EFF1_Assembly_Contig_101803_1	1	195	-	Loose	600	65.5	oleC	52.46	3003748	protein homolog model	n/a	n/a	macrolide antibiotic	antibiotic efflux	ATP-binding cassette (ABC) antibiotic efflux pump	ATGGCCGCTGCTGTTTCCATCGTCGATGTCGTCAAGCATTTTGGTTCGCTGCAAGCGCTGGCCGGCGTTTCGCTAGTTATCGAAGAGGGTGAGTTTTTTGGTCTGCTCGGACCCAATGGCGCCGGTAAAACAACGCTGATTTCCTGTTTGGCCGGGCTGATTCGCCCAGACTCCGGTACCTTAAAGGTGCTGGGT	MAAAVSIVDVVKHFGSLQALAGVSLVIEEGEFFGLLGPNGAGKTTLISCLAGLIRPDSGTLKVLG	MTVRGLVKHYGETKALDGVDLDVREGTVMGVLGPNGAGKTTLVRILSTLITPDSGQATVAGYDVVRQPRQLRRVIGLTGQYASVDEKLPGWENLYLIGRLLDLSRKEARARADELLERFSLTEAARRPAGTYSGGMRRRLDLAASMIGRPAVLYLDEPTTGLDPRTRNEVWDEVKAMVGDGVTVLLTTQYMEEAEQLASELTVVDRGRVIAKGGIEELKARVGGRTLRVRPVDPLQLRPLAGMLDELGITGLASTTVDTETGALLVPILSDEQLTAVVGAVTARGITLSSITTELPSLDEVFLSLTGHRASAPQDAEPARQEVAV	20	gnl|BL_ORD_ID|2103|hsp_num:0	2264
EFF1_Assembly_Contig_15361_1 # 3 # 170 # -1 # ID=361_1;partial=10;start_type=GTG;rbs_motif=GGAG/GAGG;rbs_spacer=5-10bp;gc_cont=0.613	EFF1_Assembly_Contig_15361_1	3	170	-	Loose	600	57.8	oleC	52.27	3003748	protein homolog model	n/a	n/a	macrolide antibiotic	antibiotic efflux	ATP-binding cassette (ABC) antibiotic efflux pump	GTGGCAAGCATTTCCCCGGTCAGTAACGGCATGGCGGTTTCGCTGCGTGGCGTGACCAAACATTACGGCGCCTTGCATGCGGTCGACGGCGTCGATCTGGACATCGCGCGTGGCGAGATTTTTGGCCTCATCGGCCACAACGGCGCGGGCAAAAGCACGCTGTTCAAA	MASISPVSNGMAVSLRGVTKHYGALHAVDGVDLDIARGEIFGLIGHNGAGKSTLFK	MTVRGLVKHYGETKALDGVDLDVREGTVMGVLGPNGAGKTTLVRILSTLITPDSGQATVAGYDVVRQPRQLRRVIGLTGQYASVDEKLPGWENLYLIGRLLDLSRKEARARADELLERFSLTEAARRPAGTYSGGMRRRLDLAASMIGRPAVLYLDEPTTGLDPRTRNEVWDEVKAMVGDGVTVLLTTQYMEEAEQLASELTVVDRGRVIAKGGIEELKARVGGRTLRVRPVDPLQLRPLAGMLDELGITGLASTTVDTETGALLVPILSDEQLTAVVGAVTARGITLSSITTELPSLDEVFLSLTGHRASAPQDAEPARQEVAV	17.23	gnl|BL_ORD_ID|2103|hsp_num:0	2264
EFF1_Assembly_Contig_115970_1 # 2 # 280 # -1 # ID=970_1;partial=10;start_type=ATG;rbs_motif=None;rbs_spacer=None;gc_cont=0.674	EFF1_Assembly_Contig_115970_1	2	280	-	Loose	600	47.4	oleC	52.27	3003748	protein homolog model	n/a	n/a	macrolide antibiotic	antibiotic efflux	ATP-binding cassette (ABC) antibiotic efflux pump	ATGCTGAGCGCCCAACACCTCGAAATCACCTTCAACCCCGGCACGCCGATCGAAACGCGCGCACTGCGCGGCATGTCGCTGGACATCCCGGCCGGGCAGTTCGTCACCGTCATTGGCNNNAATGGCGCCGGCAAGTCCACCCTGGTGCGACTGCTGACCGGCGCCGCGCGCGCCGATAGCGGCACGATGCTGATCGGTTCGGACAGCTATGCGCCTGAATCCATCCTCGCCGCCCGGGCGCAAGGCGTTGCGACGGCGTTTCAGGAACTCAGCCTTGTC	MLSAQHLEITFNPGTPIETRALRGMSLDIPAGQFVTVIGXNGAGKSTLVRLLTGAARADSGTMLIGSDSYAPESILAARAQGVATAFQELSLV	MTVRGLVKHYGETKALDGVDLDVREGTVMGVLGPNGAGKTTLVRILSTLITPDSGQATVAGYDVVRQPRQLRRVIGLTGQYASVDEKLPGWENLYLIGRLLDLSRKEARARADELLERFSLTEAARRPAGTYSGGMRRRLDLAASMIGRPAVLYLDEPTTGLDPRTRNEVWDEVKAMVGDGVTVLLTTQYMEEAEQLASELTVVDRGRVIAKGGIEELKARVGGRTLRVRPVDPLQLRPLAGMLDELGITGLASTTVDTETGALLVPILSDEQLTAVVGAVTARGITLSSITTELPSLDEVFLSLTGHRASAPQDAEPARQEVAV	28.62	gnl|BL_ORD_ID|2103|hsp_num:0	2264
EFF1_Assembly_Contig_196649_1 # 3 # 206 # 1 # ID=1649_1;partial=11;start_type=Edge;rbs_motif=None;rbs_spacer=None;gc_cont=0.534	EFF1_Assembly_Contig_196649_1	3	206	+	Loose	1280	63.2	macB	52.24	3000535	protein homolog model	n/a	n/a	macrolide antibiotic	antibiotic efflux	ATP-binding cassette (ABC) antibiotic efflux pump	GCAACCATGACCCTGTTAATTTCTGCNATNGCNGTNATNTCNNTGNTNGTNGGNGGTATTGGNGTGATGAACATNATGCTGGTNTCNGTGACTGAACGAACTCANGAAATTGGNGTNCGTATGGCNGTNGGTGCNCGNCAAAGTGACATNTTGCAGCAATTCCTGATTGAAGCANTNCTGGTNTGTTTATTGGGCGGTATACTC	ATMTLLISXXXXXXXXXXGIXVMNXMLXXVTERTXEIXXRMXXGXXQSDXLQQFLIEAXLXCLLGGIL	MSLIECKNINRYFGSGENRVHILKDISLSIEKGDFVAIIGQSGSGKSTLMNILGCLDTAGSGSYRIDGIETAKMQPDELAALRRERFGFIFQRYNLLSSLTARDNVALPAVYMGMGGKERSARADKLLQDLGLASKEGNKPGELSGGQQQRVSIARALMNGGEIIFADEPTGALDTASGKNVMEIIRRLHEAGHTVIMVTHDPGIAANANRVIEIRDGEIISDTSKNPEIPASNVGRIQEKASWSFYYDQFVEAFRMSVQAVLAHKMRSLLTMLGIIIGIASVVSVVALGNGSQKKILEDISSMGTNTISIFPGRGFGDRRSGKIKTLTIDDAKIIAKQSYVASATPMTSSGGTLTYRNTDLTASLYGVGEQYFDVRGLKLETGRLFDENDVKEDAQVV…	10.56	gnl|BL_ORD_ID|460|hsp_num:0	487
EFF1_Assembly_Contig_128482_1 # 2 # 343 # 1 # ID=3482_1;partial=11;start_type=Edge;rbs_motif=None;rbs_spacer=None;gc_cont=0.699	EFF1_Assembly_Contig_128482_1	2	343	+	Loose	1280	52	macB	52	3000535	protein homolog model	n/a	n/a	macrolide antibiotic	antibiotic efflux	ATP-binding cassette (ABC) antibiotic efflux pump	GCCAAGGCCGAGCCGTCGCAGCTGTCGGGCGGCGAGCAGCAGCGCGTGTCGATTGCGCGTGCGCTGGCGAATCGCCCGCCGGTGATCCTGGCCGACGAGCCCACCGCGCCGCTGGACAGTGAGCGTGCGCTGGCCGTGATTCGCATCCTGNACCAGATGGCCCAGCAGGTGAGCTACTGGGTGGGCCAGGGCGGCGTGCGCCAGGCCACGCTGCGGGTTGGCAATGGCTGGCAGCAGTCCATGGACGTCAAGCTGTCCCTGAAGAACGGCCAGGCCCAGATCGAGTTCCAGACCGACCACGAAGCGGCGCGCAGCGCGATTGCCGATGGTGGCGCCGAAGTG	AKAEPSQLSGGEQQRVSIARALANRPPVILADEPTAPLDSERALAVIRILXQMAQQVSYWVGQGGVRQATLRVGNGWQQSMDVKLSLKNGQAQIEFQTDHEAARSAIADGGAEV	MSLIECKNINRYFGSGENRVHILKDISLSIEKGDFVAIIGQSGSGKSTLMNILGCLDTAGSGSYRIDGIETAKMQPDELAALRRERFGFIFQRYNLLSSLTARDNVALPAVYMGMGGKERSARADKLLQDLGLASKEGNKPGELSGGQQQRVSIARALMNGGEIIFADEPTGALDTASGKNVMEIIRRLHEAGHTVIMVTHDPGIAANANRVIEIRDGEIISDTSKNPEIPASNVGRIQEKASWSFYYDQFVEAFRMSVQAVLAHKMRSLLTMLGIIIGIASVVSVVALGNGSQKKILEDISSMGTNTISIFPGRGFGDRRSGKIKTLTIDDAKIIAKQSYVASATPMTSSGGTLTYRNTDLTASLYGVGEQYFDVRGLKLETGRLFDENDVKEDAQVV…	17.7	gnl|BL_ORD_ID|460|hsp_num:0	487
EFF1_Assembly_Contig_134091_1 # 3 # 329 # -1 # ID=4091_1;partial=11;start_type=Edge;rbs_motif=None;rbs_spacer=None;gc_cont=0.557	EFF1_Assembly_Contig_134091_1	3	329	-	Loose	1280	104.4	macB	51.96	3000535	protein homolog model	n/a	n/a	macrolide antibiotic	antibiotic efflux	ATP-binding cassette (ABC) antibiotic efflux pump	GACATGCTAAACGCAAGCGTGGATGAACTGGCGGCGATTCGTAACCGTGAGATTGGTTTTGTTTTCCAGGCATTCAATCTCTTACCGCACCTCAGCGCATTGGACAACGTGGCCTTGCCATTAACTTATCGTGGCGTGTCGCGCTCCGAAGCGCATGCGCATGCACTAAACCAAATACAGCGGGTAGGTCTGGCAGATCACGCTATGCACCGACCTGCCGAATTGTCCGGCGGACAGTGCCAACGTATAGCGATAGCACGCGCCCTGATCGGCGACCCCTCTGTCATCTTGGCCGATGAGCCTACAGGCAACCTCGACAACACGACC	DMLNASVDELAAIRNREIGFVFQAFNLLPHLSALDNVALPLTYRGVSRSEAHAHALNQIQRVGLADHAMHRPAELSGGQCQRIAIARALIGDPSVILADEPTGNLDNTT	MSLIECKNINRYFGSGENRVHILKDISLSIEKGDFVAIIGQSGSGKSTLMNILGCLDTAGSGSYRIDGIETAKMQPDELAALRRERFGFIFQRYNLLSSLTARDNVALPAVYMGMGGKERSARADKLLQDLGLASKEGNKPGELSGGQQQRVSIARALMNGGEIIFADEPTGALDTASGKNVMEIIRRLHEAGHTVIMVTHDPGIAANANRVIEIRDGEIISDTSKNPEIPASNVGRIQEKASWSFYYDQFVEAFRMSVQAVLAHKMRSLLTMLGIIIGIASVVSVVALGNGSQKKILEDISSMGTNTISIFPGRGFGDRRSGKIKTLTIDDAKIIAKQSYVASATPMTSSGGTLTYRNTDLTASLYGVGEQYFDVRGLKLETGRLFDENDVKEDAQVV…	16.93	gnl|BL_ORD_ID|460|hsp_num:0	487
EFF1_Assembly_Contig_166187_1 # 1 # 270 # -1 # ID=1187_1;partial=11;start_type=Edge;rbs_motif=None;rbs_spacer=None;gc_cont=0.678	EFF1_Assembly_Contig_166187_1	1	270	-	Loose	1280	98.2	macB	51.76	3000535	protein homolog model	n/a	n/a	macrolide antibiotic	antibiotic efflux	ATP-binding cassette (ABC) antibiotic efflux pump	GGCGATAAGCTGAAAAACAAGCCCAGCCAGCTTTCCGGCGGNCAGCAGCAGCGCGTCTCCATTGCCCGGGCGCTGGCCGGGAANCCGGCGGTCATTCTGGCCGACGAGCCCACCGGCGCGNTGGACAGCCACACCGGCCGCGAGGTGCTGGGAATGCTGCAGCAGCTCCACCGGCAGGGCAACACCGTGGTGCTCATCACCCACGACAACTCCATTGCCGTGCAGGCCCAGCGCATCATCCGGCTGGAGGATGGCCGTGTGGTCTACGAC	GDKLKNKPSQLSGXQQQRVSIARALAGXPAVILADEPTGAXDSHTGREVLGMLQQLHRQGNTVVLITHDNSIAVQAQRIIRLEDGRVVYD	MSLIECKNINRYFGSGENRVHILKDISLSIEKGDFVAIIGQSGSGKSTLMNILGCLDTAGSGSYRIDGIETAKMQPDELAALRRERFGFIFQRYNLLSSLTARDNVALPAVYMGMGGKERSARADKLLQDLGLASKEGNKPGELSGGQQQRVSIARALMNGGEIIFADEPTGALDTASGKNVMEIIRRLHEAGHTVIMVTHDPGIAANANRVIEIRDGEIISDTSKNPEIPASNVGRIQEKASWSFYYDQFVEAFRMSVQAVLAHKMRSLLTMLGIIIGIASVVSVVALGNGSQKKILEDISSMGTNTISIFPGRGFGDRRSGKIKTLTIDDAKIIAKQSYVASATPMTSSGGTLTYRNTDLTASLYGVGEQYFDVRGLKLETGRLFDENDVKEDAQVV…	13.98	gnl|BL_ORD_ID|460|hsp_num:0	487
EFF1_Assembly_Contig_69611_1 # 1 # 495 # 1 # ID=4611_1;partial=11;start_type=Edge;rbs_motif=None;rbs_spacer=None;gc_cont=0.709	EFF1_Assembly_Contig_69611_1	1	495	+	Loose	600	117.9	oleC	51.28	3003748	protein homolog model	n/a	n/a	macrolide antibiotic	antibiotic efflux	ATP-binding cassette (ABC) antibiotic efflux pump	GGCTACTACCCCGACCCGCGCGATCCGGACGAGGTCATCGAGGCGGTGGGCCTCACCGAGAAGCGCAGGGCCCGCAACCTCAAGCTCTCCGGCGGTCAGCGACGCCGGCTCGACGTGGCCCTGGGCATCATCGGACGGCCCCGCGTGCTCTTCCTCGACGAGCCCACGACCGGATTCGACCCTGAGGCCCGCCGCGACTTCTGGGACCTCATCGACGGACTCAAGGCGGAGGGCACGACGATCCTTCTCACGACGCACTACCTCGAGGAGGCCGAGCACCTGGCCGATCGCGTGGCGGTGATCTCGCGCGGACGCGTCGTGGCCTGCGACACCCCAGCGCAGCTCGGCGGGCGTGAGACCAGCACGGCTCGGGTGGGCTGGATGGAGGGTGACGAGCAC…	GYYPDPRDPDEVIEAVGLTEKRRARNLKLSGGQRRRLDVALGIIGRPRVLFLDEPTTGFDPEARRDFWDLIDGLKAEGTTILLTTHYLEEAEHLADRVAVISRGRVVACDTPAQLGGRETSTARVGWMEGDEHREERTMEPTALVADLAARFGGEVPGLTVDRAR	MTVRGLVKHYGETKALDGVDLDVREGTVMGVLGPNGAGKTTLVRILSTLITPDSGQATVAGYDVVRQPRQLRRVIGLTGQYASVDEKLPGWENLYLIGRLLDLSRKEARARADELLERFSLTEAARRPAGTYSGGMRRRLDLAASMIGRPAVLYLDEPTTGLDPRTRNEVWDEVKAMVGDGVTVLLTTQYMEEAEQLASELTVVDRGRVIAKGGIEELKARVGGRTLRVRPVDPLQLRPLAGMLDELGITGLASTTVDTETGALLVPILSDEQLTAVVGAVTARGITLSSITTELPSLDEVFLSLTGHRASAPQDAEPARQEVAV	50.77	gnl|BL_ORD_ID|2103|hsp_num:0	2264
EFF1_Assembly_Contig_174255_1 # 3 # 257 # -1 # ID=4255_1;partial=11;start_type=Edge;rbs_motif=None;rbs_spacer=None;gc_cont=0.627	EFF1_Assembly_Contig_174255_1	3	257	-	Loose	1280	40.8	macB	51.22	3000535	protein homolog model	n/a	n/a	macrolide antibiotic	antibiotic efflux	ATP-binding cassette (ABC) antibiotic efflux pump	GCGAAAGCCTTGCGCCGAAAAATACAGATCGTCTTCCAGGATCCCTACGCGTCACTGGATCCGCGTATGCGGATAGGCGCAATCCTCGACGAAGGTATCGCGTCGCTGCGACCCGAATGGAAACAGGCGGAGCGTGCGGCGCGCATTGATGCGCTGCTTGAGCGGGTCGGTATGCCGACTGATGCGGCCTACCGCTATCCGCATGAGTTTTCGGGTGGCCAGCGTCAGCGTATCGCCATCGCGCGCGCGCTGGCG	AKALRRKIQIVFQDPYASLDPRMRIGAILDEGIASLRPEWKQAERAARIDALLERVGMPTDAAYRYPHEFSGGQRQRIAIARALA	MSLIECKNINRYFGSGENRVHILKDISLSIEKGDFVAIIGQSGSGKSTLMNILGCLDTAGSGSYRIDGIETAKMQPDELAALRRERFGFIFQRYNLLSSLTARDNVALPAVYMGMGGKERSARADKLLQDLGLASKEGNKPGELSGGQQQRVSIARALMNGGEIIFADEPTGALDTASGKNVMEIIRRLHEAGHTVIMVTHDPGIAANANRVIEIRDGEIISDTSKNPEIPASNVGRIQEKASWSFYYDQFVEAFRMSVQAVLAHKMRSLLTMLGIIIGIASVVSVVALGNGSQKKILEDISSMGTNTISIFPGRGFGDRRSGKIKTLTIDDAKIIAKQSYVASATPMTSSGGTLTYRNTDLTASLYGVGEQYFDVRGLKLETGRLFDENDVKEDAQVV…	13.2	gnl|BL_ORD_ID|460|hsp_num:0	487
EFF1_Assembly_Contig_47827_1 # 1 # 294 # -1 # ID=2827_1;partial=10;start_type=ATG;rbs_motif=AGxAGG/AGGxGG;rbs_spacer=5-10bp;gc_cont=0.643	EFF1_Assembly_Contig_47827_1	1	294	-	Loose	600	87.8	oleC	51.16	3003748	protein homolog model	n/a	n/a	macrolide antibiotic	antibiotic efflux	ATP-binding cassette (ABC) antibiotic efflux pump	ATGCCAGAGTCCGGCAGAGGTAACGGTGTCGATGTCGAGGGCATCGGCAAATCCTTCGGTTCCGTCGATGCGTTGCGCGACATTTCCTTTCAGGTGAACCGTGGTGAAGTGGTCGCGCTGCTCGGCCCCAACGGCGCGGGCAAGACNACGACCGTGGAGATCCTGTCGACACTGACCAGNCCGAGTCGGGGGCGTGCGCTGGTGGCGGGTTACGACGTCGTCACCGAACCGGCGATGGTGCGGCGCTCGATCATGCTGACCGGTCAGCATGTGGCACTCGACGACATGCTGACC	MPESGRGNGVDVEGIGKSFGSVDALRDISFQVNRGEVVALLGPNGAGKXTTVEILSTLTXPSRGRALVAGYDVVTEPAMVRRSIMLTGQHVALDDMLT	MTVRGLVKHYGETKALDGVDLDVREGTVMGVLGPNGAGKTTLVRILSTLITPDSGQATVAGYDVVRQPRQLRRVIGLTGQYASVDEKLPGWENLYLIGRLLDLSRKEARARADELLERFSLTEAARRPAGTYSGGMRRRLDLAASMIGRPAVLYLDEPTTGLDPRTRNEVWDEVKAMVGDGVTVLLTTQYMEEAEQLASELTVVDRGRVIAKGGIEELKARVGGRTLRVRPVDPLQLRPLAGMLDELGITGLASTTVDTETGALLVPILSDEQLTAVVGAVTARGITLSSITTELPSLDEVFLSLTGHRASAPQDAEPARQEVAV	30.15	gnl|BL_ORD_ID|2103|hsp_num:0	2264
EFF1_Assembly_Contig_60950_1 # 1 # 267 # -1 # ID=950_1;partial=10;start_type=ATG;rbs_motif=AGGA;rbs_spacer=5-10bp;gc_cont=0.644	EFF1_Assembly_Contig_60950_1	1	267	-	Loose	600	48.5	oleC	51.16	3003748	protein homolog model	n/a	n/a	macrolide antibiotic	antibiotic efflux	ATP-binding cassette (ABC) antibiotic efflux pump	ATGGACTCCAACAGCAACATCGTTCTCAACGTCAACGGCATCGAAGTCATTTACAACCATGTGATCCTGGTGCTCAAGGGCGTCTCGCTGCAGGTGCGCGAGGGCTCCATCGTGGCCATCCTGGGGGGGAACGGGGCGGGCAAGACGACCACGCTGCGCGCGATCTCCAACCTGCTCAAGGGNGAACGGGGCGAGGTGACCAAGGGCAGCATCGAACTGCGCGGNGANCGCATCGAGAACCTCTCGCCCGCCGACCTGGTGCAGCGC	MDSNSNIVLNVNGIEVIYNHVILVLKGVSLQVREGSIVAILGGNGAGKTTTLRAISNLLKXERGEVTKGSIELRXXRIENLSPADLVQR	MTVRGLVKHYGETKALDGVDLDVREGTVMGVLGPNGAGKTTLVRILSTLITPDSGQATVAGYDVVRQPRQLRRVIGLTGQYASVDEKLPGWENLYLIGRLLDLSRKEARARADELLERFSLTEAARRPAGTYSGGMRRRLDLAASMIGRPAVLYLDEPTTGLDPRTRNEVWDEVKAMVGDGVTVLLTTQYMEEAEQLASELTVVDRGRVIAKGGIEELKARVGGRTLRVRPVDPLQLRPLAGMLDELGITGLASTTVDTETGALLVPILSDEQLTAVVGAVTARGITLSSITTELPSLDEVFLSLTGHRASAPQDAEPARQEVAV	27.38	gnl|BL_ORD_ID|2103|hsp_num:0	2264
EFF1_Assembly_Contig_183116_1 # 2 # 157 # 1 # ID=3116_1;partial=10;start_type=Edge;rbs_motif=None;rbs_spacer=None;gc_cont=0.372	EFF1_Assembly_Contig_183116_1	2	157	+	Loose	1280	51.2	macB	51.11	3000535	protein homolog model	n/a	n/a	macrolide antibiotic	antibiotic efflux	ATP-binding cassette (ABC) antibiotic efflux pump	AGTAAAACTTCTGTTGAAATTATGAAGTTATTTGGCGACATTCACGCACAAGGAAATACCGTTATCTTAGTCACCCATGAGGAAGATATTGCTGCTTATGCACACCGCGTAATTCGTTTACGAGATGGATTNATCGAAACAGATACTACAAAATAA	SKTSVEIMKLFGDIHAQGNTVILVTHEEDIAAYAHRVIRLRDGXIETDTTK	MSLIECKNINRYFGSGENRVHILKDISLSIEKGDFVAIIGQSGSGKSTLMNILGCLDTAGSGSYRIDGIETAKMQPDELAALRRERFGFIFQRYNLLSSLTARDNVALPAVYMGMGGKERSARADKLLQDLGLASKEGNKPGELSGGQQQRVSIARALMNGGEIIFADEPTGALDTASGKNVMEIIRRLHEAGHTVIMVTHDPGIAANANRVIEIRDGEIISDTSKNPEIPASNVGRIQEKASWSFYYDQFVEAFRMSVQAVLAHKMRSLLTMLGIIIGIASVVSVVALGNGSQKKILEDISSMGTNTISIFPGRGFGDRRSGKIKTLTIDDAKIIAKQSYVASATPMTSSGGTLTYRNTDLTASLYGVGEQYFDVRGLKLETGRLFDENDVKEDAQVV…	7.92	gnl|BL_ORD_ID|460|hsp_num:0	487
EFF1_Assembly_Contig_7575_3 # 1448 # 1612 # 1 # ID=2575_3;partial=01;start_type=ATG;rbs_motif=None;rbs_spacer=None;gc_cont=0.636	EFF1_Assembly_Contig_7575_3	1448	1612	+	Loose	1280	54.7	macB	51.02	3000535	protein homolog model	n/a	n/a	macrolide antibiotic	antibiotic efflux	ATP-binding cassette (ABC) antibiotic efflux pump	ATGCCAGCCGATGCACCGCTGATCCGCCTGCGCGGCATTACCAAGGTGTACGGCACGGGTGACACCGCGTTCCAGGCGCTCAAGGGAGTGGATCTGGATATTGCGCGCGGCGACTTCGTGGCCATCATGGGCCCGAGCGGTTCGGGAAAATCCACCGCCATGAAC	MPADAPLIRLRGITKVYGTGDTAFQALKGVDLDIARGDFVAIMGPSGSGKSTAMN	MSLIECKNINRYFGSGENRVHILKDISLSIEKGDFVAIIGQSGSGKSTLMNILGCLDTAGSGSYRIDGIETAKMQPDELAALRRERFGFIFQRYNLLSSLTARDNVALPAVYMGMGGKERSARADKLLQDLGLASKEGNKPGELSGGQQQRVSIARALMNGGEIIFADEPTGALDTASGKNVMEIIRRLHEAGHTVIMVTHDPGIAANANRVIEIRDGEIISDTSKNPEIPASNVGRIQEKASWSFYYDQFVEAFRMSVQAVLAHKMRSLLTMLGIIIGIASVVSVVALGNGSQKKILEDISSMGTNTISIFPGRGFGDRRSGKIKTLTIDDAKIIAKQSYVASATPMTSSGGTLTYRNTDLTASLYGVGEQYFDVRGLKLETGRLFDENDVKEDAQVV…	8.54	gnl|BL_ORD_ID|460|hsp_num:0	487
EFF1_Assembly_Contig_202063_1 # 1 # 186 # -1 # ID=2063_1;partial=11;start_type=Edge;rbs_motif=None;rbs_spacer=None;gc_cont=0.409	EFF1_Assembly_Contig_202063_1	1	186	-	Loose	1280	67.8	macB	50.82	3000535	protein homolog model	n/a	n/a	macrolide antibiotic	antibiotic efflux	ATP-binding cassette (ABC) antibiotic efflux pump	GGACAAAANCAACGCGTTGCCATTGCAAGAGCATTAGCTTCTAATCCAAAAGTATTATTGGCCGATGAACCAACNGGAGCATTGGATACNAANACTTCTTATGANGTTATGGAGTTGATTCAAGGAATAAATGATGAAGGAAAAACTATTTTGATAGTGACACACGAGCCGGACATTGCAGCAATG	GQXQRVAIARALASNPKVLLADEPXGALDXXTSYXVMELIQGINDEGKTILIVTHEPDIAAM	MSLIECKNINRYFGSGENRVHILKDISLSIEKGDFVAIIGQSGSGKSTLMNILGCLDTAGSGSYRIDGIETAKMQPDELAALRRERFGFIFQRYNLLSSLTARDNVALPAVYMGMGGKERSARADKLLQDLGLASKEGNKPGELSGGQQQRVSIARALMNGGEIIFADEPTGALDTASGKNVMEIIRRLHEAGHTVIMVTHDPGIAANANRVIEIRDGEIISDTSKNPEIPASNVGRIQEKASWSFYYDQFVEAFRMSVQAVLAHKMRSLLTMLGIIIGIASVVSVVALGNGSQKKILEDISSMGTNTISIFPGRGFGDRRSGKIKTLTIDDAKIIAKQSYVASATPMTSSGGTLTYRNTDLTASLYGVGEQYFDVRGLKLETGRLFDENDVKEDAQVV…	9.63	gnl|BL_ORD_ID|460|hsp_num:0	487
EFF1_Assembly_Contig_29839_1 # 2 # 565 # -1 # ID=4839_1;partial=11;start_type=Edge;rbs_motif=None;rbs_spacer=None;gc_cont=0.670	EFF1_Assembly_Contig_29839_1	2	565	-	Loose	1280	190.3	macB	50.8	3000535	protein homolog model	n/a	n/a	macrolide antibiotic	antibiotic efflux	ATP-binding cassette (ABC) antibiotic efflux pump	GCCGGCGAGTTCATGTCGATCATGGGGCCGTCGGGGTCGGGCAAATCGACGTTGATGAACATCATCGGCTGCCTCGATACCGCGACCGAAGGGCAGTATCATTTCGAAGGCGTCGATACCGCGACCTTGTCGGAGTCCGAGCTGGCACATCTGCGCAACCGCGGCATCGGCTTTGTTTTCCAGAGCTTCAACCTGCTGCCGCGNCTNNCGGCNCTCGGCAACGTCGCGCTACCTTTGGTCTATTCGGGCGTGCCGCGCGGTGAGCGCGACGCGCGCGCGCAAGCCATGCTCGAAGCTGTCGGGCTGGGCGACAAACCGCGCTCGCGCCCCAGCCAGTTGTCNGGCGGCCAGCAGCAACGCGTTGCCGTCGCCCGCGCGCTGGTCAATAATCCGCAACTG…	AGEFMSIMGPSGSGKSTLMNIIGCLDTATEGQYHFEGVDTATLSESELAHLRNRGIGFVFQSFNLLPXXXXLGNVALPLVYSGVPRGERDARAQAMLEAVGLGDKPRSRPSQLXGGQQQRVAVARALVNNPQLLLADEPTGALDSKTXVEVMALFRDLNXXRHVXVVIVTHDPEVARATDRVVRIQDG	MSLIECKNINRYFGSGENRVHILKDISLSIEKGDFVAIIGQSGSGKSTLMNILGCLDTAGSGSYRIDGIETAKMQPDELAALRRERFGFIFQRYNLLSSLTARDNVALPAVYMGMGGKERSARADKLLQDLGLASKEGNKPGELSGGQQQRVSIARALMNGGEIIFADEPTGALDTASGKNVMEIIRRLHEAGHTVIMVTHDPGIAANANRVIEIRDGEIISDTSKNPEIPASNVGRIQEKASWSFYYDQFVEAFRMSVQAVLAHKMRSLLTMLGIIIGIASVVSVVALGNGSQKKILEDISSMGTNTISIFPGRGFGDRRSGKIKTLTIDDAKIIAKQSYVASATPMTSSGGTLTYRNTDLTASLYGVGEQYFDVRGLKLETGRLFDENDVKEDAQVV…	29.19	gnl|BL_ORD_ID|460|hsp_num:0	487
EFF1_Assembly_Contig_175119_1 # 2 # 256 # 1 # ID=119_1;partial=11;start_type=Edge;rbs_motif=None;rbs_spacer=None;gc_cont=0.690	EFF1_Assembly_Contig_175119_1	2	256	+	Loose	1280	71.2	macB	50.62	3000535	protein homolog model	n/a	n/a	macrolide antibiotic	antibiotic efflux	ATP-binding cassette (ABC) antibiotic efflux pump	GTCATGGCCGATGCCCGGCGCCTGCTCGAGGTGGTGGGGCTGGCGCACAAGGCCGATGCCTACCCCGATGAGCTGTCGGGCGGCCAGCAGCAGCGGGTCGCCATTGCCCGCGCGCTGGCGCTGAAGCCCGAGATCCTGCTGCTGGACGAGGTGACCTCGGCTTTGGACCCNGAACTGGTGTCCGAGGTGCTGGACACGATCCGCAACCTGGCCGATGCCGGCATGACCATGGTGCTGGTCAGCCACGAGATGGCC	VMADARRLLEVVGLAHKADAYPDELSGGQQQRVAIARALALKPEILLLDEVTSALDXELVSEVLDTIRNLADAGMTMVLVSHEMA	MSLIECKNINRYFGSGENRVHILKDISLSIEKGDFVAIIGQSGSGKSTLMNILGCLDTAGSGSYRIDGIETAKMQPDELAALRRERFGFIFQRYNLLSSLTARDNVALPAVYMGMGGKERSARADKLLQDLGLASKEGNKPGELSGGQQQRVSIARALMNGGEIIFADEPTGALDTASGKNVMEIIRRLHEAGHTVIMVTHDPGIAANANRVIEIRDGEIISDTSKNPEIPASNVGRIQEKASWSFYYDQFVEAFRMSVQAVLAHKMRSLLTMLGIIIGIASVVSVVALGNGSQKKILEDISSMGTNTISIFPGRGFGDRRSGKIKTLTIDDAKIIAKQSYVASATPMTSSGGTLTYRNTDLTASLYGVGEQYFDVRGLKLETGRLFDENDVKEDAQVV…	13.2	gnl|BL_ORD_ID|460|hsp_num:0	487
EFF1_Assembly_Contig_38248_1 # 1 # 333 # -1 # ID=3248_1;partial=10;start_type=ATG;rbs_motif=GGA/GAG/AGG;rbs_spacer=11-12bp;gc_cont=0.324	EFF1_Assembly_Contig_38248_1	1	333	-	Loose	1280	104.4	macB	50.48	3000535	protein homolog model	n/a	n/a	macrolide antibiotic	antibiotic efflux	ATP-binding cassette (ABC) antibiotic efflux pump	ATGAAAAATAGTGAAGTTTTAATTGAATTTAAAAATATAAAAAAAATTTATGGTAAAGGTGCAAATGAGACTTTTGCCTTAAATGGTGTGGATTTAAAGATTCATAAAGGNGAATTTGTAGCTATTATGGGANCTNNNGGTTCAGGCAAAAGTACCTTGATGCATATACTCGGCCTTTTGGACAGACCATCCGACGGAATCTATGAAATATACGGGCAAAATGTTTTAAAGTTTGATGATAGTCAAACAGCTTTTTTGAGATCCAAAATTATAGGTTTTGTTTTTCAGCAATATAATTTGTTGAATAAAATGACGGCCTGTGATAATGTGGCA	MKNSEVLIEFKNIKKIYGKGANETFALNGVDLKIHKXEFVAIMGXXGSGKSTLMHILGLLDRPSDGIYEIYGQNVLKFDDSQTAFLRSKIIGFVFQQYNLLNKMTACDNVA	MSLIECKNINRYFGSGENRVHILKDISLSIEKGDFVAIIGQSGSGKSTLMNILGCLDTAGSGSYRIDGIETAKMQPDELAALRRERFGFIFQRYNLLSSLTARDNVALPAVYMGMGGKERSARADKLLQDLGLASKEGNKPGELSGGQQQRVSIARALMNGGEIIFADEPTGALDTASGKNVMEIIRRLHEAGHTVIMVTHDPGIAANANRVIEIRDGEIISDTSKNPEIPASNVGRIQEKASWSFYYDQFVEAFRMSVQAVLAHKMRSLLTMLGIIIGIASVVSVVALGNGSQKKILEDISSMGTNTISIFPGRGFGDRRSGKIKTLTIDDAKIIAKQSYVASATPMTSSGGTLTYRNTDLTASLYGVGEQYFDVRGLKLETGRLFDENDVKEDAQVV…	17.24	gnl|BL_ORD_ID|460|hsp_num:0	487
EFF1_Assembly_Contig_54610_1 # 1 # 486 # -1 # ID=4610_1;partial=11;start_type=Edge;rbs_motif=None;rbs_spacer=None;gc_cont=0.477	EFF1_Assembly_Contig_54610_1	1	486	-	Loose	1280	136	macB	50	3000535	protein homolog model	n/a	n/a	macrolide antibiotic	antibiotic efflux	ATP-binding cassette (ABC) antibiotic efflux pump	ATTATTTCCGATCAGCCCAATGTACCTGAAGTCGAAGATGGTTTTGTCAAACAGGAGCTTGTGCCTGCACCACAAAAGAAAATTCCGGCATGGCGCGCNGCNTTTGACCGCTTAGGTGAAGCGTTCCGTATGGCGCTCTTGGCCATGAATGCACACCGTATGCGAACCTTCTTGACCATGCTCGGGATTATTATCGGGATTGCATCGGTCGTATCGGTCGTTGCGCTGGGTAATGGTTCACAAAAACAAATTTTAGAAAATATTAGTAGCTTGGGCACCAATACCATTACCGTGTTCCAAGGTCGTGGTTTTGGTGATAATTCCAGATCATCCCAAGCCAAAACGTTGATTCCTGCCGATGCAGATGCACTAGCAGAACAACCCTATGTGGATGGCGTG…	IISDQPNVPEVEDGFVKQELVPAPQKKIPAWRXXFDRLGEAFRMALLAMNAHRMRTFLTMLGIIIGIASVVSVVALGNGSQKQILENISSLGTNTITVFQGRGFGDNSRSSQAKTLIPADADALAEQPYVDGVSPSVTSSVTARFKEVEASATVNGVSADFF	MSLIECKNINRYFGSGENRVHILKDISLSIEKGDFVAIIGQSGSGKSTLMNILGCLDTAGSGSYRIDGIETAKMQPDELAALRRERFGFIFQRYNLLSSLTARDNVALPAVYMGMGGKERSARADKLLQDLGLASKEGNKPGELSGGQQQRVSIARALMNGGEIIFADEPTGALDTASGKNVMEIIRRLHEAGHTVIMVTHDPGIAANANRVIEIRDGEIISDTSKNPEIPASNVGRIQEKASWSFYYDQFVEAFRMSVQAVLAHKMRSLLTMLGIIIGIASVVSVVALGNGSQKKILEDISSMGTNTISIFPGRGFGDRRSGKIKTLTIDDAKIIAKQSYVASATPMTSSGGTLTYRNTDLTASLYGVGEQYFDVRGLKLETGRLFDENDVKEDAQVV…	25.16	gnl|BL_ORD_ID|460|hsp_num:0	487
EFF1_Assembly_Contig_194024_1 # 3 # 215 # 1 # ID=4024_1;partial=11;start_type=Edge;rbs_motif=None;rbs_spacer=None;gc_cont=0.681	EFF1_Assembly_Contig_194024_1	3	215	+	Loose	1280	68.6	macB	50	3000535	protein homolog model	n/a	n/a	macrolide antibiotic	antibiotic efflux	ATP-binding cassette (ABC) antibiotic efflux pump	CCGCGCCTTCGCGAGGCCGAGCCGGTCATCGACCTGGTCGGCGTCACCAAGACCTACACGTCCGGCAGCATCGAGTTCGAGGCCCTGCGAGGCGTCGACCTGCGGATCGAGCAGGGCGAGTACGTCGCCGTCATGGGTCCCTCCGGGTCCGGAAAGTCGACGCTGATGAACATCCTCGGCTGCCTGGACACGCTCACCCGCGGCAGCTACCAC	PRLREAEPVIDLVGVTKTYTSGSIEFEALRGVDLRIEQGEYVAVMGPSGSGKSTLMNILGCLDTLTRGSYH	MSLIECKNINRYFGSGENRVHILKDISLSIEKGDFVAIIGQSGSGKSTLMNILGCLDTAGSGSYRIDGIETAKMQPDELAALRRERFGFIFQRYNLLSSLTARDNVALPAVYMGMGGKERSARADKLLQDLGLASKEGNKPGELSGGQQQRVSIARALMNGGEIIFADEPTGALDTASGKNVMEIIRRLHEAGHTVIMVTHDPGIAANANRVIEIRDGEIISDTSKNPEIPASNVGRIQEKASWSFYYDQFVEAFRMSVQAVLAHKMRSLLTMLGIIIGIASVVSVVALGNGSQKKILEDISSMGTNTISIFPGRGFGDRRSGKIKTLTIDDAKIIAKQSYVASATPMTSSGGTLTYRNTDLTASLYGVGEQYFDVRGLKLETGRLFDENDVKEDAQVV…	11.02	gnl|BL_ORD_ID|460|hsp_num:0	487
EFF1_Assembly_Contig_32782_1 # 106 # 687 # -1 # ID=2782_1;partial=01;start_type=Edge;rbs_motif=None;rbs_spacer=None;gc_cont=0.423	EFF1_Assembly_Contig_32782_1	106	687	-	Loose	700	344.7	Mef(En2)	100	3004659	protein homolog model	n/a	n/a	macrolide antibiotic	antibiotic efflux	major facilitator superfamily (MFS) antibiotic efflux pump	TTCGTATGCTTTACGCTGGTGACTTTTGTCCTTATGCCTGTTTTTACGTTATTTCCTTTTATGACGCTTCTGCATTTCAACGGAAACATTTTGCAAATGGGAGTTGTGGAAATGGGTTGGGGCTCAGGGGCATTGTTGGGCGGTTTAGTACTTGCCTGTAAGGCTTTGAAAAGCAAGCAAACATTAGTGATGCATACGGCTTATGTGATATTGGGATTGTATCTGATTAGCGCCAGTTATTTACCATCAAGCGCATTTATAGGTTTTGTTTGCCTAACATTTACAGGAGGCATAGCCTATTCCATTTACCATGCGCTTTTCATCGCTATTATTCAGCAGAACTTGGCTTCGGACATGCTTGGACGGACTTTTTCTCTCATCTTTAGTTTGAGTACCTTT…	FVCFTLVTFVLMPVFTLFPFMTLLHFNGNILQMGVVEMGWGSGALLGGLVLACKALKSKQTLVMHTAYVILGLYLISASYLPSSAFIGFVCLTFTGGIAYSIYHALFIAIIQQNLASDMLGRTFSLIFSLSTFPSMLGIVASGYWVEAWGITSVFMISGWVIFLIGVGANFISSIKQLDNYXXXXXXPQIRNL	MNHWKSTLAVIGIGQLISILTSTIVGFSIIFWISNEFKSPTALSLAILAGFLPQFVLGLFAGVYVDRWNRKKTMFYSDLFIAFCTLCLFIVITKGYKDLSFFYLLTACRSIGSTFHAPALQASIPLLVPKHHLVRVSGLYHSIQSFSEVIAPVVGASLVVWLPIQYILLIDVIGAVAACLTLLCVQIPSLQKTKVLPDFKKELTEWLHTLRRTMGILPLFVCFTLVTFVLMPVFTLFPFMTLLHFNGNILQMGVVEMGWGSGALLGGLVLACKALKSKQTLVMHTAYVILGLYLISASYLPSSAFIGFVCLTFTGGIAYSIYHALFIAIIQQNLASDMLGRTFSLIFSLSTFPSMLGIVASGYWVEAWGITSVFMISGWVIFLIGVGANFISSIKQLDN…	48.13	gnl|BL_ORD_ID|2257|hsp_num:0	3359
EFF1_Assembly_Contig_155868_1 # 2 # 238 # -1 # ID=868_1;partial=10;start_type=ATG;rbs_motif=TAA;rbs_spacer=11bp;gc_cont=0.430	EFF1_Assembly_Contig_155868_1	2	238	-	Loose	750	133.3	mefC	81.01	3003745	protein homolog model	n/a	n/a	macrolide antibiotic	antibiotic efflux	major facilitator superfamily (MFS) antibiotic efflux pump	ATGCCTGCTGCCATTATGTTTCCGTTGCTTACAACAGGGCATTATGCAGGTGGAAAATGGGAAATGGGAGTTATAGAAGTGGTTTGGGGNGGAGGTATGCTTATTGGNGGNGNNATCTTGAGTANTTTCAAATTNAAAGGCTCAAAAGTNGNAGCTGTCAATGTAATGTATGTATTATTAGGACTTACATTTATTNTGAGTGGAGCATTGCCTGCATGTTGGTTTGTAGGATTTGTA	MPAAIMFPLLTTGHYAGGKWEMGVIEVVWXGGMLIXXXILSXFKXKGSKXXAVNVMYVLLGLTFIXSGALPACWFVGFV	MENRKWFKTYMFIWAGQFASMLTSYAVQFAIVIWLSLEYKSAEVLAYAGIAAMLPQALIGLIAGVYVDRLNRKYVMIFSDAFIALCALLLLVILQNENVNLIWIYILLGLRSVGNAFHAPALQAIAPLIVPQNELIKVAGINQVLHSVCRIGGPAIGTLAIAYLPISKVLYLDLIGALLAILSLVMVKIPNVVAKSKSSAHSIATEFSEGFQTVSKNKGLRYLFLYAMAITFVIMPAAIMFPLLTTGHFAGGKWEIGIVEVVWGGGMLIGGVILSIFKLKGSKVVAVNVMYVLLGLTFILSGVLPASWFVGFVMVTAIGGISLSVFNGCFTAIVQTEVSPEKLGRVFSLYYSLAVLPSVIGLLFTGLIAEVIGVNITFIISGCLAILVGILSFSTRNLM…	19.41	gnl|BL_ORD_ID|2102|hsp_num:0	2262
EFF1_Assembly_Contig_197650_1 # 41 # 205 # -1 # ID=2650_1;partial=01;start_type=Edge;rbs_motif=None;rbs_spacer=None;gc_cont=0.521	EFF1_Assembly_Contig_197650_1	41	205	-	Loose	800	79.3	mef(B)	71.15	3003107	protein homolog model	n/a	n/a	macrolide antibiotic	antibiotic efflux	major facilitator superfamily (MFS) antibiotic efflux pump	CTTTCTATGCCGATAGGCTTACTTGTTGCGGGTCCGGTTGTTGAGGTNATAGGTGTAAACACATGGTTTTTCTGGTCAGGNGTNGTNCTGATGGCAGANGCTATTCTCTGCCGCCTTNTGACACGNCGCTATGACAAAGNAACNATGANACCNCAAGNGGANTGA	LSMPIGLLVAGPVVEXIGVNTWFFWSXXXLMAXAILCRLXTXRYDKXXMXXQXX	MNRIKNWKKQFAVIYTGQAFSILGSAAVQFAVIWWLTIQTESAITLTIASLVAFLPNMLIGPFAGVWIDRYNRRTVMILADGLVAVSSIILGAAFLLVETPPIWFIYIVLFLRGLGNTFHGPAMQAAIPMFVPADMLTKAGGWGNMIQSISNMMGPVLGAALMSFLPISSIMIVDILGAAFAIVCLLFVIIPDITQTNEKMSVLSDMKQGFIAMKANKPLMAVFSPMLLMTILYMPLGSLFPLLARSHFMGEAWHNSIVEFVFAGGLLLSSLVIGVWGGMKRRFFMASLAIGLMGLATLISGALPTSGFWIFVICCFFLGASGTFMNVPVMAYVQESIAPEMMGKVFSLLMTAMTLSMPIGLLVAGPVVEVIGVNTWFFWSGVALIVNAVLCRILTRRY…	13.2	gnl|BL_ORD_ID|1131|hsp_num:0	1198
EFF1_Assembly_Contig_81114_1 # 3 # 359 # -1 # ID=1114_1;partial=10;start_type=ATG;rbs_motif=None;rbs_spacer=None;gc_cont=0.426	EFF1_Assembly_Contig_81114_1	3	359	-	Loose	750	147.1	mefC	70.09	3003745	protein homolog model	n/a	n/a	macrolide antibiotic	antibiotic efflux	major facilitator superfamily (MFS) antibiotic efflux pump	ATGGGCTGGGCAGTTTGCATCAATGCTTACAAGTTACGCTGTTCAGTTTGCTATAGTATATGGCTTAGTCTGGAGTATAAGTCAGCCGAAGTGTTAGCCTACGTAGGAATAGCGGCAATGTTACCTCAAGCATTGATAGGTTTAATTGCAGGNGTATATGTTGACCGTCTCAATCGTAAATATGTNATGATTTTTTCGGATGCTTTTATAGCTNTCTGTNCNCTTNNGTTACTCNTCATTNTACAAAATGAAAATGTTAATNTNATATGGATNTACATTNTANTNGGNTTNCGNTCTGTTGGNAATGCTTTTCANNCTCCNGCACTACAGGCNATAGCTCCCCTAATTGTACCCCAA	MGWAVCINAYKLRCSVCYSIWLSLEYKSAEVLAYVGIAAMLPQALIGLIAXVYVDRLNRKYXMIFSDAFIAXCXLXLLXIXQNENVNXIWXYIXXXXXSVXNAFXXXALQXIAPLIVPQ	MENRKWFKTYMFIWAGQFASMLTSYAVQFAIVIWLSLEYKSAEVLAYAGIAAMLPQALIGLIAGVYVDRLNRKYVMIFSDAFIALCALLLLVILQNENVNLIWIYILLGLRSVGNAFHAPALQAIAPLIVPQNELIKVAGINQVLHSVCRIGGPAIGTLAIAYLPISKVLYLDLIGALLAILSLVMVKIPNVVAKSKSSAHSIATEFSEGFQTVSKNKGLRYLFLYAMAITFVIMPAAIMFPLLTTGHFAGGKWEIGIVEVVWGGGMLIGGVILSIFKLKGSKVVAVNVMYVLLGLTFILSGVLPASWFVGFVMVTAIGGISLSVFNGCFTAIVQTEVSPEKLGRVFSLYYSLAVLPSVIGLLFTGLIAEVIGVNITFIISGCLAILVGILSFSTRNLM…	29.24	gnl|BL_ORD_ID|2102|hsp_num:0	2262
EFF1_Assembly_Contig_147049_1 # 1 # 135 # -1 # ID=2049_1;partial=10;start_type=ATG;rbs_motif=ATA;rbs_spacer=4bp;gc_cont=0.415	EFF1_Assembly_Contig_147049_1	1	135	-	Loose	190	99.8	Escherichia coli emrE	100	3004039	protein homolog model	n/a	n/a	macrolide antibiotic	antibiotic efflux	small multidrug resistance (SMR) antibiotic efflux pump	ATGAACCCTTATATTTATCTTGGTGGCGCAATACTTGCAGAGGTCATTGGTACAACCTTAATGAAGTTTTCAGAGGGGTTTACACGGTTATGGCCCTCTGTTGGCACAATTATTTGCTATTGTGCATCATTCTGG	MNPYIYLGGAILAEVIGTTLMKFSEGFTRLWPSVGTIICYCASFW	MNPYIYLGGAILAEVIGTTLMKFSEGFTRLWPSVGTIICYCASFWLLAQTLAYIPTGIAYAIWSGVGIVLISLLSWGFFGQRLDLPAIIGMMLICAGVLIINLLSRSTPH	40.91	gnl|BL_ORD_ID|2381|hsp_num:0	2656
EFF1_Assembly_Contig_37960_1 # 2 # 202 # -1 # ID=2960_1;partial=10;start_type=ATG;rbs_motif=GGAG/GAGG;rbs_spacer=5-10bp;gc_cont=0.418	EFF1_Assembly_Contig_37960_1	2	202	-	Loose	190	113.2	Escherichia coli emrE	79.1	3004039	protein homolog model	n/a	n/a	macrolide antibiotic	antibiotic efflux	small multidrug resistance (SMR) antibiotic efflux pump	ATGAATACATATATTTTCCTGGGAGGGGCTATTGTGGCTGAAGTCATAGGCACCATCTTTATGAAATATTCAGAAGGATTTACACGCCTGTGGCCGTCTGTAGGAACTGCAATAAGTTATTGCGCTGCCTTTTATCTGCTTTCCCAAACATTGGAAAATATACCTACCGGTATTGCTTACGCAATTTGGTCTGGTGCGGGA	MNTYIFLGGAIVAEVIGTIFMKYSEGFTRLWPSVGTAISYCAAFYLLSQTLENIPTGIAYAIWSGAG	MNPYIYLGGAILAEVIGTTLMKFSEGFTRLWPSVGTIICYCASFWLLAQTLAYIPTGIAYAIWSGVGIVLISLLSWGFFGQRLDLPAIIGMMLICAGVLIINLLSRSTPH	60.91	gnl|BL_ORD_ID|2381|hsp_num:0	2656
EFF1_Assembly_Contig_15_4 # 1527 # 1859 # -1 # ID=15_4;partial=00;start_type=ATG;rbs_motif=GGAG/GAGG;rbs_spacer=5-10bp;gc_cont=0.408	EFF1_Assembly_Contig_15_4	1527	1859	-	Loose	190	168.3	Escherichia coli emrE	73.64	3004039	protein homolog model	n/a	n/a	macrolide antibiotic	antibiotic efflux	small multidrug resistance (SMR) antibiotic efflux pump	ATGAATACATATATTTTCCTGGGAGGGGCTATTGTGGCTGAAGTCATAGGCACCACCTTTATGAAATATTCAGAAGGATTTACACGCCTGTGGCCGTCTGTAGGAACTGCAATAAGTTATTGCGCTGCCTTTTATCTGCTTTCCCAAACATTGGAAAATATACCTACCGGTATTGCTTACGCAATTTGGTCTGGTGCGGGAATTGTACTAATAAGCCTAGCTGGTTGGTTGGTTAGCGGTCAAAAACTTGATTGGCCCGCAATTGCAGGAATGTTCCTTATTTGCGTTGGAGTTTTGGTTATTAATATTTTTTCAAAATCTTCTGCGCATTAA	MNTYIFLGGAIVAEVIGTTFMKYSEGFTRLWPSVGTAISYCAAFYLLSQTLENIPTGIAYAIWSGAGIVLISLAGWLVSGQKLDWPAIAGMFLICVGVLVINIFSKSSAH	MNPYIYLGGAILAEVIGTTLMKFSEGFTRLWPSVGTIICYCASFWLLAQTLAYIPTGIAYAIWSGVGIVLISLLSWGFFGQRLDLPAIIGMMLICAGVLIINLLSRSTPH	100	gnl|BL_ORD_ID|2381|hsp_num:0	2656
EFF1_Assembly_Contig_139678_1 # 3 # 176 # -1 # ID=4678_1;partial=10;start_type=ATG;rbs_motif=None;rbs_spacer=None;gc_cont=0.569	EFF1_Assembly_Contig_139678_1	3	176	-	Loose	190	68.2	Escherichia coli emrE	60	3004039	protein homolog model	n/a	n/a	macrolide antibiotic	antibiotic efflux	small multidrug resistance (SMR) antibiotic efflux pump	ATGTCTAAACCTTACCTTTTCATGGCCGTGGCCATCCTCTGCGAGGTCATCGCCACCAGCGCCATGAAGTCCTCACACGGCTTCACCAGGCTGGTGCCCAGCATCTTCACCGTGCTCATGTATTGCGTGTCTTTCTATGCGCTGTCCCAAACGTTGGCAGTCATCCCCACCGGC	MSKPYLFMAVAILCEVIATSAMKSSHGFTRLVPSIFTVLMYCVSFYALSQTLAVIPTG	MNPYIYLGGAILAEVIGTTLMKFSEGFTRLWPSVGTIICYCASFWLLAQTLAYIPTGIAYAIWSGVGIVLISLLSWGFFGQRLDLPAIIGMMLICAGVLIINLLSRSTPH	52.73	gnl|BL_ORD_ID|2381|hsp_num:0	2656
EFF1_Assembly_Contig_40188_2 # 99 # 443 # -1 # ID=188_2;partial=00;start_type=ATG;rbs_motif=GGA/GAG/AGG;rbs_spacer=11-12bp;gc_cont=0.333	EFF1_Assembly_Contig_40188_2	99	443	-	Loose	190	101.3	Escherichia coli emrE	51.4	3004039	protein homolog model	n/a	n/a	macrolide antibiotic	antibiotic efflux	small multidrug resistance (SMR) antibiotic efflux pump	ATGAACAGTGTGTTACTCGCTTATGTATTACTTGGATTTNCAATAGTTTCCGAAGTGATTGGAAGTAGTTTTTTAGTTAAATCGGAAGGGTTTACAAAACTTTTTCCAAGCGTGATGGTCTTTATTTTTTTTAGCACGGCATTTTATTTATTATCACAAGTTATTAAAACAATCCCTTTAGGTATCGCATACGCTATATGGGCTGGTGTTGGGATTGTTCTAACTGCTGTAGTTNGCTACTTTGTTTTTAAACAGACACTAGATAATCCTGCTTTAATTGGAATTGGTTTTATCGTATCTGGCGTAATAATTATTAATTTATTTTCGCAATCAGCAGGTCATTAA	MNSVLLAYVLLGFXIVSEVIGSSFLVKSEGFTKLFPSVMVFIFFSTAFYLLSQVIKTIPLGIAYAIWAGVGIVLTAVVXYFVFKQTLDNPALIGIGFIVSGVIIINLFSQSAGH	MNPYIYLGGAILAEVIGTTLMKFSEGFTRLWPSVGTIICYCASFWLLAQTLAYIPTGIAYAIWSGVGIVLISLLSWGFFGQRLDLPAIIGMMLICAGVLIINLLSRSTPH	103.64	gnl|BL_ORD_ID|2381|hsp_num:0	2656
EFF1_Assembly_Contig_1515_3 # 1461 # 2345 # -1 # ID=1515_3;partial=00;start_type=ATG;rbs_motif=TAA;rbs_spacer=12bp;gc_cont=0.365	EFF1_Assembly_Contig_1515_3	1461	2345	-	Perfect	500	587.8	mphE	100	3003741	protein homolog model	n/a	n/a	macrolide antibiotic	antibiotic inactivation	macrolide phosphotransferase (MPH)	ATGACAATTCAAGATATTCAATCACTTGCTGAAGCACACGGCTTGTTGCTTACGGACAAAATGAATTTCAATGAAATGGGCATTGATTTTAAGGTCGTTTTTGCTCTTGATACAAAGGGGCAACAATGGTTGCTGCGTATTCCTCGTCGTGATGGCATGAGGGAACAAATCAAGAAAGAAAAACGCATTTTAGAATTGGTAAAAAAACATCTTTCTGTAGAGGTTCCTGATTGGAGAATTTCATCTACAGAATTAGTGGCTTATCCCATACTTAAAGATAATCCTGTTTTAAATTTGGATGCTGAAACCTATGAAATAATTTGGAATATGGACAAAGATAGCCCGAAATACATAACATCTTTGGCAAAAACCTTATTTGAAATCCATAGTATTCCTGAA…	MTIQDIQSLAEAHGLLLTDKMNFNEMGIDFKVVFALDTKGQQWLLRIPRRDGMREQIKKEKRILELVKKHLSVEVPDWRISSTELVAYPILKDNPVLNLDAETYEIIWNMDKDSPKYITSLAKTLFEIHSIPEKEVRENDLKIMKPSDLRPEIANNLQLVKSEIGISEQLETRYRKWLDNDVLWADFTQFIHGDLYAGHVLASKDGAVSGVIDWSTAHIDDPAIDFAGHVTLFGEESLKTLIIEYEKLGGKVWNKLYEQTLERAAASPLMYGLFALETQNESLIVGAKAQLGVI	MTIQDIQSLAEAHGLLLTDKMNFNEMGIDFKVVFALDTKGQQWLLRIPRRDGMREQIKKEKRILELVKKHLSVEVPDWRISSTELVAYPILKDNPVLNLDAETYEIIWNMDKDSPKYITSLAKTLFEIHSIPEKEVRENDLKIMKPSDLRPEIANNLQLVKSEIGISEQLETRYRKWLDNDVLWADFTQFIHGDLYAGHVLASKDGAVSGVIDWSTAHIDDPAIDFAGHVTLFGEESLKTLIIEYEKLGGKVWNKLYEQTLERAAASPLMYGLFALETQNESLIVGAKAQLGVI	100	gnl|BL_ORD_ID|2751|hsp_num:0	2614
EFF1_Assembly_Contig_154024_1 # 1 # 288 # -1 # ID=4024_1;partial=11;start_type=Edge;rbs_motif=None;rbs_spacer=None;gc_cont=0.566	EFF1_Assembly_Contig_154024_1	1	288	-	Loose	600	105.9	Acinetobacter baumannii AmvA	60.42	3004577	protein homolog model	n/a	n/a	macrolide antibiotic; acridine dye	antibiotic efflux	major facilitator superfamily (MFS) antibiotic efflux pump	TGGTTAACGTTAGTGATTATTGTGCTGGTCTACATCCCTGTTGCGATTGATGCAACGGTGCTGCACGTTGCCGCGCCCACGCTGAGTATGACGCTGGGNGCCAGTGGNAACGAGCTGCTGTGGATCATTGATATTTATTCNCTGGTAATGGCCGGTATGGTNTTGCCNATGGGNGCGCTGGGCGATCGCATNGGCTTTAAACGCNTGCTGCTGTTAGGTGGAGGCTTGTTTGGTCTGGCATCGCTGGCGGCCGCTTTTGCTCATAGCGCCAGCTGGCTGATTGTCACC	WLTLVIIVLVYIPVAIDATVLHVAAPTLSMTLXASXNELLWIIDIYXLVMAGMXLXMXALGDRXGFKRXLLLGGGLFGLASLAAAFAHSASWLIVT	MQKKWLILTIIVLIYLPVTIDATVMHVATPSLSAALNLTANQLLWIIDIYSLIMAGLILPMGALGDRIGFKKLLFIGTAVFGVGSLAAAFSPTAYALIASRAILGLGAAMLIPATLSGIRNAFTEEKQRNFALGIWSTVGGGGAAFGPLVGGFVLEHFHWGAVFLINIPIILAVLVMIVMIIPKQQEKTDQPINLGQALVLVVAILSLIYSIKSAMYNFSVLTVVMFVVGISTLIHFIRSQKRATTPMIDLELFKHPVISTSIVMAVVSMIALVGFELLLSQELQFVHGFSPLQAAMFIIPFMIAISLGGPLAGICLNKWGLRRVSSLGILVSALSLWGLAQLNFSTDHFLAWTCMVFLGFSIEIALLASTAAIMSSVPPQKASAAGAIEGMAYELGAG…	19.51	gnl|BL_ORD_ID|2776|hsp_num:0	3280
EFF1_Assembly_Contig_60985_2 # 255 # 380 # 1 # ID=985_2;partial=01;start_type=ATG;rbs_motif=None;rbs_spacer=None;gc_cont=0.429	EFF1_Assembly_Contig_60985_2	255	380	+	Loose	600	44.7	Acinetobacter baumannii AmvA	58.33	3004577	protein homolog model	n/a	n/a	macrolide antibiotic; acridine dye	antibiotic efflux	major facilitator superfamily (MFS) antibiotic efflux pump	ATGTTTTTACATCCCAAATGGTTCATTTTAGCCATTGTCGTGGGGCTTTATCTTCCTGTGGCTATTGATGCAACTGTACTCCACATCGCCGTACCTACCTTAAGCCAAGAATTGAAAGCAAGCACA	MFLHPKWFILAIVVGLYLPVAIDATVLHIAVPTLSQELKAST	MQKKWLILTIIVLIYLPVTIDATVMHVATPSLSAALNLTANQLLWIIDIYSLIMAGLILPMGALGDRIGFKKLLFIGTAVFGVGSLAAAFSPTAYALIASRAILGLGAAMLIPATLSGIRNAFTEEKQRNFALGIWSTVGGGGAAFGPLVGGFVLEHFHWGAVFLINIPIILAVLVMIVMIIPKQQEKTDQPINLGQALVLVVAILSLIYSIKSAMYNFSVLTVVMFVVGISTLIHFIRSQKRATTPMIDLELFKHPVISTSIVMAVVSMIALVGFELLLSQELQFVHGFSPLQAAMFIIPFMIAISLGGPLAGICLNKWGLRRVSSLGILVSALSLWGLAQLNFSTDHFLAWTCMVFLGFSIEIALLASTAAIMSSVPPQKASAAGAIEGMAYELGAG…	8.54	gnl|BL_ORD_ID|2776|hsp_num:0	3280
EFF1_Assembly_Contig_114505_1 # 3 # 386 # -1 # ID=4505_1;partial=11;start_type=Edge;rbs_motif=None;rbs_spacer=None;gc_cont=0.638	EFF1_Assembly_Contig_114505_1	3	386	-	Loose	600	141.4	Acinetobacter baumannii AmvA	56.69	3004577	protein homolog model	n/a	n/a	macrolide antibiotic; acridine dye	antibiotic efflux	major facilitator superfamily (MFS) antibiotic efflux pump	GTGTATATCCCGGTGGCGATTGACGCGACGGTGCTGCACGTAGCGGCGCCGACATTGAGCATGACGCTGGGCGCCAGCGGCAATGAACTATTGTGGATCATCGATATTTACTCGCTGGTGATGGCGGGNATGGTGCTGCCGATGGGCGCNCTNGGTGACCGCATNGGNTTTAAACGNTTGTTNATGATCGGCAGCACGCTGTTNGGNNTGTCNTCNCTGGCGGCAGCNTTTGCNCCNTCAGCNGGGTGGCTGATTGCGGCGCGCGCCTCGCTTGCAATCGGTGCGGCGATGATCATTCCGGCCACGCTGGCCGGGATCCGCACGCTGTTTACCGACGCGCGGGATCGTAATATCGCGCTTGGCGTCTGGGCGGCCGTGGGTTCA	MYIPVAIDATVLHVAAPTLSMTLGASGNELLWIIDIYSLVMAXMVLPMGXXGDRXXFKXLXMIGSTLXXXXXLAAXFXXSXGWLIAARASLAIGAAMIIPATLAGIRTLFTDARDRNIALGVWAAVGS	MQKKWLILTIIVLIYLPVTIDATVMHVATPSLSAALNLTANQLLWIIDIYSLIMAGLILPMGALGDRIGFKKLLFIGTAVFGVGSLAAAFSPTAYALIASRAILGLGAAMLIPATLSGIRNAFTEEKQRNFALGIWSTVGGGGAAFGPLVGGFVLEHFHWGAVFLINIPIILAVLVMIVMIIPKQQEKTDQPINLGQALVLVVAILSLIYSIKSAMYNFSVLTVVMFVVGISTLIHFIRSQKRATTPMIDLELFKHPVISTSIVMAVVSMIALVGFELLLSQELQFVHGFSPLQAAMFIIPFMIAISLGGPLAGICLNKWGLRRVSSLGILVSALSLWGLAQLNFSTDHFLAWTCMVFLGFSIEIALLASTAAIMSSVPPQKASAAGAIEGMAYELGAG…	26.02	gnl|BL_ORD_ID|2776|hsp_num:0	3280
EFF1_Assembly_Contig_5071_1 # 2 # 622 # -1 # ID=71_1;partial=10;start_type=ATG;rbs_motif=GGAG/GAGG;rbs_spacer=5-10bp;gc_cont=0.630	EFF1_Assembly_Contig_5071_1	2	622	-	Loose	600	230.7	Acinetobacter baumannii AmvA	55.83	3004577	protein homolog model	n/a	n/a	macrolide antibiotic; acridine dye	antibiotic efflux	major facilitator superfamily (MFS) antibiotic efflux pump	ATGTCACGCCAATGGTTAACGCTNATGGCNATNNTNATGGTCTANATCCCGGTGGCGATTGANGCNACCGTGCTGCACGTNGCNGCNCCNACGCTTAGCGTCGCGCTGGGNACCAGCGGCAATGAGCTGCTGTGGATCATTGATATNTATTCATTAGTGATGGCCGGGATGGTGCTGCCGATGGGCGCGCTCGGNGACAANATTGGNTTTAANCGCCTGCTGCTGCTCGGCAGCGGGATCTTTGGCCTGGCATCGCTGGCCGCGGCGTTTTCGCCGAGTGCGCTAACGCTGATTGCTTCACGCGCACTGCTGGCGATCGGCGCGGCGATGATTGTACCGGCCACGCTCGCCGGGATCCGCACCACCTTTGCTGAAGCGCGTCATCGTAATATGGCGCTG…	MSRQWLTXMXXXMVXIPVAIXXTVLHXXXXTLSVALXTSGNELLWIIDXYSLVMAGMVLPMGALXDXIXFXRLLLLGSGIFGLASLAAAFSPSALTLIASRALLAIGAAMIVPATLAGIRTTFAEARHRNMALGLWAAVGSGGAAFGPLVGGMLLEHFYWGSVXXINXPIVLVVIAINARVVPRQPARREQPLNLFQALVLIAAILM	MQKKWLILTIIVLIYLPVTIDATVMHVATPSLSAALNLTANQLLWIIDIYSLIMAGLILPMGALGDRIGFKKLLFIGTAVFGVGSLAAAFSPTAYALIASRAILGLGAAMLIPATLSGIRNAFTEEKQRNFALGIWSTVGGGGAAFGPLVGGFVLEHFHWGAVFLINIPIILAVLVMIVMIIPKQQEKTDQPINLGQALVLVVAILSLIYSIKSAMYNFSVLTVVMFVVGISTLIHFIRSQKRATTPMIDLELFKHPVISTSIVMAVVSMIALVGFELLLSQELQFVHGFSPLQAAMFIIPFMIAISLGGPLAGICLNKWGLRRVSSLGILVSALSLWGLAQLNFSTDHFLAWTCMVFLGFSIEIALLASTAAIMSSVPPQKASAAGAIEGMAYELGAG…	42.07	gnl|BL_ORD_ID|2776|hsp_num:0	3280
EFF1_Assembly_Contig_70888_1 # 2 # 478 # 1 # ID=888_1;partial=11;start_type=Edge;rbs_motif=None;rbs_spacer=None;gc_cont=0.621	EFF1_Assembly_Contig_70888_1	2	478	+	Loose	600	168.3	Acinetobacter baumannii AmvA	55.7	3004577	protein homolog model	n/a	n/a	macrolide antibiotic; acridine dye	antibiotic efflux	major facilitator superfamily (MFS) antibiotic efflux pump	GCGCTTATTGCGTCCCGCTCGCTGCTGGCGGTCGGGGCCGCAATGATTGTGCCCGCGACGCTGGCGGGGATCCGTAGCACCTTCGCTGAAGCTAAACATCGCAATATGGCGCTGGGGCTGTGGGCAGCCGTAGGGTCGGGCGGTGCGGCGTTTGGTCCGCTGGTCGGCGGCCTGCTGCNGGAACACTTCTACTGGGGCTCGGTGTTTTTGATAAACGTGCCGATTGTGCTGGTGGTGATGGTTTGCAGCGCGCGCCTCGTTCCACGGCAACCGGCACGTCGCGAGCAGCCGCTGAATCTGACTCAGGCACTGATGTTGATTGCGGCTATTCTGATGCTGGTTTATAGCGCCAAATCCGCGCTCAAAGGGCAGTTAGCGCCGTGGATCACCGTTTCGGTG…	ALIASRSLLAVGAAMIVPATLAGIRSTFAEAKHRNMALGLWAAVGSGGAAFGPLVGGLLXEHFYWGSVFLINVPIVLVVMVCSARLVPRQPARREQPLNLTQALMLIAAILMLVYSAKSALKGQLAPWITVSVALVGLLLLVTFVRQQLAATRPMIDMR	MQKKWLILTIIVLIYLPVTIDATVMHVATPSLSAALNLTANQLLWIIDIYSLIMAGLILPMGALGDRIGFKKLLFIGTAVFGVGSLAAAFSPTAYALIASRAILGLGAAMLIPATLSGIRNAFTEEKQRNFALGIWSTVGGGGAAFGPLVGGFVLEHFHWGAVFLINIPIILAVLVMIVMIIPKQQEKTDQPINLGQALVLVVAILSLIYSIKSAMYNFSVLTVVMFVVGISTLIHFIRSQKRATTPMIDLELFKHPVISTSIVMAVVSMIALVGFELLLSQELQFVHGFSPLQAAMFIIPFMIAISLGGPLAGICLNKWGLRRVSSLGILVSALSLWGLAQLNFSTDHFLAWTCMVFLGFSIEIALLASTAAIMSSVPPQKASAAGAIEGMAYELGAG…	32.32	gnl|BL_ORD_ID|2776|hsp_num:0	3280
EFF1_Assembly_Contig_179225_1 # 1 # 249 # -1 # ID=4225_1;partial=11;start_type=Edge;rbs_motif=None;rbs_spacer=None;gc_cont=0.570	EFF1_Assembly_Contig_179225_1	1	249	-	Loose	175	80.5	abeS	63.77	3000768	protein homolog model	n/a	n/a	macrolide antibiotic; aminocoumarin antibiotic	antibiotic efflux	small multidrug resistance (SMR) antibiotic efflux pump	GTATCGAGGCCCCTTAACGTTACATTGCGGCGCATGCACACTGCCTACACCTATCTGGGGATCGCCATCCTCGCCGAAGTCATCGCCACCAGTTTTCTGAAAGCGTCAGATGGCATGAGCAAACTCTGGCCCACGCTGGCGAGCGTGCTGGGGTATGCGGTGGCGTTCACGTTTTTATCGTTCACCTTGAAAACCATCCCCACGGGCATTGCCTATGCCCTGTGGTCGGCCATCGGGATCGTGCTCATC	VSRPLNVTLRRMHTAYTYLGIAILAEVIATSFLKASDGMSKLWPTLASVLGYAVAFTFLSFTLKTIPTGIAYALWSAIGIVLI	MSYLYLAIAIACEVIATSALKASQGFTVPIPSIITVVGYAVAFYLLSLTLKTIPIGIAYAIWSGAGIILISAIGWIFYKQHLDLAACIGLALMIAGIVIINVFSKNTHL	76.15	gnl|BL_ORD_ID|556|hsp_num:0	593
EFF1_Assembly_Contig_673_4 # 2823 # 3152 # 1 # ID=673_4;partial=00;start_type=ATG;rbs_motif=AGGA/GGAG/GAGG;rbs_spacer=11-12bp;gc_cont=0.412	EFF1_Assembly_Contig_673_4	2823	3152	+	Loose	175	142.1	abeS	62.39	3000768	protein homolog model	n/a	n/a	macrolide antibiotic; aminocoumarin antibiotic	antibiotic efflux	small multidrug resistance (SMR) antibiotic efflux pump	ATGGCTTTTCTCTATTTATTGATCGCCGTGATTGCAGAAGTCCTCGCGACTTCTGCATTAAAAGCGACCAATGGTTTCACTGCACCTTTACCTGTCGTTTTAACCATTATCGGTTATGCAATTGCACTCTTTTTCTTAGGTCTAACGTTTAAATCCATCCCTATGGGGCTAGCTTACGCACTGTGGTCAGGTGCAGGCATTATCCTGATCTCTACAGTCGGTTGGATTTACTTTAAACAGCAGCTCGACTTTGCNGCNGTTGTTGGTTTAAGTTTTATGATTATCGGCATCGTGATTATTCATGTGTTTTCTAAAAGTACGCATTTATAA	MAFLYLLIAVIAEVLATSALKATNGFTAPLPVVLTIIGYAIALFFLGLTFKSIPMGLAYALWSGAGIILISTVGWIYFKQQLDFXXVVGLSFMIIGIVIIHVFSKSTHL	MSYLYLAIAIACEVIATSALKASQGFTVPIPSIITVVGYAVAFYLLSLTLKTIPIGIAYAIWSGAGIILISAIGWIFYKQHLDLAACIGLALMIAGIVIINVFSKNTHL	100	gnl|BL_ORD_ID|556|hsp_num:0	593
EFF1_Assembly_Contig_83808_2 # 226 # 369 # -1 # ID=3808_2;partial=01;start_type=Edge;rbs_motif=None;rbs_spacer=None;gc_cont=0.438	EFF1_Assembly_Contig_83808_2	226	369	-	Loose	175	66.2	abeS	61.7	3000768	protein homolog model	n/a	n/a	macrolide antibiotic; aminocoumarin antibiotic	antibiotic efflux	small multidrug resistance (SMR) antibiotic efflux pump	TCCGGTGCAGGCATTGTCTGTATTTCTTCGATTGGATGGGTGGTGTTTAAACAGCACCTTGATCAGGCTGCAATGGTGGGCATTGCGTTCATTTTACTGGGGATCGTCATTATTCATGTGTTTTCTCAAAGTACACATGTCTAA	SGAGIVCISSIGWVVFKQHLDQAAMVGIAFILLGIVIIHVFSQSTHV	MSYLYLAIAIACEVIATSALKASQGFTVPIPSIITVVGYAVAFYLLSLTLKTIPIGIAYAIWSGAGIILISAIGWIFYKQHLDLAACIGLALMIAGIVIINVFSKNTHL	43.12	gnl|BL_ORD_ID|556|hsp_num:0	593
EFF1_Assembly_Contig_52546_1 # 3 # 227 # -1 # ID=2546_1;partial=10;start_type=ATG;rbs_motif=AGGA;rbs_spacer=5-10bp;gc_cont=0.578	EFF1_Assembly_Contig_52546_1	3	227	-	Loose	175	89	abeS	61.11	3000768	protein homolog model	n/a	n/a	macrolide antibiotic; aminocoumarin antibiotic	antibiotic efflux	small multidrug resistance (SMR) antibiotic efflux pump	ATGTCCCCNTATCTGCCCCTCTCTGTTGCCATCGTTGCAGAAGTCGTTGCCACCACTGCCATGAAGTCGTCAGACGGATTTACCCGGCTTTGGCCAAGCCTGATCGTCGTGGCCGGATACATGGTTGCGTTCTATTTCCTCTCGATGACCNTCAGGACATTGCCGACCGGCATCGCCTACGCAATTTGGGCAGGCGCGGGGATTGTGCTCATCACACTCCTGGGG	MSXYLPLSVAIVAEVVATTAMKSSDGFTRLWPSLIVVAGYMVAFYFLSMTXRTLPTGIAYAIWAGAGIVLITLLG	MSYLYLAIAIACEVIATSALKASQGFTVPIPSIITVVGYAVAFYLLSLTLKTIPIGIAYAIWSGAGIILISAIGWIFYKQHLDLAACIGLALMIAGIVIINVFSKNTHL	68.81	gnl|BL_ORD_ID|556|hsp_num:0	593
EFF1_Assembly_Contig_91363_1 # 3 # 317 # 1 # ID=1363_1;partial=11;start_type=Edge;rbs_motif=None;rbs_spacer=None;gc_cont=0.651	EFF1_Assembly_Contig_91363_1	3	317	+	Loose	175	111.3	abeS	55.45	3000768	protein homolog model	n/a	n/a	macrolide antibiotic; aminocoumarin antibiotic	antibiotic efflux	small multidrug resistance (SMR) antibiotic efflux pump	CTGGCGGTGCAAGCCTATTGGGTGCTGGGCATTGCCATCGTGGCCGAGGTGGTGGCCACCACCGCGCTCAAGGCCAGCGCCGGGTTCACGCGGCTGTGGCCGTCGTGCTTGGTCGTGCTCGGTTATGGCGTGGCTTTTTATTGCCTGGCCTTCACGCTCAAAACCATTCCCATGGGCGTTGCCTATGCCATCTGGTCGGGCCTGGGTATCGTGCTCATCACCCTGGCGGGATGGGTGCTGTACCACCAGAGCATCGACTGGGCNGGNGCGCTCGGGATGGCGCTCATCGTCGCGGGCGTGGCGGTGATCCAGTTG	LAVQAYWVLGIAIVAEVVATTALKASAGFTRLWPSCLVVLGYGVAFYCLAFTLKTIPMGVAYAIWSGLGIVLITLAGWVLYHQSIDWXXALGMALIVAGVAVIQL	MSYLYLAIAIACEVIATSALKASQGFTVPIPSIITVVGYAVAFYLLSLTLKTIPIGIAYAIWSGAGIILISAIGWIFYKQHLDLAACIGLALMIAGIVIINVFSKNTHL	96.33	gnl|BL_ORD_ID|556|hsp_num:0	593
EFF1_Assembly_Contig_716_1 # 160 # 525 # 1 # ID=716_1;partial=00;start_type=ATG;rbs_motif=None;rbs_spacer=None;gc_cont=0.374	EFF1_Assembly_Contig_716_1	160	525	+	Loose	175	105.5	abeS	52.34	3000768	protein homolog model	n/a	n/a	macrolide antibiotic; aminocoumarin antibiotic	antibiotic efflux	small multidrug resistance (SMR) antibiotic efflux pump	ATGTTTATTATTGAGTTNCTGATGAATCCTATATTAATGGCTTATGCTTTGCTGGCGATGGCAATTATTTCTGAAGTGATTGGTTCGACTTTTTTGGTAAAGTCGGAAGGTTTTACCAAGCTATTGCCTTCACTGGCGGTAGTAGTTTTATTTTCGTTGGCATTTTATTTATTGTCTCAAGTGATTAAAGTGATTCCATTGGGTATTGCTTATGCGATTTGGGCGGGTGTTGGTATTGTTTTAACCGCTCTGATTGGTTACTTTGTTTTCCGACAAAGTCTAGATTTCGCAGCAATGATCGGTATTGCACTGATTGTTTCTGGTGTGGTCGTGATTAACTTATTTTCAAATTCAACAGGGCATTAA	MFIIEXLMNPILMAYALLAMAIISEVIGSTFLVKSEGFTKLLPSLAVVVLFSLAFYLLSQVIKVIPLGIAYAIWAGVGIVLTALIGYFVFRQSLDFAAMIGIALIVSGVVVINLFSNSTGH	MSYLYLAIAIACEVIATSALKASQGFTVPIPSIITVVGYAVAFYLLSLTLKTIPIGIAYAIWSGAGIILISAIGWIFYKQHLDLAACIGLALMIAGIVIINVFSKNTHL	111.01	gnl|BL_ORD_ID|556|hsp_num:0	593
EFF1_Assembly_Contig_17080_2 # 158 # 502 # 1 # ID=2080_2;partial=00;start_type=ATG;rbs_motif=GGAG/GAGG;rbs_spacer=5-10bp;gc_cont=0.354	EFF1_Assembly_Contig_17080_2	158	502	+	Loose	175	100.1	abeS	50.49	3000768	protein homolog model	n/a	n/a	macrolide antibiotic; aminocoumarin antibiotic	antibiotic efflux	small multidrug resistance (SMR) antibiotic efflux pump	ATGAGTCCTGTAATGTTTGCTTATGGCTTGCTGGCTTTAGCAATTGTGACTGAGGTTACGGGTTCGACATTTCTAGTTAAGTCAGAAGGTTTTACTAAGCTTTGGCCATCTTTAGCTGTTATTGTTCTATTTAGTATTGCTTTTTATTTGCTATCTCAAGTGATTAAAGTGATTCCATTAGGTATTGCTTATGCAATTTGGGCAGGTGTTGGTATTATTCTTACCGCAGTTGTAGGCTACTTTATTTTTAAACAAAGTTTAGATTTTGCTGCTCTTATCGGTATTGGTTTAATTGTTTCAGGTGTTGTGGTTATTAATATGTTTTCAACATCGGCAGGGCATTAA	MSPVMFAYGLLALAIVTEVTGSTFLVKSEGFTKLWPSLAVIVLFSIAFYLLSQVIKVIPLGIAYAIWAGVGIILTAVVGYFIFKQSLDFAALIGIGLIVSGVVVINMFSTSAGH	MSYLYLAIAIACEVIATSALKASQGFTVPIPSIITVVGYAVAFYLLSLTLKTIPIGIAYAIWSGAGIILISAIGWIFYKQHLDLAACIGLALMIAGIVIINVFSKNTHL	104.59	gnl|BL_ORD_ID|556|hsp_num:0	593
EFF1_Assembly_Contig_161847_1 # 1 # 276 # -1 # ID=1847_1;partial=11;start_type=Edge;rbs_motif=None;rbs_spacer=None;gc_cont=0.460	EFF1_Assembly_Contig_161847_1	1	276	-	Loose	150	145.2	Klebsiella pneumoniae KpnE	88.04	3004580	protein homolog model	n/a	n/a	macrolide antibiotic; aminoglycoside antibiotic; cephalosporin; tetracycline antibiotic; peptide antibiotic; rifamycin antibiotic	antibiotic efflux	major facilitator superfamily (MFS) antibiotic efflux pump	GCTATTATTGCTGAAATTACCGGCACGCTGTCGATGAAGTGGGCAAGCGTCAGCGATGGCAATACTGGTTTTATTTTGATGCTGGTGATGATTTCGCTTTCTTATATTTTCCTCTCATTTGCGGTGAAAAAAATTGCGCTGGGCGTCGCGTATGCCCTGTGGGAAGGGATCGGTATTTTGTTGATTACGCTGTTCAGCGTGCTGTTATTTGACGAAACATTCACAACAATGAAGATCGCCGGATTAACGACGCTGGTCGCGGGTATTGTGCTGATT	AIIAEITGTLSMKWASVSDGNTGFILMLVMISLSYIFLSFAVKKIALGVAYALWEGIGILLITLFSVLLFDETFTTMKIAGLTTLVAGIVLI	MFYWILLALAIIAEITGTLSMKWASVSGGHTGFILMLAMIALSYIFLAFAVKKIALGVAYALWEGIGILLITLFSVLLFDESLSLLKIAGLTTLVIGIVLIKSGTQKKASSQQEVAHAAV	76.67	gnl|BL_ORD_ID|2777|hsp_num:0	3283
EFF1_Assembly_Contig_35404_1 # 3 # 164 # -1 # ID=404_1;partial=10;start_type=ATG;rbs_motif=GGAG/GAGG;rbs_spacer=5-10bp;gc_cont=0.543	EFF1_Assembly_Contig_35404_1	3	164	-	Loose	150	98.6	Klebsiella pneumoniae KpnF	87.04	3004583	protein homolog model	n/a	n/a	macrolide antibiotic; aminoglycoside antibiotic; cephalosporin; tetracycline antibiotic; peptide antibiotic; rifamycin antibiotic	antibiotic efflux	major facilitator superfamily (MFS) antibiotic efflux pump	ATGCAGCAGTTTGAGTGGGTTCACGGCGCATGGCTTGGCATAGCCATTGTGCTCGAAATCGTCGCTAACGTCTTTTTGAAATTTTCAGATGGGTTTCGCCGCAAGACTTATGGCGTGCTGTCGCTGGCAGCCGTGTTAGCGGCCTTTAGCGCGCTGTCCCAG	MQQFEWVHGAWLGIAIVLEIVANVFLKFSDGFRRKTYGVLSLAAVLAAFSALSQ	MQQFEWIHAAWLAIAIVLEIIANVFLKFSDGFRRKIYGILSLAAVLGAFSALSQAVKGIDLSVAYALWGGFGIAATIAAGWVLFGQRLNNKGWAGVILLVAGMVLIKLA	49.54	gnl|BL_ORD_ID|2780|hsp_num:0	3286
EFF1_Assembly_Contig_188429_1 # 2 # 229 # -1 # ID=3429_1;partial=11;start_type=Edge;rbs_motif=None;rbs_spacer=None;gc_cont=0.614	EFF1_Assembly_Contig_188429_1	2	229	-	Loose	150	122.9	Klebsiella pneumoniae KpnF	84.21	3004583	protein homolog model	n/a	n/a	macrolide antibiotic; aminoglycoside antibiotic; cephalosporin; tetracycline antibiotic; peptide antibiotic; rifamycin antibiotic	antibiotic efflux	major facilitator superfamily (MFS) antibiotic efflux pump	GCCTGGCTGGCGCTGGCTATCGCGCTGGAAATTATGGCCAACGTTTTTCTGAAGTTTTCCGACGGTTTTCGACGTAANTTCTANGGCNTTATGTCGCTGGCGGCGGTNCTNGGCGCCTTTAGCGCGCTTTCGCAGGCGGTCAAAGGNATTGACCTGTCGGTGGCCTATGCNCTGTGGGGCGGTTTCGGTATCGCGGCGACCATTGCCGCCGGCTGGGTGCTGTTTGGC	AWLALAIALEIMANVFLKFSDGFRRXFXGXMSLAAXXGAFSALSQAVKXIDLSVAYXLWGGFGIAATIAAGWVLFG	MQQFEWIHAAWLAIAIVLEIIANVFLKFSDGFRRKIYGILSLAAVLGAFSALSQAVKGIDLSVAYALWGGFGIAATIAAGWVLFGQRLNNKGWAGVILLVAGMVLIKLA	69.72	gnl|BL_ORD_ID|2780|hsp_num:0	3286
EFF1_Assembly_Contig_49348_1 # 336 # 641 # 1 # ID=4348_1;partial=01;start_type=ATG;rbs_motif=AGGAG;rbs_spacer=5-10bp;gc_cont=0.458	EFF1_Assembly_Contig_49348_1	336	641	+	Strict	150	150.6	Klebsiella pneumoniae KpnE	82.35	3004580	protein homolog model	n/a	n/a	macrolide antibiotic; aminoglycoside antibiotic; cephalosporin; tetracycline antibiotic; peptide antibiotic; rifamycin antibiotic	antibiotic efflux	major facilitator superfamily (MFS) antibiotic efflux pump	ATGTTTTACTGGATTTTATTAGGTCTGGCCATTGCGGCTGAAATTACAGGTACGCTGTCNATGAAATGGGCAAGCGTANGTNATGGCAGCATCGGTTATATTTTGATGTTGGCGATGATCTCGCTGTCTTATATTTTCCTTTCGTTTGCAATAAAAAAGATCGCTCTTGGCGTAGCGTATGCGCTGTGGGAAGGGGGCGGTATTTTGCTGATCACGCTGTTTAGCGTTCTGTTGTTTGATGAAAGTCTGACGGTGATGAAAGTCGCAGGTTTGCTGACGCTGGTAGCCGGGATTGTGCTGATTAAA	MFYWILLGLAIAAEITGTLXMKWASVXXGSIGYILMLAMISLSYIFLSFAIKKIALGVAYALWEGGGILLITLFSVLLFDESLTVMKVAGLLTLVAGIVLIK	MFYWILLALAIIAEITGTLSMKWASVSGGHTGFILMLAMIALSYIFLAFAVKKIALGVAYALWEGIGILLITLFSVLLFDESLSLLKIAGLTTLVIGIVLIKSGTQKKASSQQEVAHAAV	85	gnl|BL_ORD_ID|2777|hsp_num:0	3283
EFF1_Assembly_Contig_1804_2 # 525 # 893 # 1 # ID=1804_2;partial=00;start_type=ATG;rbs_motif=AGGAG;rbs_spacer=5-10bp;gc_cont=0.463	EFF1_Assembly_Contig_1804_2	525	893	+	Strict	150	175.3	Klebsiella pneumoniae KpnE	80.33	3004580	protein homolog model	n/a	n/a	macrolide antibiotic; aminoglycoside antibiotic; cephalosporin; tetracycline antibiotic; peptide antibiotic; rifamycin antibiotic	antibiotic efflux	major facilitator superfamily (MFS) antibiotic efflux pump	ATGTTTTACTGGATTTTATTAGCCCTGGCCATTGTTGCTGAAATTACTGGTACGCTTTCTATGAAATGGGCGAGCGTATCTGATGGAAACACCGGCTTTATTTTGATGCTCGTGATGATCGCCTTGTCGTATATTTTCCTTTCGTTTGCGGTTAAAAAAATCGCTCTGGGTGTAGCCTATGCGCTGTGGGAAGGCATTGGTATCGTATTGATCACCCTGTTCAGCGTACTGCTGTTTGACGAAAGCCTTACGGTGATGAAAGCCGCAGGTCTGGCAACCTTGATTGCCGGTATCGTACTGATTAAGTCCGGTACTCGTAAGCCCGCGAAGGCGAACAAAACGCTGCACAAAGAGGTGAATCATGCATAA	MFYWILLALAIVAEITGTLSMKWASVSDGNTGFILMLVMIALSYIFLSFAVKKIALGVAYALWEGIGIVLITLFSVLLFDESLTVMKAAGLATLIAGIVLIKSGTRKPAKANKTLHKEVNHA	MFYWILLALAIIAEITGTLSMKWASVSGGHTGFILMLAMIALSYIFLAFAVKKIALGVAYALWEGIGILLITLFSVLLFDESLSLLKIAGLTTLVIGIVLIKSGTQKKASSQQEVAHAAV	101.67	gnl|BL_ORD_ID|2777|hsp_num:0	3283
EFF1_Assembly_Contig_1804_3 # 886 # 1215 # 1 # ID=1804_3;partial=00;start_type=ATG;rbs_motif=GGAG/GAGG;rbs_spacer=5-10bp;gc_cont=0.570	EFF1_Assembly_Contig_1804_3	886	1215	+	Strict	150	175.3	Klebsiella pneumoniae KpnF	79.82	3004583	protein homolog model	n/a	n/a	macrolide antibiotic; aminoglycoside antibiotic; cephalosporin; tetracycline antibiotic; peptide antibiotic; rifamycin antibiotic	antibiotic efflux	major facilitator superfamily (MFS) antibiotic efflux pump	ATGCATAACTTTGAGATGATTCACGGCTTATGGCTGGCAGGCTCCATCGTACTGGAAATTGTCGCTAATATTTTCCTCAAGTTCTCGGACGGCTTCCGTCGCAAAAGCTACGGTATCCTGTCGCTGGTCGCCGTATTGGCCGCGTTCAGTGCGCTGTCACAGGCGGTGAAGGGGATTGACCTCTCCGTCGCCTACGCCATCTGGGGTGGTTTCGGCGTCGCCGCGACGCTGGCGGCGGGGTGGATCCTCTTCGGCCAGCGACTGAACAACAAAGGCTGGGTGGGTTTAGGCCTGCTGTTGATCGGTATGGTGATGATTAAGCTCGCCTGA	MHNFEMIHGLWLAGSIVLEIVANIFLKFSDGFRRKSYGILSLVAVLAAFSALSQAVKGIDLSVAYAIWGGFGVAATLAAGWILFGQRLNNKGWVGLGLLLIGMVMIKLA	MQQFEWIHAAWLAIAIVLEIIANVFLKFSDGFRRKIYGILSLAAVLGAFSALSQAVKGIDLSVAYALWGGFGIAATIAAGWVLFGQRLNNKGWAGVILLVAGMVLIKLA	100	gnl|BL_ORD_ID|2780|hsp_num:0	3286
EFF1_Assembly_Contig_35404_2 # 151 # 513 # -1 # ID=404_2;partial=00;start_type=ATG;rbs_motif=AGGAG;rbs_spacer=5-10bp;gc_cont=0.455	EFF1_Assembly_Contig_35404_2	151	513	-	Strict	150	173.3	Klebsiella pneumoniae KpnE	78.33	3004580	protein homolog model	n/a	n/a	macrolide antibiotic; aminoglycoside antibiotic; cephalosporin; tetracycline antibiotic; peptide antibiotic; rifamycin antibiotic	antibiotic efflux	major facilitator superfamily (MFS) antibiotic efflux pump	ATGTTTTACTGGATATTATTAGGTCTGGCCATCGCGGCTGAAATTACTGGTACGCTNTCAATGAAATGGGCAAGNGTCGGNCATGGTAATTCGGGCTTTATTTTAATGCTGGTAATGATNGCCTTATCGTATATTTTTCTCAGTTTTGCCGTTAAAAAAATTGCCCTTGGTGTGGCCTATGCCCTGTGGGAAGGGATCGGTATTTTATTTATTACGCTGTTTAGCGTTCTGTTATTTGACGAAACCTTGTCCACATTGAAGGTGGCAGGACTGGCTTCACTGGTGGTCGGCATTGTGCTGATTAAATCCGGCACCCGAAAGCCTGTTAAACCNGGCAAAGAGGTGANCCATGCAGCAGTTTGA	MFYWILLGLAIAAEITGTXSMKWAXVXHGNSGFILMLVMXALSYIFLSFAVKKIALGVAYALWEGIGILFITLFSVLLFDETLSTLKVAGLASLVVGIVLIKSGTRKPVKXGKEVXHAAV	MFYWILLALAIIAEITGTLSMKWASVSGGHTGFILMLAMIALSYIFLAFAVKKIALGVAYALWEGIGILLITLFSVLLFDESLSLLKIAGLTTLVIGIVLIKSGTQKKASSQQEVAHAAV	100	gnl|BL_ORD_ID|2777|hsp_num:0	3283
EFF1_Assembly_Contig_115456_2 # 128 # 382 # 1 # ID=456_2;partial=01;start_type=ATG;rbs_motif=GGAG/GAGG;rbs_spacer=5-10bp;gc_cont=0.576	EFF1_Assembly_Contig_115456_2	128	382	+	Loose	150	135.6	Klebsiella pneumoniae KpnF	75.29	3004583	protein homolog model	n/a	n/a	macrolide antibiotic; aminoglycoside antibiotic; cephalosporin; tetracycline antibiotic; peptide antibiotic; rifamycin antibiotic	antibiotic efflux	major facilitator superfamily (MFS) antibiotic efflux pump	ATGCAGCAGTTTGAGTGGGTTCACGGCGCATGGCTGGCAGGTTCCATCGTTCTGGAAATTGTCGCTAATATTTTCCTNAANTTCTCNGANGGCTTCCGCCGNAAANTGTACGGCGTGCTTTCGCTGGTTGCCATTCTGGCCGCATTTAGTGCGCTGTCACAGGCGGTTGAAGGTATTGACCTCTCGGTAGCTTATGCTATCTGGGGGGGCTTCGGGGTCGCCGCGACGCTGGCGGCGGGGTGGATCCTCTTTGGA	MQQFEWVHGAWLAGSIVLEIVANIFXXFXXGFRXKXYGVLSLVAILAAFSALSQAVEGIDLSVAYAIWGGFGVAATLAAGWILFG	MQQFEWIHAAWLAIAIVLEIIANVFLKFSDGFRRKIYGILSLAAVLGAFSALSQAVKGIDLSVAYALWGGFGIAATIAAGWVLFGQRLNNKGWAGVILLVAGMVLIKLA	77.98	gnl|BL_ORD_ID|2780|hsp_num:0	3286
EFF1_Assembly_Contig_115456_1 # 1 # 141 # 1 # ID=456_1;partial=10;start_type=Edge;rbs_motif=None;rbs_spacer=None;gc_cont=0.553	EFF1_Assembly_Contig_115456_1	1	141	+	Loose	150	55.5	Klebsiella pneumoniae KpnE	67.39	3004580	protein homolog model	n/a	n/a	macrolide antibiotic; aminoglycoside antibiotic; cephalosporin; tetracycline antibiotic; peptide antibiotic; rifamycin antibiotic	antibiotic efflux	major facilitator superfamily (MFS) antibiotic efflux pump	CTGCTGTTCGACGAAAGCCTGACGGTGATGAAAACGGCAGGTCTGGCGACGCTGGTTGCCGGTATCGTGCTGATTAAATCGGGGACGCGTAAATCCCCGAGCAAGCCGATGAATAACGAGGTGGACCATGCAGCAGTTTGA	LLFDESLTVMKTAGLATLVAGIVLIKSGTRKSPSKPMNNEVDHAAV	MFYWILLALAIIAEITGTLSMKWASVSGGHTGFILMLAMIALSYIFLAFAVKKIALGVAYALWEGIGILLITLFSVLLFDESLSLLKIAGLTTLVIGIVLIKSGTQKKASSQQEVAHAAV	38.33	gnl|BL_ORD_ID|2777|hsp_num:0	3283
EFF1_Assembly_Contig_195808_1 # 3 # 176 # -1 # ID=808_1;partial=10;start_type=ATG;rbs_motif=AGGAG;rbs_spacer=5-10bp;gc_cont=0.494	EFF1_Assembly_Contig_195808_1	3	176	-	Loose	150	62.8	Klebsiella pneumoniae KpnE	60.34	3004580	protein homolog model	n/a	n/a	macrolide antibiotic; aminoglycoside antibiotic; cephalosporin; tetracycline antibiotic; peptide antibiotic; rifamycin antibiotic	antibiotic efflux	major facilitator superfamily (MFS) antibiotic efflux pump	ATGTTTTACTNGATNNTNTTAGCNCTNGCTATCGTCGCTGAAATNACCGGCACNNTGTCNATGAAATGGGCNAGNGTNAGNGATGGNNACANNGGTTNTATTTTAATGCTGGTGATGATTTCNNTTTCCTATATATTCCTGTCCTTTGCGGTAAAGAAAATCGCGCTGGGTGTG	MFYXXXLXXAIVAEXTGXXXMKWXXXXDXXXGXILMLVMIXXSYIFLSFAVKKIALGV	MFYWILLALAIIAEITGTLSMKWASVSGGHTGFILMLAMIALSYIFLAFAVKKIALGVAYALWEGIGILLITLFSVLLFDESLSLLKIAGLTTLVIGIVLIKSGTQKKASSQQEVAHAAV	48.33	gnl|BL_ORD_ID|2777|hsp_num:0	3283
EFF1_Assembly_Contig_27180_1 # 2 # 805 # -1 # ID=2180_1;partial=11;start_type=Edge;rbs_motif=None;rbs_spacer=None;gc_cont=0.540	EFF1_Assembly_Contig_27180_1	2	805	-	Loose	900	459.9	TolC	90.3	3000237	protein homolog model	n/a	n/a	macrolide antibiotic; fluoroquinolone antibiotic; aminoglycoside antibiotic; carbapenem; cephalosporin; glycylcycline; cephamycin; penam; tetracycline antibiotic; peptide antibiotic; aminocoumarin antibiotic; rifamycin antibiotic; phenicol antibiotic; triclosan; penem	antibiotic efflux	ATP-binding cassette (ABC) antibiotic efflux pump; major facilitator superfamily (MFS) antibiotic efflux pump; resistance-nodulation-cell division (RND) antibiotic efflux pump	TTTAACGTGGGCCTGGTAGCGATCACCGACGTGCAGAACGCCCGCGCACAGTACGATACCGTGCTGGCGAACGAAGTGACCGCACGTAATAACCTTGATAACGCGGTAGAGCAGCTGCGCCAGATCACCGGTAACTACTATCCGGAACTGGCGGCGCTGAATGTCGAAAACTTTAAAACCGACAAACCACAGCCGGTTAANNCNCTGCTGAAAGAAGCCGAAAANCGCAACCTGNCCNTGCTNCAGGCGCGTTTNAGCCAGGACCTGGCGCGTGAACAAATTCGTCTGGCGCAGGACGGTCACCTGCCGACGCTGGATTTAACCGCCTCTACCGGTGTTTCTGATACCTCTTACAGCGGCTCTAAAACCCGCGCGGCAACCGGTACTCAGTATGACGAC…	FNVGLVAITDVQNARAQYDTVLANEVTARNNLDNAVEQLRQITGNYYPELAALNVENFKTDKPQPVXXLLKEAEXRNLXXXQARXSQDLAREQIRLAQDGHLPTLDLTASTGVSDTSYSGSKTRAATGTQYDDSNMGQNKIGLNFSLPLYQGGMVNSQVKQAQYNFVGASEQLESAHRSVVQTVRSXFNNINXXXSSINAYKQAVVSXQSSLDAMEAGYSVGTRTXVDXLDAXTTLXNAKQQLANARYTYLINQLNVKSALGTLNEQD	MQMKKLLPILIGLSLSGFSSLSQAENLMQVYQQARLSNPELRKSAADRDAAFEKINEARSPLLPQLGLGADYTYSNGYRDANGINSNATSASLQLTQSIFDMSKWRALTLQEKAAGIQDVTYQTDQQTLILNTATAYFNVLNAIDVLSYTQAQKEAIYRQLDQTTQRFNVGLVAITDVQNARAQYDTVLANEVTARNNLDNAVEQLRQITGNYYPELAALNVENFKTDKPQPVNALLKEAEKRNLSLLQARLSQDLAREQIRQAQDGHLPTLDLTASTGISDTSYSGSKTRGAAGTQYDDSNMGQNKVGLSFSLPIYQGGMVNSQVKQAQYNFVGASEQLESAHRSVVQTVRSSFNNINASISSINAYKQAVVSAQSSLDAMEAGYSVGTRTIVDVLDA…	54.14	gnl|BL_ORD_ID|781|hsp_num:0	826
EFF1_Assembly_Contig_847_1 # 1 # 987 # -1 # ID=847_1;partial=10;start_type=ATG;rbs_motif=AGGA;rbs_spacer=5-10bp;gc_cont=0.555	EFF1_Assembly_Contig_847_1	1	987	-	Loose	900	561.2	TolC	87.65	3000237	protein homolog model	n/a	n/a	macrolide antibiotic; fluoroquinolone antibiotic; aminoglycoside antibiotic; carbapenem; cephalosporin; glycylcycline; cephamycin; penam; tetracycline antibiotic; peptide antibiotic; aminocoumarin antibiotic; rifamycin antibiotic; phenicol antibiotic; triclosan; penem	antibiotic efflux	ATP-binding cassette (ABC) antibiotic efflux pump; major facilitator superfamily (MFS) antibiotic efflux pump; resistance-nodulation-cell division (RND) antibiotic efflux pump	ATGCAAATGAAGAAATTGCTCCCCATCCTTATTGGTCTGAGCCTTACGGGTTTCAGTACAATGAGCCAGGCAGAGAACCTGTTACAGGTCTATCAGCAGGCACGTACCAGTAACCCAGATCTCCGTAAATCCGCAGCAGACCGCGATGCCGCATTCGAAAAGATCAACGAAGCGCGTAGCCCGCTGTTACCGCAGTTAGGTTTGGGTGCCGATTATACCTATACCAATGGCTTCCGCGACAATAACGGCGTGAACTCCAACGCGACCAGCGGCTCGCTGACGTTAACGCAAAGCCTGTTTGATATGTCCAAATGGCGTGCTCTGACCCTGCAGGAAAAAGCGGCAGGCATCCAGGACGTGACCTATCAGACCGATCAGCAAACGCTGATCCTGAATACC…	MQMKKLLPILIGLSLTGFSTMSQAENLLQVYQQARTSNPDLRKSAADRDAAFEKINEARSPLLPQLGLGADYTYTNGFRDNNGVNSNATSGSLTLTQSLFDMSKWRALTLQEKAAGIQDVTYQTDQQTLILNTATAYFNVLSAIDSLSYTEAQKQAIYRQLDQTTQRFNVGLVAITDVQNARSQYDTVLANEVTARNNLDNAVEALRQVTGNYYPELASLNVDSFKTDKPQGVNSLLKEAENRNLSLLQARLNQDLAREQIRQAQDGHLPTLDLNASTGVSNTSYSGSKTHSSQYDDNDAGQNKIGLSFSLPLYQGGMVNSQVKQAQYN	MQMKKLLPILIGLSLSGFSSLSQAENLMQVYQQARLSNPELRKSAADRDAAFEKINEARSPLLPQLGLGADYTYSNGYRDANGINSNATSASLQLTQSIFDMSKWRALTLQEKAAGIQDVTYQTDQQTLILNTATAYFNVLNAIDVLSYTQAQKEAIYRQLDQTTQRFNVGLVAITDVQNARAQYDTVLANEVTARNNLDNAVEQLRQITGNYYPELAALNVENFKTDKPQPVNALLKEAEKRNLSLLQARLSQDLAREQIRQAQDGHLPTLDLTASTGISDTSYSGSKTRGAAGTQYDDSNMGQNKVGLSFSLPIYQGGMVNSQVKQAQYNFVGASEQLESAHRSVVQTVRSSFNNINASISSINAYKQAVVSAQSSLDAMEAGYSVGTRTIVDVLDA…	66.46	gnl|BL_ORD_ID|781|hsp_num:0	826
EFF1_Assembly_Contig_679_8 # 5619 # 6071 # -1 # ID=679_8;partial=01;start_type=Edge;rbs_motif=None;rbs_spacer=None;gc_cont=0.574	EFF1_Assembly_Contig_679_8	5619	6071	-	Loose	900	226.9	TolC	85.52	3000237	protein homolog model	n/a	n/a	macrolide antibiotic; fluoroquinolone antibiotic; aminoglycoside antibiotic; carbapenem; cephalosporin; glycylcycline; cephamycin; penam; tetracycline antibiotic; peptide antibiotic; aminocoumarin antibiotic; rifamycin antibiotic; phenicol antibiotic; triclosan; penem	antibiotic efflux	ATP-binding cassette (ABC) antibiotic efflux pump; major facilitator superfamily (MFS) antibiotic efflux pump; resistance-nodulation-cell division (RND) antibiotic efflux pump	CAGTACAACTTCGTCGGCGCCAGCGAGCAGCTGGAAAGCGCGCACCGNTCCGTCGTACAGACCGTGCGTTCTTCCTTCAACAACATCAACGCCTCTATCAGCAGCATCAACGCCTACAAACAGGCCGTGGTCTCTGCGCAGAGTTCATTAGACGCGATGGAAGCGGGTTACTCCGTGGGTACGCGTACTATCGTTGACGTGTTGGATGCCACCACCACGCTGTACAACGCGAAGCAGCAGCTCTCCAGCGCGCGTTATAACTACCTGATCAACCAGCTGAATATNAAAAATGCGCTGGGTACGCTCAACGAGCAGGATCTGATCGCGCTGAACAATGCGCTGGGTAAAAACGTCGCGACCTCTACCGACAGCGTTGCGCCGCAGAACCCGCAGCAGGAC…	QYNFVGASEQLESAHXSVVQTVRSSFNNINASISSINAYKQAVVSAQSSLDAMEAGYSVGTRTIVDVLDATTTLYNAKQQLSSARYNYLINQLNXKNALGTLNEQDLIALNNALGKNVATSTDSVAPQNPQQDASADGYTSPATSKARLR	MQMKKLLPILIGLSLSGFSSLSQAENLMQVYQQARLSNPELRKSAADRDAAFEKINEARSPLLPQLGLGADYTYSNGYRDANGINSNATSASLQLTQSIFDMSKWRALTLQEKAAGIQDVTYQTDQQTLILNTATAYFNVLNAIDVLSYTQAQKEAIYRQLDQTTQRFNVGLVAITDVQNARAQYDTVLANEVTARNNLDNAVEQLRQITGNYYPELAALNVENFKTDKPQPVNALLKEAEKRNLSLLQARLSQDLAREQIRQAQDGHLPTLDLTASTGISDTSYSGSKTRGAAGTQYDDSNMGQNKVGLSFSLPIYQGGMVNSQVKQAQYNFVGASEQLESAHRSVVQTVRSSFNNINASISSINAYKQAVVSAQSSLDAMEAGYSVGTRTIVDVLDA…	30.3	gnl|BL_ORD_ID|781|hsp_num:0	826
EFF1_Assembly_Contig_188588_1 # 2 # 229 # -1 # ID=3588_1;partial=11;start_type=Edge;rbs_motif=None;rbs_spacer=None;gc_cont=0.623	EFF1_Assembly_Contig_188588_1	2	229	-	Loose	900	94	TolC	68.42	3000237	protein homolog model	n/a	n/a	macrolide antibiotic; fluoroquinolone antibiotic; aminoglycoside antibiotic; carbapenem; cephalosporin; glycylcycline; cephamycin; penam; tetracycline antibiotic; peptide antibiotic; aminocoumarin antibiotic; rifamycin antibiotic; phenicol antibiotic; triclosan; penem	antibiotic efflux	ATP-binding cassette (ABC) antibiotic efflux pump; major facilitator superfamily (MFS) antibiotic efflux pump; resistance-nodulation-cell division (RND) antibiotic efflux pump	TATCAGGGCGGNNNGGTGANNTCNCAGGTNAAACAGGCGCANTACAACTTNGTTGGCGCNAGCGAGCAGCTGGAAAGCGCCCACCGCANCGTNGTGCAGACNGTGCGTTCGTCGTTNAACAACGTGAACGCCTCNATCAGCAGCATCAACGCNTANAAACANGCNGTNGTNTCTGCNCAAAGCTCCCTGGATGCNATGGAAGCNGGNTACTCGGTGGGTACGCGTACC	YQGXXVXXQXKQAXYNXVGXSEQLESAHRXXVQXVRSSXNNVNAXISSINXXKXXXXSXQSSLDXMEXXYSVGTRT	MQMKKLLPILIGLSLSGFSSLSQAENLMQVYQQARLSNPELRKSAADRDAAFEKINEARSPLLPQLGLGADYTYSNGYRDANGINSNATSASLQLTQSIFDMSKWRALTLQEKAAGIQDVTYQTDQQTLILNTATAYFNVLNAIDVLSYTQAQKEAIYRQLDQTTQRFNVGLVAITDVQNARAQYDTVLANEVTARNNLDNAVEQLRQITGNYYPELAALNVENFKTDKPQPVNALLKEAEKRNLSLLQARLSQDLAREQIRQAQDGHLPTLDLTASTGISDTSYSGSKTRGAAGTQYDDSNMGQNKVGLSFSLPIYQGGMVNSQVKQAQYNFVGASEQLESAHRSVVQTVRSSFNNINASISSINAYKQAVVSAQSSLDAMEAGYSVGTRTIVDVLDA…	15.35	gnl|BL_ORD_ID|781|hsp_num:0	826
EFF1_Assembly_Contig_172383_1 # 2 # 259 # -1 # ID=2383_1;partial=11;start_type=Edge;rbs_motif=None;rbs_spacer=None;gc_cont=0.636	EFF1_Assembly_Contig_172383_1	2	259	-	Loose	900	102.8	TolC	65.12	3000237	protein homolog model	n/a	n/a	macrolide antibiotic; fluoroquinolone antibiotic; aminoglycoside antibiotic; carbapenem; cephalosporin; glycylcycline; cephamycin; penam; tetracycline antibiotic; peptide antibiotic; aminocoumarin antibiotic; rifamycin antibiotic; phenicol antibiotic; triclosan; penem	antibiotic efflux	ATP-binding cassette (ABC) antibiotic efflux pump; major facilitator superfamily (MFS) antibiotic efflux pump; resistance-nodulation-cell division (RND) antibiotic efflux pump	TTAGATCAGACCACCCAGCGCTTTAACGTNGGCCTGGTGGCGATNACNGACGTACAGAACGCCCGTTCNCANTACGANGCCGTGCTGGCGAANGAAGTCACCGCGCGNAACGANCTCGANAACGCCGTNGAAGGNCTGCGNCAGGTNACCGGNAACTACTATCCGGAGCTGGCCTCGCTGAACGTNNANGGNTTCAAAACCANNAANCCNNNNGCGGTNAACGCNCTGNTGAANGAAGCGGAGAACCGCAACCTGTCG	LDQTTQRFNXGLVAXXDVQNARXXYXAVLAXEVTAXNXLXNAXEXLXQXTXNYYPELASLNXXXFKTXXXXAXNXLXXEAENRNLS	MQMKKLLPILIGLSLSGFSSLSQAENLMQVYQQARLSNPELRKSAADRDAAFEKINEARSPLLPQLGLGADYTYSNGYRDANGINSNATSASLQLTQSIFDMSKWRALTLQEKAAGIQDVTYQTDQQTLILNTATAYFNVLNAIDVLSYTQAQKEAIYRQLDQTTQRFNVGLVAITDVQNARAQYDTVLANEVTARNNLDNAVEQLRQITGNYYPELAALNVENFKTDKPQPVNALLKEAEKRNLSLLQARLSQDLAREQIRQAQDGHLPTLDLTASTGISDTSYSGSKTRGAAGTQYDDSNMGQNKVGLSFSLPIYQGGMVNSQVKQAQYNFVGASEQLESAHRSVVQTVRSSFNNINASISSINAYKQAVVSAQSSLDAMEAGYSVGTRTIVDVLDA…	17.37	gnl|BL_ORD_ID|781|hsp_num:0	826
EFF1_Assembly_Contig_147785_1 # 3 # 299 # -1 # ID=2785_1;partial=11;start_type=Edge;rbs_motif=None;rbs_spacer=None;gc_cont=0.562	EFF1_Assembly_Contig_147785_1	3	299	-	Loose	900	119.8	TolC	64.36	3000237	protein homolog model	n/a	n/a	macrolide antibiotic; fluoroquinolone antibiotic; aminoglycoside antibiotic; carbapenem; cephalosporin; glycylcycline; cephamycin; penam; tetracycline antibiotic; peptide antibiotic; aminocoumarin antibiotic; rifamycin antibiotic; phenicol antibiotic; triclosan; penem	antibiotic efflux	ATP-binding cassette (ABC) antibiotic efflux pump; major facilitator superfamily (MFS) antibiotic efflux pump; resistance-nodulation-cell division (RND) antibiotic efflux pump	CGTCAGGTCACCGGTAATTACTATCCGCAGTTGGCATCACTGAACGTTGATGGCTTCAAAACAGACAAACCTCAGGCGGTGAACACACTGCTGAAGGACGCAGAAAGCCGCAACCTGACGTTGNTNCAGGCNCGTCTGAGCCAGGATCTGGCGCGTGAGCAGATTCGNCNGGCNCAAGATGGNCANCTGCCNACGCTNGATTTNACCGCNTCTACNGNGGTNTCNAANACCTCTTACAGCGGTTCTAAAACTAACGGTACCGGTAGCTACAACGATAACGACGCTGGGCAGAACAAA	RQVTGNYYPQLASLNVDGFKTDKPQAVNTLLKDAESRNLTLXQXRLSQDLAREQIXXXQDXXLXTXDXTXSXXXXXTSYSGSKTNGTGSYNDNDAGQNK	MQMKKLLPILIGLSLSGFSSLSQAENLMQVYQQARLSNPELRKSAADRDAAFEKINEARSPLLPQLGLGADYTYSNGYRDANGINSNATSASLQLTQSIFDMSKWRALTLQEKAAGIQDVTYQTDQQTLILNTATAYFNVLNAIDVLSYTQAQKEAIYRQLDQTTQRFNVGLVAITDVQNARAQYDTVLANEVTARNNLDNAVEQLRQITGNYYPELAALNVENFKTDKPQPVNALLKEAEKRNLSLLQARLSQDLAREQIRQAQDGHLPTLDLTASTGISDTSYSGSKTRGAAGTQYDDSNMGQNKVGLSFSLPIYQGGMVNSQVKQAQYNFVGASEQLESAHRSVVQTVRSSFNNINASISSINAYKQAVVSAQSSLDAMEAGYSVGTRTIVDVLDA…	20	gnl|BL_ORD_ID|781|hsp_num:0	826
EFF1_Assembly_Contig_51404_2 # 412 # 558 # 1 # ID=1404_2;partial=01;start_type=ATG;rbs_motif=None;rbs_spacer=None;gc_cont=0.585	EFF1_Assembly_Contig_51404_2	412	558	+	Loose	900	48.1	TolC	52.27	3000237	protein homolog model	n/a	n/a	macrolide antibiotic; fluoroquinolone antibiotic; aminoglycoside antibiotic; carbapenem; cephalosporin; glycylcycline; cephamycin; penam; tetracycline antibiotic; peptide antibiotic; aminocoumarin antibiotic; rifamycin antibiotic; phenicol antibiotic; triclosan; penem	antibiotic efflux	ATP-binding cassette (ABC) antibiotic efflux pump; major facilitator superfamily (MFS) antibiotic efflux pump; resistance-nodulation-cell division (RND) antibiotic efflux pump	ATGGTGATGCTGGGTGTGAGCGGCGCCGCTCATGCCGAAAACCTGCTCGATATTTACCAACAGGCCCAGATCAAGGACACCCAGCTGCTGGAATCCAAGGCCAAGCGGGACCAGGCCTTCGAGAAGATCAACGAATCCCGTGCAGCC	MVMLGVSGAAHAENLLDIYQQAQIKDTQLLESKAKRDQAFEKINESRAA	MQMKKLLPILIGLSLSGFSSLSQAENLMQVYQQARLSNPELRKSAADRDAAFEKINEARSPLLPQLGLGADYTYSNGYRDANGINSNATSASLQLTQSIFDMSKWRALTLQEKAAGIQDVTYQTDQQTLILNTATAYFNVLNAIDVLSYTQAQKEAIYRQLDQTTQRFNVGLVAITDVQNARAQYDTVLANEVTARNNLDNAVEQLRQITGNYYPELAALNVENFKTDKPQPVNALLKEAEKRNLSLLQARLSQDLAREQIRQAQDGHLPTLDLTASTGISDTSYSGSKTRGAAGTQYDDSNMGQNKVGLSFSLPIYQGGMVNSQVKQAQYNFVGASEQLESAHRSVVQTVRSSFNNINASISSINAYKQAVVSAQSSLDAMEAGYSVGTRTIVDVLDA…	9.9	gnl|BL_ORD_ID|781|hsp_num:0	826
EFF1_Assembly_Contig_51314_1 # 3 # 560 # -1 # ID=1314_1;partial=11;start_type=Edge;rbs_motif=None;rbs_spacer=None;gc_cont=0.624	EFF1_Assembly_Contig_51314_1	3	560	-	Loose	700	341.7	Klebsiella pneumoniae KpnG	94.62	3004588	protein homolog model	n/a	n/a	macrolide antibiotic; fluoroquinolone antibiotic; aminoglycoside antibiotic; carbapenem; cephalosporin; penam; peptide antibiotic; penem	antibiotic efflux	major facilitator superfamily (MFS) antibiotic efflux pump	GAGCTGCAGCACGCCCGCGACACCGTCGCCAGCGCGCAGGCCGAGCTTGACGTGGCCATCCAGCANTACAACGCCAATCAGGCGATCGTNCTGGGNACNAANCTNGAACAGCAGCCTGCGGTGCTGCAGGCGGCCACTGAAGTGCGTAACGCCTGGCTGGCCCTGCAGCGGACGAAAATCGTCAGCCCGATTAGCGGCTACGTTTCGCGTCGCTCCGTACAGCCCGGCGCGCAAATCAGCAGCACCACGCCGCTGATGGCCGTCGTTCCGGCGACCAATCTGTGGATTGACGCCAACTTTAAAGAAACCCAGCTGGCGCACATGCGTATCGGNCAGCCGGCCACCGTGATCAGCGACATCTATGGTGATGACGTGAAATACACCGGCAAAGTGGTTGGT…	ELQHARDTVASAQAELDVAIQXYNANQAIXLXXXXEQQPAVLQAATEVRNAWLALQRTKIVSPISGYVSRRSVQPGAQISSTTPLMAVVPATNLWIDANFKETQLAHMRIXQPATVISDIYGDDVKYTGKVVGLDMGTGSAFSLLPAQNATGNWIKVVQRLPVRIELDEKQLAEHPLRIGLSTLVE	MSANAESQTPQQPGSKKGKRKGALLLLTLLFIIIAVAYGIYWFLVLRHYEETDDAYVAGNQVQIMAQVAGSVTKVWADNTDYVQKGDPLVTLDRTDAQQAFEKAKTQLAASVRQTRQQMINSKQLQANIDVKKTALSQAQADLNRRIPLGAANLIGREELQHARDTVASAQAELDVAIQQYNANQAIVLGTRLEQQPAVLQAATEVRNAWLALQRTQIVSPISGYVSRRSVQPGAQIGTTTPLMAVVPATNLWIDANFKETQLAHMRIGQPATVISDIYGDDVKYTGKVVGLDMGTGSAFSLLPAQNATGNWIKVVQRLPVRIELDEKQLAEHPLRIGLSTLVEVNTTDRDGEMLASQVRSSPVYESNAREIALDPVNKLIDEIIQANAG	47.69	gnl|BL_ORD_ID|2791|hsp_num:0	3298
EFF1_Assembly_Contig_82976_1 # 1 # 375 # -1 # ID=2976_1;partial=11;start_type=Edge;rbs_motif=None;rbs_spacer=None;gc_cont=0.581	EFF1_Assembly_Contig_82976_1	1	375	-	Loose	700	225.3	Klebsiella pneumoniae KpnG	93.6	3004588	protein homolog model	n/a	n/a	macrolide antibiotic; fluoroquinolone antibiotic; aminoglycoside antibiotic; carbapenem; cephalosporin; penam; peptide antibiotic; penem	antibiotic efflux	major facilitator superfamily (MFS) antibiotic efflux pump	GCCTATGGCAGCTACTGGTTTTTAGTCTTGCGTCACTTCGAGGAAACCGATGATGCATACGTAGCCGGTAACCAGGTTCAAATCATGTCTCAGGTCTCCGGCAGCGTGACGAAAGTCTGGGCCGATAACACCGACTACGTTCAGCAAGGCGATGTGCTGGTGACGCTTGATCAGACCGATGCCCAGCAGGCGTTTGAAAAGGCCAAGACTCAGCTGGCCGCCAGCGTCCGCCAGACCCGCCAGCAGATGATCAACAGCAAGCAGCTGCAGGCGAATATCGACGTCAAAAAAACCGCCCTCGCCCAGGCGCAGGCTGACCTGAATCGCCGTATCCCGCTGGGTGCCGCGAACCTCATCGGCCGCGAAGAGCTGCAG	AYGSYWFLVLRHFEETDDAYVAGNQVQIMSQVSGSVTKVWADNTDYVQQGDVLVTLDQTDAQQAFEKAKTQLAASVRQTRQQMINSKQLQANIDVKKTALAQAQADLNRRIPLGAANLIGREELQ	MSANAESQTPQQPGSKKGKRKGALLLLTLLFIIIAVAYGIYWFLVLRHYEETDDAYVAGNQVQIMAQVAGSVTKVWADNTDYVQKGDPLVTLDRTDAQQAFEKAKTQLAASVRQTRQQMINSKQLQANIDVKKTALSQAQADLNRRIPLGAANLIGREELQHARDTVASAQAELDVAIQQYNANQAIVLGTRLEQQPAVLQAATEVRNAWLALQRTQIVSPISGYVSRRSVQPGAQIGTTTPLMAVVPATNLWIDANFKETQLAHMRIGQPATVISDIYGDDVKYTGKVVGLDMGTGSAFSLLPAQNATGNWIKVVQRLPVRIELDEKQLAEHPLRIGLSTLVEVNTTDRDGEMLASQVRSSPVYESNAREIALDPVNKLIDEIIQANAG	32.05	gnl|BL_ORD_ID|2791|hsp_num:0	3298
EFF1_Assembly_Contig_8852_1 # 18 # 1556 # -1 # ID=3852_1;partial=00;start_type=ATG;rbs_motif=GGA/GAG/AGG;rbs_spacer=5-10bp;gc_cont=0.573	EFF1_Assembly_Contig_8852_1	18	1556	-	Strict	700	894.8	Klebsiella pneumoniae KpnH	88.28	3004597	protein homolog model	n/a	n/a	macrolide antibiotic; fluoroquinolone antibiotic; aminoglycoside antibiotic; carbapenem; cephalosporin; penam; peptide antibiotic; penem	antibiotic efflux	major facilitator superfamily (MFS) antibiotic efflux pump	ATGCAACAGCAAAAACCGCTGGAAGGCGCGCAGCTNGTCATTATGACGATNGCGCTGTCNCTGGCGACATTCATGCAGGTGCTGGACTCCACCATTGCTAACGTGGCGATCCCCACTATCGCCGGGAACCTCGGCTCTTCACTGAGCCAGGGAACCTGGGTGATCACCTCATTCGGGGTGGCGAACGCTATCTCNATTCCGATCACCGGCTGGCTGGCNAAACGCGTTGGCGAAGTNAGACTCTTTATGTGGTCAACTATCGCCTTCGTCATTGCGTCNTGGGCATGCGGGATGTCCACCAGCCTGAACATGCTGATTTTCTTCCGCGTNATCCAGGGTATTGTCGCCGGTCCATTAATTCCGCTGTCACAGAGCCTGTTGCTGAATAACTATCCACCC…	MQQQKPLEGAQXVIMTXALXLATFMQVLDSTIANVAIPTIAGNLGSSLSQGTWVITSFGVANAIXIPITGWLXKRVGEXRLFMWSTIAFVIAXWACGMSTSLNMLIFFRXIQGIVAGPLIPLSQSLLLNNYPPAKRSIALALWSMTVIVAPICGPILGGYISDNYHWGWIFFINVPIGAAVVLMTLQTLRGRETKTEQRRIDAIGLALLVIGIGSLQIMLDRGKELDWFASQEIIILXXXXVXXXSFLIVWEXTDDNPIVDLSLFKSRNFTIGCLCISLAYMLYFGXIXLLPQXLQEXYGYXXTWXGLASAPXGVXPXXLSPIXGRFXXKLDMRRLVTFSFIMYXXXFYWRAXXXEPXMDFGASAWPQFIQGFAVACFFMPLTTITLSGLPPERLAAAS…	MQQQKPLEGAQLVIMTIALSLATFMQVLDSTIANVAIPTIAGNLGSSLSQGTWVITSFGVANAISIPLTGWLAKRVGEVKLFLWSTIAFAIASWACGVSSSLNMLIFFRVIQGIVAGPLIPLSQSLLLNNYPPAKRSIALALWSMTVIVAPICGPILGGYISDNYHWGWIFFINVPIGVAVVLMTLQTLRGRETRTERRRIDAVGLALLVIGIGSLQIMLDRGKELDWFSSQEIIILTVVAVVAICFLIVWELTDDNPIVDLSLFKSRNFTIGCLCISLAYMLYFGAIVLLPQLLQEVYGYTATWAGLASAPVGIIPVILSPIIGRFAHKLDMRRLVTFSFIMYAVCFYWRAYTFEPGMDFGASAWPQFIQGFAVACFFMPLTTITLSGLPPERLAAAS…	100	gnl|BL_ORD_ID|2792|hsp_num:0	3299
EFF1_Assembly_Contig_1129_1 # 3 # 902 # 1 # ID=1129_1;partial=10;start_type=Edge;rbs_motif=None;rbs_spacer=None;gc_cont=0.573	EFF1_Assembly_Contig_1129_1	3	902	+	Loose	700	488.8	Klebsiella pneumoniae KpnG	83.22	3004588	protein homolog model	n/a	n/a	macrolide antibiotic; fluoroquinolone antibiotic; aminoglycoside antibiotic; carbapenem; cephalosporin; penam; peptide antibiotic; penem	antibiotic efflux	major facilitator superfamily (MFS) antibiotic efflux pump	CTGGACCAGACCGATGCCCAACAGGCTTTCGAAAAAGCACAGACCACGCTGGCCTCCAGCGTACGTCAGATGCGNCAGCTGATGATCAACAACAAGCAGCTGCAGGCGAATATCGATATTCGCAAAACCACGCTGGCTCAGGCGCAAACCGACCTTAACCGTCGAATTCCGCTGGGCAACGCCAACCTGATTGGCCGCGAAGAGCTGCAGCACGCCAAAGATGCCGTCACCAGCGCACAGGCCGCTCTGGACGTGGCGATTCAACAGTACAATGCTAACCAGGCAATGATCCTCGGCACTAAGCTTGAAGATCAGCCTACGGTTCGTCAGGCAGCGACCGAAGTCCGTAACGCATGGCTTGCCCTGCAGCGTACCAAAATCGTCAGCCCGATGAGCGGC…	LDQTDAQQAFEKAQTTLASSVRQMXQLMINNKQLQANIDIRKTTLAQAQTDLNRRIPLGNANLIGREELQHAKDAVTSAQAALDVAIQQYNANQAMILGTKLEDQPTVRQAATEVRNAWLALQRTKIVSPMSGYVSRXSVQPGAQISPTTPLMAVVXASNLWVDANFKETQLAHMRIGQPVTVVSDXYGDDVKYTGKVXGLDMGTGSAFSLLPAQNATGNWIKVVQRLPVRIELDEKQLEQHPLRIGLSTLVKVDTSNRDGQMLANQIRTSPVYESNAREISLDPVNKLINDIVQANAN	MSANAESQTPQQPGSKKGKRKGALLLLTLLFIIIAVAYGIYWFLVLRHYEETDDAYVAGNQVQIMAQVAGSVTKVWADNTDYVQKGDPLVTLDRTDAQQAFEKAKTQLAASVRQTRQQMINSKQLQANIDVKKTALSQAQADLNRRIPLGAANLIGREELQHARDTVASAQAELDVAIQQYNANQAIVLGTRLEQQPAVLQAATEVRNAWLALQRTQIVSPISGYVSRRSVQPGAQIGTTTPLMAVVPATNLWIDANFKETQLAHMRIGQPATVISDIYGDDVKYTGKVVGLDMGTGSAFSLLPAQNATGNWIKVVQRLPVRIELDEKQLAEHPLRIGLSTLVEVNTTDRDGEMLASQVRSSPVYESNAREIALDPVNKLIDEIIQANAG	76.67	gnl|BL_ORD_ID|2791|hsp_num:0	3298
EFF1_Assembly_Contig_96841_1 # 2 # 124 # 1 # ID=1841_1;partial=10;start_type=Edge;rbs_motif=None;rbs_spacer=None;gc_cont=0.390	EFF1_Assembly_Contig_96841_1	2	124	+	Loose	700	61.6	Klebsiella pneumoniae KpnG	77.78	3004588	protein homolog model	n/a	n/a	macrolide antibiotic; fluoroquinolone antibiotic; aminoglycoside antibiotic; carbapenem; cephalosporin; penam; peptide antibiotic; penem	antibiotic efflux	major facilitator superfamily (MFS) antibiotic efflux pump	AACTGGATTAAAGTGGTTCAGCGTTTACCTGTTCGTATTCAGTTAGATTCAAAAGAATTGGCAGAACATCCACTTCGTGTTGGCTTGTCGATGGAAGTTAAAGTCGATTTGAAGTCGAAGTAA	NWIKVVQRLPVRIQLDSKELAEHPLRVGLSMEVKVDLKSK	MSANAESQTPQQPGSKKGKRKGALLLLTLLFIIIAVAYGIYWFLVLRHYEETDDAYVAGNQVQIMAQVAGSVTKVWADNTDYVQKGDPLVTLDRTDAQQAFEKAKTQLAASVRQTRQQMINSKQLQANIDVKKTALSQAQADLNRRIPLGAANLIGREELQHARDTVASAQAELDVAIQQYNANQAIVLGTRLEQQPAVLQAATEVRNAWLALQRTQIVSPISGYVSRRSVQPGAQIGTTTPLMAVVPATNLWIDANFKETQLAHMRIGQPATVISDIYGDDVKYTGKVVGLDMGTGSAFSLLPAQNATGNWIKVVQRLPVRIELDEKQLAEHPLRIGLSTLVEVNTTDRDGEMLASQVRSSPVYESNAREIALDPVNKLIDEIIQANAG	10.26	gnl|BL_ORD_ID|2791|hsp_num:0	3298
EFF1_Assembly_Contig_62620_1 # 2 # 349 # -1 # ID=2620_1;partial=11;start_type=Edge;rbs_motif=None;rbs_spacer=None;gc_cont=0.595	EFF1_Assembly_Contig_62620_1	2	349	-	Loose	700	166.8	Klebsiella pneumoniae KpnG	72.17	3004588	protein homolog model	n/a	n/a	macrolide antibiotic; fluoroquinolone antibiotic; aminoglycoside antibiotic; carbapenem; cephalosporin; penam; peptide antibiotic; penem	antibiotic efflux	major facilitator superfamily (MFS) antibiotic efflux pump	GTNCAGCCTGGNGCGCAGATTAGCCCAACCACNCCGNTNATGGCCGTTGTNCCNGCCACCAACCTGTGGGTGGANGCCAACTTCAAAGAAACACAGCTCGCCCACATTCGTATTGGTCAACCCGCGACGGTTGTCAGCGATATTTATGGCGATGACGTGAAATATACCGGTAAAGTTGTCGGCCTCGATATGGGNACCGGNAGCGCCTTCTCNNTGCTGCCAGCACANAACGCNACCGGTAACTGGATCAAAGTCGTCCAGCGTCTGCCCGTGCGTATTGAACTGGATGCNCAGCANNTNGCNCANCATCCNNTGCGNATNGGNNTGTCTACGCTGGTNACNGTCGAT	XQPXAQISPTXPXMAVXXATNLWVXANFKETQLAHIRIGQPATVVSDIYGDDVKYTGKVVGLDMXTXSAFXXLPAXNXTGNWIKVVQRLPVRIELDXQXXXXHXXXXXXSTLXXVD	MSANAESQTPQQPGSKKGKRKGALLLLTLLFIIIAVAYGIYWFLVLRHYEETDDAYVAGNQVQIMAQVAGSVTKVWADNTDYVQKGDPLVTLDRTDAQQAFEKAKTQLAASVRQTRQQMINSKQLQANIDVKKTALSQAQADLNRRIPLGAANLIGREELQHARDTVASAQAELDVAIQQYNANQAIVLGTRLEQQPAVLQAATEVRNAWLALQRTQIVSPISGYVSRRSVQPGAQIGTTTPLMAVVPATNLWIDANFKETQLAHMRIGQPATVISDIYGDDVKYTGKVVGLDMGTGSAFSLLPAQNATGNWIKVVQRLPVRIELDEKQLAEHPLRIGLSTLVEVNTTDRDGEMLASQVRSSPVYESNAREIALDPVNKLIDEIIQANAG	29.74	gnl|BL_ORD_ID|2791|hsp_num:0	3298
EFF1_Assembly_Contig_6447_3 # 1208 # 1324 # 1 # ID=1447_3;partial=01;start_type=ATG;rbs_motif=GGAG/GAGG;rbs_spacer=5-10bp;gc_cont=0.521	EFF1_Assembly_Contig_6447_3	1208	1324	+	Loose	700	52	Klebsiella pneumoniae KpnG	71.05	3004588	protein homolog model	n/a	n/a	macrolide antibiotic; fluoroquinolone antibiotic; aminoglycoside antibiotic; carbapenem; cephalosporin; penam; peptide antibiotic; penem	antibiotic efflux	major facilitator superfamily (MFS) antibiotic efflux pump	ATGAGCGCAAATGCGGAGACTCAAGCCCCGCAGCAAACCGCCAACAAGAAAGGCAAACGTAAACGCGCCCTCATCTTGTTGACCTTGCTCTTTGTTATTATTGNCNTNNNCTATGGN	MSANAETQAPQQTANKKGKRKRALILLTLLFVIIXXXYX	MSANAESQTPQQPGSKKGKRKGALLLLTLLFIIIAVAYGIYWFLVLRHYEETDDAYVAGNQVQIMAQVAGSVTKVWADNTDYVQKGDPLVTLDRTDAQQAFEKAKTQLAASVRQTRQQMINSKQLQANIDVKKTALSQAQADLNRRIPLGAANLIGREELQHARDTVASAQAELDVAIQQYNANQAIVLGTRLEQQPAVLQAATEVRNAWLALQRTQIVSPISGYVSRRSVQPGAQIGTTTPLMAVVPATNLWIDANFKETQLAHMRIGQPATVISDIYGDDVKYTGKVVGLDMGTGSAFSLLPAQNATGNWIKVVQRLPVRIELDEKQLAEHPLRIGLSTLVEVNTTDRDGEMLASQVRSSPVYESNAREIALDPVNKLIDEIIQANAG	10	gnl|BL_ORD_ID|2791|hsp_num:0	3298
EFF1_Assembly_Contig_134482_1 # 3 # 302 # 1 # ID=4482_1;partial=10;start_type=Edge;rbs_motif=None;rbs_spacer=None;gc_cont=0.467	EFF1_Assembly_Contig_134482_1	3	302	+	Loose	700	131	Klebsiella pneumoniae KpnG	63.64	3004588	protein homolog model	n/a	n/a	macrolide antibiotic; fluoroquinolone antibiotic; aminoglycoside antibiotic; carbapenem; cephalosporin; penam; peptide antibiotic; penem	antibiotic efflux	major facilitator superfamily (MFS) antibiotic efflux pump	CTGTATGTGGATGCCAACTTTAAAGAAAGCCAATTGAAACAAGTTCGTCCGGGTCAAAAAGTGACATTGATTTCTGACTTGTATGGCGATGATGTGGAATATACCGGTACGGTGGTTGGCTTTTCTGGCGGTACAGGTTCAGCNTTCGCTTTAATTCCTGCCCANAATGCGACAGGTAANTGGATTAAAGTNGTTCAGCGTTTACCTGTCCGNATTCNACTCGANCCGAAGCAATTGGCTGAGCATCCGCTACGTGTGGGTTTATCCATGGAAGCGACTGTTGATCTAAGCAAGAAGTAA	LYVDANFKESQLKQVRPGQKVTLISDLYGDDVEYTGTVVGFSGGTGSXFALIPAXNATGXWIKXVQRLPVXIXLXPKQLAEHPLRVGLSMEATVDLSKK	MSANAESQTPQQPGSKKGKRKGALLLLTLLFIIIAVAYGIYWFLVLRHYEETDDAYVAGNQVQIMAQVAGSVTKVWADNTDYVQKGDPLVTLDRTDAQQAFEKAKTQLAASVRQTRQQMINSKQLQANIDVKKTALSQAQADLNRRIPLGAANLIGREELQHARDTVASAQAELDVAIQQYNANQAIVLGTRLEQQPAVLQAATEVRNAWLALQRTQIVSPISGYVSRRSVQPGAQIGTTTPLMAVVPATNLWIDANFKETQLAHMRIGQPATVISDIYGDDVKYTGKVVGLDMGTGSAFSLLPAQNATGNWIKVVQRLPVRIELDEKQLAEHPLRIGLSTLVEVNTTDRDGEMLASQVRSSPVYESNAREIALDPVNKLIDEIIQANAG	25.38	gnl|BL_ORD_ID|2791|hsp_num:0	3298
EFF1_Assembly_Contig_166484_1 # 2 # 268 # -1 # ID=1484_1;partial=11;start_type=Edge;rbs_motif=None;rbs_spacer=None;gc_cont=0.633	EFF1_Assembly_Contig_166484_1	2	268	-	Loose	700	98.6	Klebsiella pneumoniae KpnG	54.65	3004588	protein homolog model	n/a	n/a	macrolide antibiotic; fluoroquinolone antibiotic; aminoglycoside antibiotic; carbapenem; cephalosporin; penam; peptide antibiotic; penem	antibiotic efflux	major facilitator superfamily (MFS) antibiotic efflux pump	TTTACACTGGTCGAGACCGGTGAAACCTGGGTCGAGGCGAATTTCAAGGAAACCCAACTGGGCGACATTCGTGTTGGCCAGCCGGTCGAGGTGGTGCTGGACGCCTCTCGCGGAACGCGGCTGGAGGGCAAGGTGATGGCGATCGGCGCCGGGACGGGATCGGAATTTTCGCTGTTGCCCGCCCAGAATGCGACGGGAAACTGGGTCAAGGTCGAACAGCGTGTGCCGGTCCGCATCCAGCTGGATGACGCATCGCGTGCGCCTCTG	FTLVETGETWVEANFKETQLGDIRVGQPVEVVLDASRGTRLEGKVMAIGAGTGSEFSLLPAQNATGNWVKVEQRVPVRIQLDDASRAPL	MSANAESQTPQQPGSKKGKRKGALLLLTLLFIIIAVAYGIYWFLVLRHYEETDDAYVAGNQVQIMAQVAGSVTKVWADNTDYVQKGDPLVTLDRTDAQQAFEKAKTQLAASVRQTRQQMINSKQLQANIDVKKTALSQAQADLNRRIPLGAANLIGREELQHARDTVASAQAELDVAIQQYNANQAIVLGTRLEQQPAVLQAATEVRNAWLALQRTQIVSPISGYVSRRSVQPGAQIGTTTPLMAVVPATNLWIDANFKETQLAHMRIGQPATVISDIYGDDVKYTGKVVGLDMGTGSAFSLLPAQNATGNWIKVVQRLPVRIELDEKQLAEHPLRIGLSTLVEVNTTDRDGEMLASQVRSSPVYESNAREIALDPVNKLIDEIIQANAG	22.82	gnl|BL_ORD_ID|2791|hsp_num:0	3298
EFF1_Assembly_Contig_278_9 # 6501 # 7091 # 1 # ID=278_9;partial=01;start_type=ATG;rbs_motif=AGxAG;rbs_spacer=5-10bp;gc_cont=0.469	EFF1_Assembly_Contig_278_9	6501	7091	+	Loose	700	202.2	Klebsiella pneumoniae KpnH	53.72	3004597	protein homolog model	n/a	n/a	macrolide antibiotic; fluoroquinolone antibiotic; aminoglycoside antibiotic; carbapenem; cephalosporin; penam; peptide antibiotic; penem	antibiotic efflux	major facilitator superfamily (MFS) antibiotic efflux pump	ATGAATANCTACGTTCCCTATGGTGACTTAAAGGGTGGTCGCCTGATGCTGGCGGCTTTCGTNCTTGCTTTGGCCAACTTTATGGTCGTGCTGGACATGACTATTGCCAATGTTTCGGTGCCTCATATTACGGGGAGTCTTGCCGTATCGAGTTCGCAAGGAACATGGGTGATTACCTCTTATGCCGTGGCTGAAGCGATTTGTGTTCCCTTAACAGGCTGGCTCGCAGGTCGTTTTGGCGGCGTGAGGGTTTTTACCTTAAGTCTGATTGGCTTCACCATATTTTCGGTATTTTGTGGTTTATCGACCAGTTTAGAAATGCTGGTTTTCTGCCGCATCGGCCAAGGTTTATTTGGTGGCCCGATCATGCCGCTCAGTCAGATGTTACTGATGCGGATT…	MNXYVPYGDLKGGRLMLAAFXLALANFMVVLDMTIANVSVPHITGSLAVSSSQGTWVITSYAVAEAICVPLTGWLAGRFGGVRVFTLSLIGFTIFSVFCGLSTSLEMLVFCRIGQGLFGGPIMPLSQMLLMRIFPPEKQSXAMGMWAMTXXXGPILGPILGGTISDNFSWHWIFFINIPVGLFCAFAAMRLLKTAET	MQQQKPLEGAQLVIMTIALSLATFMQVLDSTIANVAIPTIAGNLGSSLSQGTWVITSFGVANAISIPLTGWLAKRVGEVKLFLWSTIAFAIASWACGVSSSLNMLIFFRVIQGIVAGPLIPLSQSLLLNNYPPAKRSIALALWSMTVIVAPICGPILGGYISDNYHWGWIFFINVPIGVAVVLMTLQTLRGRETRTERRRIDAVGLALLVIGIGSLQIMLDRGKELDWFSSQEIIILTVVAVVAICFLIVWELTDDNPIVDLSLFKSRNFTIGCLCISLAYMLYFGAIVLLPQLLQEVYGYTATWAGLASAPVGIIPVILSPIIGRFAHKLDMRRLVTFSFIMYAVCFYWRAYTFEPGMDFGASAWPQFIQGFAVACFFMPLTTITLSGLPPERLAAAS…	38.48	gnl|BL_ORD_ID|2792|hsp_num:0	3299
[truncated: 540 more rows]

## Sheet: CARD-EFF-Nov-Curated
ORF_ID	Contig	Start	Stop	Orientation	Cut_Off	Pass_Bitscore	Best_Hit_Bitscore	Best_Hit_ARO	Best_Identities	ARO	Model_type	SNPs_in_Best_Hit_ARO	Other_SNPs	Drug Class	Resistance Mechanism	AMR Gene Family	Predicted_DNA	Predicted_Protein	CARD_Protein_Sequence	Percentage Length of Reference Sequence	ID	Model_ID	Nudged	Note
[truncated: 126 more rows]

## Sheet: CARD-EFF-Dec-Curated
ORF_ID	Contig	Start	Stop	Orientation	Cut_Off	Pass_Bitscore	Best_Hit_Bitscore	Best_Hit_ARO	Best_Identities	ARO	Model_type	SNPs_in_Best_Hit_ARO	Other_SNPs	Drug Class	Resistance Mechanism	AMR Gene Family	Predicted_DNA	Predicted_Protein	CARD_Protein_Sequence	Percentage Length of Reference Sequence	ID	Model_ID	Nudged	Note
[truncated: 288 more rows]

## Sheet: CARD-EFF-Feb-Curated
ORF_ID	Contig	Start	Stop	Orientation	Cut_Off	Pass_Bitscore	Best_Hit_Bitscore	Best_Hit_ARO	Best_Identities	ARO	Model_type	SNPs_in_Best_Hit_ARO	Other_SNPs	Drug Class	Resistance Mechanism	AMR Gene Family	Predicted_DNA	Predicted_Protein	CARD_Protein_Sequence	Percentage Length of Reference Sequence	ID	Model_ID	Nudged	Note
[truncated: 139 more rows]

## Sheet: CARD-EFFp-Oct-Curated
ORF_ID	Contig	Start	Stop	Orientation	Cut_Off	Pass_Bitscore	Best_Hit_Bitscore	Best_Hit_ARO	Best_Identities	ARO	Model_type	SNPs_in_Best_Hit_ARO	Other_SNPs	Drug Class	Resistance Mechanism	AMR Gene Family	Predicted_DNA	Predicted_Protein	CARD_Protein_Sequence	Percentage Length of Reference Sequence	ID	Model_ID	Nudged	Note

[truncated: 31 more sheets: CARD-EFFp-Nov-Curated, CARD-EFFp-Dec-Curated, CARD-EFFp-Feb-Curated, CARD-RAS-Oct-Curated, CARD-RAS-Nov-Curated, CARD-RAS-Dec-Curated, CARD-RAS-Feb-Curated, CARD-RASp-Oct-Curated, CARD-RASp-Nov-Curated, CARD-RASp-Dec-Curated, CARD-RASp-Feb-Curated, CARD-RS-Oct-Curated, CARD-RS-Nov-Curated, CARD-RS-Dec-Curated, CARD-RS-Feb-Curated, CARD-RSp-Oct-Curated, CARD-RSp-Nov-Curated, CARD-RSp-Dec-Curated, CARD-RSp-Feb-Curated, CARD-SC-Dec-Curated …]
